# Supplementary material for: The genetic basis for panicle trait variation in switchgrass (Panicum virgatum)
Source: Theor Appl Genet. 2022 Jul 2;135(8):2577–92. doi: 10.1007/s00122-022-04096-x (PMC9325832; doi:10.1007/s00122-022-04096-x)
Supplement: Supplementary file 1 — Supplementary file1 (XLSX 319 KB) [file 122_2022_4096_MOESM1_ESM.xlsx]

## Sheet: four-way
QTL x environment interactions for panicle traits in switchgrass (Panicum virgatum)
Theoretical and Applied Genetics
Li Zhang1*, Xiaoyu Weng*, Alice H. MacQueen, Kathrine D. Behrman1, Jason Bonnette1, John L. Reilley2, Francis M. Rouquette Jr3, Philip A. Fay4, Yanqi Wu5, Felix B. Fritschi6, Robert B. Mitchell7, David B. Lowry8, Arvid R. Boe9, Thomas E. Juenger*
1Department of Integrative Biology, University of Texas at Austin, Austin TX 78712
* corresponding authors. Email: lz5943@utexas.edu or tjuenger@austin.utexas.edu
Table S1 Phenotypic data of panicle traits of the four-way
SITE	LINE	CROSS	PL	PBN	SBN		Column Names	Explanation
BRKG	1	F2	39.25	30	14.5		SITE	Abbreviation of the 10 field sites in the study
BRKG	10	F2	41	23.5	12		LINE	Genotypes in the 4-way switchgrass population
BRKG	100	F2	52.5	30.5	12.5		CROSS	Grandparents (F0), hybrid parents (F1), or F2 progeny for each genotype
BRKG	101	F2	44.5	31	10.5		PL	Panicle length
BRKG	102	F2	42.65	26.5	10.5		PBN	Primary branching number
BRKG	103	F2	47.5	36.5	13.5		SBN	Secondary branching number
BRKG	104	F2	58	22	12.5
BRKG	105	F2	41.25	32	11.5
BRKG	106	F2	56.5	27	11
BRKG	107	F2	50.75	28	12
BRKG	108	F2	46.65	26	13
BRKG	11	F2	51	30	12.5
BRKG	110	F2	44.25	29.5	12
BRKG	111	F2	38	28.5	10
BRKG	112	F2	52.5	26.5	14
BRKG	113	F2	61	25.5	18
BRKG	116	F2	55	32	11.5
BRKG	117	F2	50	34.5	13.5
BRKG	118	F2	46.5	29	14.5
BRKG	119	F2	54	36.5	14
BRKG	12	F2	63.5	30.5	12.5
BRKG	120	F2	33.5	27	10.5
BRKG	122	F2	38.375	30.5	11.25
BRKG	123	F2	47.75	29	12
BRKG	125	F2	47	25	10
BRKG	126	F2	41.5	24	10.5
BRKG	127	F2	40.75	18.5	12.5
BRKG	128	F2	46.5	31.75	12.75
BRKG	13	F2	32.5	32.5	12
BRKG	130	F2	45.5	24.5	13
BRKG	131	F2	43.5	36	12.5
BRKG	132	F2	48.75	28	14
BRKG	133	F2	44	22.5	10.5
BRKG	134	F2	63	48.25	16.25
BRKG	135	F2	33	30.5	8.5
BRKG	136	F2	44	29	13
BRKG	138	F2	48	36	15
BRKG	14	F2	34.25	34	12
BRKG	140	F2	49.4	39.5	15
BRKG	141	F2	42.5	31.5	11
BRKG	142	F2	45.5	33.5	12
BRKG	143	F2	63	36	16.5
BRKG	145	F2	52.5	31.5	10
BRKG	146	F2	38.5	27.5	12.5
BRKG	147	F2	45.5	26	13.5
BRKG	148	F2	41	21	10.5
BRKG	15	F2	54	35	14
BRKG	150	F2	30.6	32.5	8.5
BRKG	151	F2	50.5	27	13
BRKG	153	F2	47.75	34.5	13.5
BRKG	154	F2	56	30	14.5
BRKG	155	F2	53.5	37.5	14.5
BRKG	156	F2	38.5	19.5	12
BRKG	157	F2	44.75	19.5	9.5
BRKG	158	F2	45	24.5	10.5
BRKG	159	F2	45.5	35.5	14.5
BRKG	16	F2	51.75	26	12.5
BRKG	160	F2	43	27.5	8
BRKG	161	F2	45.25	38	11.5
BRKG	163	F2	37.75	24	11.5
BRKG	165	F2	70.05	36	9
BRKG	166	F2	71.5	36	13.5
BRKG	168	F2	55.5	39.5	16.5
BRKG	169	F2	45	29	13.5
BRKG	170	F2	54.5	31.5	12.5
BRKG	171	F2	44.5	27	12.5
BRKG	173	F2	46	21.5	12
BRKG	174	F2	45	27.5	13
BRKG	175	F2	65	34.5	18.5
BRKG	176	F2	54.75	36.5	14
BRKG	177	F2	48.5	32	9
BRKG	178	F2	66.1	37.5	12.5
BRKG	18	F2	42	21	9
BRKG	180	F2	39	26	13.5
BRKG	182	F2	46.125	30.75	13.5
BRKG	183	F2	52.25	37	14.5
BRKG	184	F2	57	37	14
BRKG	185	F2	47	27	11.5
BRKG	186	F2	53.5	34	15.5
BRKG	187	F2	49	23	10
BRKG	188	F2	46	29.5	15.5
BRKG	189	F2	47.5	35	11.5
BRKG	19	F2	47.5	30.5	12.5
BRKG	190	F2	33	20	10
BRKG	191	F2	40	35	12.25
BRKG	192	F2	54	26.5	13.5
BRKG	193	F2	66.5	34	14.75
BRKG	194	F2	49.25	34	13
BRKG	195	F2	43	28.5	9.5
BRKG	196	F2	60.7	33.5	16.5
BRKG	197	F2	51.875	26.5	11.25
BRKG	198	F2	45	29.5	13.5
BRKG	199	F2	45	24.5	12
BRKG	20	F2	52	26	14.75
BRKG	200	F2	56.5	32	14.5
BRKG	201	F2	40.5	29	12
BRKG	202	F2	42.25	31	12
BRKG	203	F2	45.5	31	11
BRKG	204	F2	36	24	9.5
BRKG	205	F2	45.75	29.5	14.5
BRKG	207	F2	41.575	30.5	12.5
BRKG	208	F2	38.75	24.25	12.75
BRKG	209	F2	43.625	32.75	15
BRKG	21	F2	49.25	31.5	14
BRKG	210	F2	62.5	33	18
BRKG	212	F2	44	25.5	11.5
BRKG	213	F2	61.5	29	15.5
BRKG	214	F2	40.5	25	12
BRKG	215	F2	42	29	14.5
BRKG	216	F2	49	42.5	12.5
BRKG	217	F2	40.5	26.5	7.5
BRKG	218	F2	53.875	41.5	14.25
BRKG	219	F2	52.5	30.5	14.5
BRKG	22	F2	42.5	21.5	7
BRKG	220	F2	42	27	12
BRKG	221	F2	53	28.5	12.5
BRKG	222	F2	49.5	32.5	14
BRKG	223	F2	39	30	15
BRKG	224	F2	58	35.5	13
BRKG	225	F2	46	29	11
BRKG	226	F2	46.75	38	13
BRKG	227	F2	48	34	16.5
BRKG	228	F2	50	27	12
BRKG	229	F2	61	40	13
BRKG	23	F2	64.5	41	15
BRKG	230	F2	53.75	30.25	9
BRKG	232	F2	41	32.5	11
BRKG	233	F2	58	28.5	12.5
BRKG	234	F2	54	31	13
BRKG	235	F2	43.5	38.5	12.5
BRKG	237	F2	53	28	16.5
BRKG	238	F2	42.25	37.5	13
BRKG	239	F2	46	32	12.5
BRKG	24	F2	46	30	14
BRKG	240	F2	64	32	13.5
BRKG	241	F2	55	26	15
BRKG	242	F2	43.5	29	12.25
BRKG	243	F2	46.75	28	14.5
BRKG	244	F2	51	33.5	14.5
BRKG	245	F2	49.5	31.75	12
BRKG	246	F2	47.3333	26.3333	11.6667
BRKG	247	F2	56.5	40	17.5
BRKG	248	F2	50.5	36.5	16.5
BRKG	249	F2	42.2	33	14.25
BRKG	25	F2	41.25	22	12.25
BRKG	250	F2	48.25	35.5	11.5
BRKG	251	F2	48	35	13.5
BRKG	252	F2	45.75	32	11.5
BRKG	253	F2	34	28.5	11
BRKG	254	F2	38.75	26	13.25
BRKG	255	F2	42.75	28.5	13.5
BRKG	257	F2	38.5	31	9
BRKG	258	F2	48	23.5	10
BRKG	259	F2	36.5	24	13.5
BRKG	26	F2	43.75	21	10.5
BRKG	260	F2	45.75	38	14.5
BRKG	261	F2	48.75	29.5	11.5
BRKG	262	F2	49.1	42	15.5
BRKG	263	F2	51.75	34.5	12.5
BRKG	264	F2	54	25	11.75
BRKG	265	F2	37	25.5	12.5
BRKG	266	F2	48.5	35.5	13
BRKG	267	F2	52.5	33	15.5
BRKG	268	F2	39	28.5	12.5
BRKG	269	F2	40.15	31.5	12
BRKG	27	F2	55.5	24	12.5
BRKG	270	F2	52.5	42.5	13.5
BRKG	271	F2	46	34	13.5
BRKG	272	F2	46.5	35.5	15.5
BRKG	274	F2	63.75	40	11
BRKG	275	F2	35.5	25	12
BRKG	277	F2	43	31	10.5
BRKG	278	F2	48.55	31	16.5
BRKG	279	F2	48.325	35	13.75
BRKG	28	F2	49.375	28	11.75
BRKG	280	F2	58.5	39	14.5
BRKG	281	F2	37	26.5	11.5
BRKG	282	F2	40.25	32.5	13
BRKG	283	F2	45	27.5	10.5
BRKG	284	F2	57	31	10.5
BRKG	285	F2	52.5	33.5	12.25
BRKG	286	F2	47.5	33	14
BRKG	288	F2	46	42	15
BRKG	289	F2	47.75	39.5	12.5
BRKG	29	F2	44.5	27	12
BRKG	290	F2	52	34	15
BRKG	291	F2	49	27.5	14
BRKG	292	F2	43.5	33.5	12
BRKG	293	F2	37.375	21.25	10.25
BRKG	294	F2	39.875	21.25	9.75
BRKG	296	F2	51.5	36.5	15
BRKG	297	F2	55.75	34	15.25
BRKG	299	F2	38.5	26.5	10.5
BRKG	3	F2	42.25	34.5	13
BRKG	300	F2	46.5	26.5	13
BRKG	301	F2	41.5	35	12.5
BRKG	302	F2	40	25	12.5
BRKG	303	F2	53.75	32	15
BRKG	304	F2	29	15	10.5
BRKG	305	F2	38.5	29	12
BRKG	306	F2	47	28.5	14.5
BRKG	307	F2	34.45	24.75	11
BRKG	308	F2	50.25	32	14
BRKG	31	F2	31.5	26.5	9.5
BRKG	310	F2	43.8	28.75	13.25
BRKG	311	F2	45	28	13.5
BRKG	312	F2	41	31	14.5
BRKG	313	F2	41.75	31.25	13.5
BRKG	314	F2	42.75	26.5	13
BRKG	315	F2	39.15	26	13.5
BRKG	316	F2	47	22.5	11
BRKG	317	F2	44.5	30.25	12.25
BRKG	318	F2	46.5	26.5	13.5
BRKG	319	F2	46.5	34	12.5
BRKG	32	F2	66.15	21.5	10
BRKG	320	F2	58.75	29.75	11.75
BRKG	321	F2	52.5	31.5	14.5
BRKG	322	F2	43.25	33.5	13
BRKG	323	F2	51	46.5	13.5
BRKG	324	F2	52.25	34.5	13
BRKG	325	F2	47.525	35.5	14.75
BRKG	326	F2	53	39	11
BRKG	328	F2	48.5	36	14.5
BRKG	33	F2	43.8	24.25	12
BRKG	330	F2	43.25	22.5	10
BRKG	332	F2	39	25	13
BRKG	333	F2	52.5	37.5	14
BRKG	334	F2	54	33.5	12.5
BRKG	336	F2	51.5	33.5	13
BRKG	337	F2	37	24	11
BRKG	339	F2	50.375	31.25	14.75
BRKG	34	F2	47.5	23	11.5
BRKG	341	F2	38.5	22	13.5
BRKG	342	F2	51.25	26	12
BRKG	343	F2	42	27.5	12
BRKG	344	F2	49	23.5	14
BRKG	345	F2	46.375	23.75	11.75
BRKG	346	F2	40.75	23	11
BRKG	347	F2	43	29	17
BRKG	348	F2	53	35.5	10.5
BRKG	349	F2	31	32.5	11.5
BRKG	35	F2	54.25	32.75	12.5
BRKG	350	F2	52.25	36.5	13.5
BRKG	353	F2	51	36	13.5
BRKG	354	F2	40.25	29	12
BRKG	355	F2	48.25	25	12.5
BRKG	356	F2	45	21	11
BRKG	357	F2	42.5	25.5	11.5
BRKG	358	F2	42.5	29.5	11
BRKG	359	F2	48.5	38	10.5
BRKG	36	F2	66.65	32	18.5
BRKG	360	F2	35.4	26.5	11.5
BRKG	361	F2	44.5	35.5	13
BRKG	362	F2	58.5	38	21
BRKG	363	F2	51.75	28.5	13
BRKG	364	F2	47.5	33.5	13.5
BRKG	365	F2	45.75	23.75	12.25
BRKG	366	F2	50.75	26	13
BRKG	367	F2	45.5	33.5	12
BRKG	368	F2	48.5	35	12.5
BRKG	369	F2	66	29.5	13
BRKG	370	F2	54.5	30.5	11
BRKG	371	F2	46.3	30.25	13.5
BRKG	372	F2	37.5	39.5	11
BRKG	373	F2	47.5	24	11
BRKG	374	F2	39	30	13
BRKG	375	F2	55.5	34	15.5
BRKG	376	F2	56.4	32.5	16
BRKG	377	F2	64	34.5	13
BRKG	378	F2	44	29	11.5
BRKG	379	F2	54	32.5	12.5
BRKG	380	F2	43.5	36.5	17.5
BRKG	381	F2	34.25	34.5	12.5
BRKG	382	F2	53.75	22	16.5
BRKG	383	F2	54.375	35.5	12.5
BRKG	384	F2	33.25	28	12
BRKG	385	F2	44.25	38	14
BRKG	386	F2	51.75	36	12.5
BRKG	388	F2	50	35	14.5
BRKG	389	F2	43.5	33.5	12
BRKG	390	F2	53	35	13.5
BRKG	391	F2	41.5	28	12.5
BRKG	392	F2	54.25	26	13
BRKG	394	F2	32.75	22.5	12
BRKG	395	F2	36.5	30.5	12
BRKG	396	F2	47.5	36	12.5
BRKG	397	F2	50.75	34.5	14.5
BRKG	398	F2	46.5	31	16
BRKG	399	F2	43	21	10.5
BRKG	4	F2	44.5	25	12.75
BRKG	400	F2	49.5	36	13.5
BRKG	402	F2	56	31	11
BRKG	403	F2	45.5	34.5	12.5
BRKG	404	F2	40.5	32.5	14
BRKG	41	F2	41	22	11.5
BRKG	42	F2	39.5	28	11
BRKG	43	F2	43.5	29	11.5
BRKG	44	F2	40	27	11.5
BRKG	45	F2	39	21.5	11.5
BRKG	46	F2	43.75	34	13
BRKG	47	F2	46.5	38	10
BRKG	48	F2	39.25	26.5	9.5
BRKG	49	F2	42.5	28	13
BRKG	5	F2	31	23	10.5
BRKG	53	F2	39.5	28	14
BRKG	54	F2	49.75	39.5	14
BRKG	55	F2	38.25	24	11
BRKG	56	F2	44.5	35	12
BRKG	57	F2	37.75	23	11
BRKG	58	F2	43	27.5	10.5
BRKG	61	F2	53	33	15.5
BRKG	62	F2	57.5	33.5	13.5
BRKG	63	F2	35	23	11
BRKG	64	F2	29.5	30	11.5
BRKG	65	F2	40	40.5	11
BRKG	66	F2	33	18.5	15
BRKG	67	F2	43.75	28.5	12.5
BRKG	69	F2	41.625	32.75	13.25
BRKG	7	F2	37.25	29	11.5
BRKG	71	F2	37	33	11
BRKG	72	F2	43.25	31	15
BRKG	73	F2	34.5	28	10.75
BRKG	74	F2	57.25	40.5	19
BRKG	75	F2	58.5	31.5	14.5
BRKG	77	F2	43.5	27	10.5
BRKG	78	F2	54.5	34	13.5
BRKG	79	F2	44.5	25	15.5
BRKG	8	F2	49.5	38.5	16
BRKG	80	F2	45.5	38	12
BRKG	81	F2	42.75	22.5	13
BRKG	83	F2	51	29	14.5
BRKG	84	F2	42	28.5	15.5
BRKG	85	F2	51.25	23	13
BRKG	86	F2	48.75	33.5	11.5
BRKG	87	F2	35.5	28.5	11.5
BRKG	88	F2	55.5	40.5	15
BRKG	89	F2	48.75	38.5	12.5
BRKG	90	F2	51.25	38.5	13
BRKG	91	F2	46.75	37	12.5
BRKG	93	F2	43.5	32.5	15
BRKG	95	F2	43.5	26	13.5
BRKG	96	F2	39.25	24.5	9.5
BRKG	97	F2	52.75	33.25	14
BRKG	99	F2	40.75	25	12
BRKG	AP13	F0	65.605	43.025	15.3
BRKG	DAC	F0	30.2083	18.8333	8.58333
BRKG	VS16	F0	44.8687	29.6875	14.25
BRKG	WBC	F0	59.7333	37.5333	15.4
CLMB	1	F2	33.75	25.5	10.5
CLMB	100	F2	38.25	21	11
CLMB	102	F2	39.75	20.5	11.5
CLMB	103	F2	48.25	33.5	15.5
CLMB	104	F2	36.25	21.5	10
CLMB	105	F2	46.75	23	10.5
CLMB	106	F2	49.25	25	10
CLMB	107	F2	48.5	26.5	11.5
CLMB	11	F2	49.5	26	11
CLMB	110	F2	42.5	26.5	11
CLMB	111	F2	32	23.5	10.5
CLMB	112	F2	45.5	25	25
CLMB	113	F2	50.75	30.5	14
CLMB	114	F2	49.5	30.5	11.5
CLMB	116	F2	49.25	30.5	10
CLMB	117	F2	41.5	30.5	11.5
CLMB	118	F2	49.5	29	11
CLMB	119	F2	44.25	30	14.5
CLMB	12	F2	46	24	12
CLMB	120	F2	41.25	28.5	12.5
CLMB	122	F2	40.25	28	11.5
CLMB	123	F2	46.5	20	10.5
CLMB	124	F2	55.75	29	14.5
CLMB	125	F2	37.5	19	9
CLMB	128	F2	41.5	28.5	11
CLMB	13	F2	48.75	32.5	11.5
CLMB	130	F2	51.75	20	11.5
CLMB	131	F2	42.75	25	10
CLMB	132	F2	50.5	23.5	12.5
CLMB	133	F2	34.5	30	10.5
CLMB	134	F2	57.75	44	13
CLMB	135	F2	39.25	23.5	9.5
CLMB	137	F2	56	31.5	13
CLMB	141	F2	40.25	27.5	12.5
CLMB	142	F2	43.75	31.5	12.5
CLMB	143	F2	41.5	36.5	13
CLMB	145	F2	32.25	28	10
CLMB	147	F2	44.25	26.5	14
CLMB	15	F2	49.25	28	11.5
CLMB	150	F2	34.5	25.5	9.5
CLMB	151	F2	52.25	28	11.5
CLMB	153	F2	45	34	11
CLMB	154	F2	40	25	11.5
CLMB	155	F2	40.5	34.5	11
CLMB	156	F2	35.75	23.5	10
CLMB	157	F2	30.5	18.5	9.5
CLMB	158	F2	40.5	20	11
CLMB	159	F2	45	31.5	14
CLMB	161	F2	40.5	33	13.5
CLMB	163	F2	41.25	23	10.5
CLMB	164	F2	45.25	27	11
CLMB	166	F2	68	40	16
CLMB	167	F2	51	29	13
CLMB	168	F2	48.25	32	13
CLMB	17	F2	45.5	23	13
CLMB	170	F2	50	30	12
CLMB	171	F2	39.75	22	10.5
CLMB	172	F2	47	34.5	16.5
CLMB	173	F2	42	18.5	10.5
CLMB	174	F2	38.5	24	10.5
CLMB	175	F2	62.75	41.5	15
CLMB	176	F2	53.5	36.5	14.5
CLMB	177	F2	44.5	25	11
CLMB	178	F2	53.5	34	10
CLMB	179	F2	51	23.5	7.5
CLMB	180	F2	46.5	29	9.5
CLMB	181	F2	42.5	23	12
CLMB	182	F2	41.75	25.5	12
CLMB	184	F2	60.5	30	14.5
CLMB	185	F2	34.5	22	11
CLMB	186	F2	47.25	37	12.5
CLMB	187	F2	34.25	23	11.5
CLMB	188	F2	50.5	31.5	21
CLMB	19	F2	45.5	22.5	13
CLMB	191	F2	26.25	29	10.5
CLMB	192	F2	46.5	30.5	13.5
CLMB	193	F2	53.25	29	11.5
CLMB	194	F2	58.75	32	13.5
CLMB	195	F2	44.25	23.5	11
CLMB	196	F2	37.25	28.5	15.5
CLMB	197	F2	29.75	21	8
CLMB	198	F2	47.25	26.5	12.5
CLMB	199	F2	47.25	26	13.5
CLMB	2	F2	49	29	11.5
CLMB	20	F2	36.25	23.5	12
CLMB	200	F2	38.75	30	13
CLMB	203	F2	39.25	27	11
CLMB	204	F2	33.5	17.5	8
CLMB	207	F2	38.25	23.5	8.5
CLMB	209	F2	40.75	26	13.5
CLMB	21	F2	46.75	29	10.5
CLMB	210	F2	51.5	29	15.5
CLMB	211	F2	46.5	24.5	10
CLMB	212	F2	35	22.5	9.5
CLMB	213	F2	59.25	25	10.5
CLMB	215	F2	36.25	34.5	13
CLMB	216	F2	38.75	38	20
CLMB	218	F2	43.25	32.5	13.5
CLMB	219	F2	42.5	28.5	13.5
CLMB	221	F2	34.5	24	9.5
CLMB	222	F2	55	25	11
CLMB	223	F2	40.5	26.5	12
CLMB	224	F2	48	27	12.5
CLMB	225	F2	36.5	23	11.5
CLMB	226	F2	41.75	34.5	11.5
CLMB	227	F2	43	28.5	11.5
CLMB	228	F2	39.75	23.5	11
CLMB	229	F2	54.25	34.5	14
CLMB	23	F2	56.5	29	12.5
CLMB	231	F2	43.5	25	11.5
CLMB	232	F2	37.5	32.5	16
CLMB	233	F2	52.75	27	12
CLMB	234	F2	30.5	23	9.5
CLMB	235	F2	40.875	30.5	11.75
CLMB	236	F2	45.75	26	11.5
CLMB	237	F2	52.5	25.5	14.5
CLMB	238	F2	44.25	33.5	12.5
CLMB	239	F2	47.25	26	13
CLMB	24	F2	38.5	29	12
CLMB	240	F2	36.5	33.5	12
CLMB	241	F2	43.5	23	12
CLMB	242	F2	32.75	20.5	10
CLMB	243	F2	44.25	22	13.5
CLMB	244	F2	49.5	37	12.5
CLMB	245	F2	44.75	27	11
CLMB	246	F2	45.75	23	10
CLMB	247	F2	49.75	35.5	17
CLMB	248	F2	47	30	11
CLMB	249	F2	47.75	30.5	17.5
CLMB	25	F2	38.25	19.5	10.5
CLMB	250	F2	50.25	35	15
CLMB	251	F2	48	NA	11
CLMB	252	F2	43	26.5	10.5
CLMB	253	F2	34.5	27	8
CLMB	254	F2	40.5	25	25
CLMB	255	F2	42.5	24	11
CLMB	256	F2	47.75	31	12.5
CLMB	257	F2	38.75	28.5	11.5
CLMB	258	F2	50.5	23	10.5
CLMB	26	F2	51	35.5	14
CLMB	260	F2	38.25	32	11.5
CLMB	261	F2	38.75	25	11.5
CLMB	262	F2	51.25	35	15
CLMB	263	F2	47.25	32.5	12
CLMB	264	F2	44.25	22.5	12
CLMB	265	F2	33	25.5	10.5
CLMB	267	F2	46	31	14
CLMB	269	F2	35.75	24	9
CLMB	27	F2	30.75	24	10.5
CLMB	270	F2	46.75	42.5	17.5
CLMB	271	F2	37.25	33	12
CLMB	272	F2	42.75	28.5	12
CLMB	274	F2	43.25	35	10
CLMB	275	F2	41.75	21	9.5
CLMB	277	F2	43.5	29	14
CLMB	278	F2	34.5	29	11
CLMB	279	F2	36.5	19	9.5
CLMB	28	F2	46.25	32	10.5
CLMB	282	F2	28.625	22.25	9.75
CLMB	284	F2	54	16	11
CLMB	285	F2	51.25	36	17
CLMB	286	F2	38.25	25.5	11
CLMB	287	F2	39.5	21.5	13.5
CLMB	288	F2	37	32.5	15
CLMB	289	F2	45.75	31	14
CLMB	290	F2	52.25	29	11.5
CLMB	292	F2	42.5	27	11.5
CLMB	293	F2	34.5	19	9.5
CLMB	294	F2	39.5	18	10.5
CLMB	296	F2	48.25	37.5	14.5
CLMB	297	F2	40	23.5	12
CLMB	298	F2	38	30.5	12
CLMB	299	F2	42.5	26	11
CLMB	3	F2	39.25	31.5	11.5
CLMB	30	F2	42	22.5	8.5
CLMB	301	F2	41.5	27	13.5
CLMB	302	F2	38.25	23.5	11
CLMB	303	F2	51	29	13
CLMB	304	F2	40.25	21.5	9.5
CLMB	305	F2	37.75	28	13
CLMB	307	F2	35.5	25	10
CLMB	308	F2	45.25	26.5	13.5
CLMB	310	F2	35.5	24	15
CLMB	311	F2	37.25	30	12
CLMB	312	F2	30	36	12
CLMB	313	F2	40.25	26	12
CLMB	314	F2	35.5	21.5	11
CLMB	315	F2	35	25.5	11.5
CLMB	317	F2	30.75	22	8
CLMB	318	F2	46.25	23	12
CLMB	319	F2	45.75	31	15.5
CLMB	32	F2	36	24.5	10
CLMB	320	F2	50.75	25.5	10.5
CLMB	322	F2	53.5	34.5	15.5
CLMB	323	F2	39	28	10
CLMB	324	F2	42	27.5	13
CLMB	325	F2	39.5	27	11.5
CLMB	326	F2	42.75	35.5	11
CLMB	328	F2	52.75	34	13.5
CLMB	33	F2	35.25	26.5	10.5
CLMB	330	F2	38.5	20.5	10
CLMB	332	F2	45.5	25	11.5
CLMB	333	F2	48	35	15
CLMB	334	F2	53	28.5	11.5
CLMB	336	F2	53	30.5	14
CLMB	337	F2	42.25	21.5	10.5
CLMB	338	F2	40.5	27.5	11.5
CLMB	339	F2	43.5	31	14
CLMB	34	F2	42.5	28	9.5
CLMB	341	F2	39	25.5	10.5
CLMB	342	F2	36	19.5	9.5
CLMB	343	F2	42.5	23	11
CLMB	345	F2	44.75	18.5	10.5
CLMB	347	F2	39.25	31.5	13
CLMB	35	F2	45	25.5	10.5
CLMB	350	F2	51	34	11
CLMB	352	F2	44.25	20.5	10.5
CLMB	353	F2	44.25	31	11
CLMB	354	F2	32.75	36	12
CLMB	355	F2	45.5	22	9
CLMB	356	F2	38	18.5	10.5
CLMB	357	F2	31	18	10
CLMB	358	F2	33.5	22	9
CLMB	359	F2	43.75	28.5	10.5
CLMB	36	F2	43	18.5	13
CLMB	360	F2	33	21.5	10.5
CLMB	361	F2	36	29.5	10
CLMB	364	F2	53	34.5	15
CLMB	365	F2	43.75	22.5	11.5
CLMB	366	F2	58	24	12
CLMB	367	F2	46.25	29	11.5
CLMB	368	F2	33.75	20.5	8.5
CLMB	37	F2	40.5	29.5	12.5
CLMB	370	F2	46.75	32	12
CLMB	371	F2	44.25	28	10
CLMB	373	F2	48	21.5	11
CLMB	374	F2	37.25	24.5	12
CLMB	375	F2	43	30	11
CLMB	377	F2	45	33	9.5
CLMB	378	F2	55	24	12.5
CLMB	379	F2	43	27.5	13.5
CLMB	38	F2	33.25	27.5	11.5
CLMB	380	F2	45.25	34.5	15.5
CLMB	381	F2	38.5	32	12
CLMB	382	F2	45.75	19.5	11.5
CLMB	383	F2	38.5	33	10
CLMB	385	F2	40.25	31	9
CLMB	386	F2	43.75	24.5	10.5
CLMB	387	F2	36.25	24	11
CLMB	388	F2	42.5	22.5	11.5
CLMB	389	F2	36.25	27	13.5
CLMB	39	F2	36.25	28.5	10.5
CLMB	390	F2	44.5	29	12
CLMB	392	F2	47.25	29	12.5
CLMB	393	F2	49.25	26	12.5
CLMB	395	F2	37.25	27	12.5
CLMB	396	F2	46.5	28.5	13.5
CLMB	397	F2	48	32	12
CLMB	398	F2	50.75	32	16
CLMB	399	F2	48.25	20	10
CLMB	4	F2	39	22.5	9.5
CLMB	40	F2	31	29	12.5
CLMB	400	F2	44.75	31.5	11.5
CLMB	402	F2	59.75	28.5	13
CLMB	403	F2	42.75	30.5	12
CLMB	404	F2	51	32	13
CLMB	405	F2	28.5	15	9.5
CLMB	406	F2	54.5	27	13.5
CLMB	407	F2	55.25	29	11.5
CLMB	408	F2	36.25	26	11.5
CLMB	409	F2	30.5	24	8
CLMB	41	F2	47	21	10.5
CLMB	410	F2	31.75	23.5	9.5
CLMB	411	F2	42.75	22	9.5
CLMB	412	F2	44	30	14.5
CLMB	413	F2	51	26	13
CLMB	414	F2	44	25	12.5
CLMB	415	F2	35.75	17.5	9
CLMB	417	F2	41.75	28.5	13
CLMB	418	F2	40.75	24.5	9.5
CLMB	419	F2	46.25	28.5	12
CLMB	42	F2	32.75	22.5	11
CLMB	420	F2	48.5	28.5	11.5
CLMB	421	F2	35	28	10.5
CLMB	422	F2	33.25	19.5	8.5
CLMB	423	F2	34	24.5	11
CLMB	424	F2	52.5	34.5	15
CLMB	425	F2	47.5	24	11.5
CLMB	426	F2	36.5	23.5	10
CLMB	428	F2	38.5	26.5	10
CLMB	429	F2	46.25	22.5	9.5
CLMB	43	F2	NA	NA	NA
CLMB	431	F2	41.5	30	12
CLMB	432	F2	41.25	23.5	11.5
CLMB	433	F2	38	25.5	11.5
CLMB	434	F2	36.75	24.5	13
CLMB	435	F2	55	37.5	12.5
CLMB	436	F2	54.75	28	12.5
CLMB	437	F2	25	24	8.5
CLMB	438	F2	38.25	28	12.5
CLMB	439	F2	37.5	20	9
CLMB	44	F2	35.5	25	11.5
CLMB	442	F2	50	25.5	10.5
CLMB	443	F2	33.75	27.5	13
CLMB	444	F2	47.5	37	12.5
CLMB	445	F2	41	23	12
CLMB	446	F2	34.25	23.5	11
CLMB	447	F2	45.5	40.5	16.5
CLMB	448	F2	41	27	8.5
CLMB	449	F2	28.5	21	7
CLMB	450	F2	44.25	21.5	10.5
CLMB	451	F2	48.5	22.5	11
CLMB	452	F2	45.25	24.5	11.5
CLMB	453	F2	43.25	35	17
CLMB	454	F2	49.25	28	13.5
CLMB	455	F2	43.5	26	12.5
CLMB	456	F2	56.5	27.5	13
CLMB	457	F2	39	25	11.5
CLMB	458	F2	47.25	21.5	12.5
CLMB	459	F2	49.75	23.5	12
CLMB	46	F2	35.25	27	10
CLMB	460	F2	46	26.5	9.5
CLMB	461	F2	49.5	31	12
CLMB	462	F2	51.75	29.5	13
CLMB	463	F2	43.25	37.5	15
CLMB	464	F2	58	25	12
CLMB	465	F2	50.75	28.5	11
CLMB	466	F2	32.75	29	9
CLMB	468	F2	46.5	25	12
CLMB	470	F2	56.25	27	11
CLMB	471	F2	38.25	40.25	13
CLMB	472	F2	37.75	24	11.5
CLMB	473	F2	53.75	34.5	14.5
CLMB	474	F2	43	27.5	11.5
CLMB	475	F2	53.5	23.5	11.5
CLMB	476	F2	34.75	21.5	8.5
CLMB	477	F2	32.5	24.5	8.5
CLMB	478	F2	28.5	26	7.5
CLMB	479	F2	48.75	26.5	11.5
CLMB	48	F2	44	23.5	10.5
CLMB	480	F2	44.25	27	10.5
CLMB	482	F2	45.5	25.5	10.5
CLMB	483	F2	36.75	23	10
CLMB	484	F2	28.25	19	9
CLMB	485	F2	44.5	25	10.5
CLMB	486	F2	42.25	29	10
CLMB	487	F2	55.75	35	12
CLMB	488	F2	39.5	22	10.5
CLMB	489	F2	45.75	31	11.5
CLMB	49	F2	56.25	29	11.5
CLMB	490	F2	46.75	27	11.5
CLMB	491	F2	46.75	27.5	10.5
CLMB	492	F2	44.25	25	11
CLMB	494	F2	43	32.5	11
CLMB	496	F2	41.5	29.5	12
CLMB	497	F2	34.5	19.5	9
CLMB	498	F2	40.5	26	11.5
CLMB	499	F2	49.25	25.5	10
CLMB	5	F2	22.25	22.5	9
CLMB	50	F2	33.25	29.5	12
CLMB	500	F2	45.5	12.5	12
CLMB	501	F2	29.5	24	9.5
CLMB	502	F2	37.5	28	11
CLMB	503	F2	45.25	30	13.5
CLMB	505	F2	44	25	9.5
CLMB	506	F2	58.75	29	15
CLMB	507	F2	46.5	33	14
CLMB	508	F2	44.5	32	12
CLMB	509	F2	38.5	32	15
CLMB	510	F2	38	21	9.5
CLMB	511	F2	49.5	27	12
CLMB	512	F2	32.75	19.5	9
CLMB	514	F2	63.75	26	14.5
CLMB	515	F2	34.5	21	9.5
CLMB	516	F2	42.25	27	9
CLMB	517	F2	42	32	11.5
CLMB	519	F2	42.75	36	12.5
CLMB	52	F2	42.75	19.5	10
CLMB	521	F2	40.5	18	11
CLMB	522	F2	51.5	20	11
CLMB	523	F2	52	27.5	12.5
CLMB	524	F2	49.75	27.5	12.5
CLMB	525	F2	40.5	23	12
CLMB	526	F2	39	23.5	10.5
CLMB	527	F2	37.75	23.5	12
CLMB	529	F2	48	27	13
CLMB	53	F2	23	24	7.5
CLMB	530	F2	35.75	21	10
CLMB	531	F2	38.75	23.5	9.5
CLMB	532	F2	40.75	22.5	11.5
CLMB	533	F2	17	13	6
CLMB	534	F2	33.75	24	10
CLMB	535	F2	48.5	31.5	13
CLMB	536	F2	42	21	10.5
CLMB	537	F2	38	37	17.5
CLMB	538	F2	42.75	32	16.5
CLMB	539	F2	45.25	29	11
CLMB	54	F2	53.25	33.5	14.5
CLMB	540	F2	34	29	10
CLMB	541	F2	36.75	25.5	13
CLMB	542	F2	47.5	33	15
CLMB	544	F2	47.5	28	11.5
CLMB	545	F2	46.75	41.5	14
CLMB	546	F2	31	30	11
CLMB	547	F2	49	38	10
CLMB	548	F2	35.75	20	11
CLMB	549	F2	47.5	37	15
CLMB	55	F2	34.75	22.5	10.5
CLMB	550	F2	45	36.5	11.5
CLMB	552	F2	44.75	31.5	11
CLMB	553	F2	44.75	32	18.5
CLMB	554	F2	48	34	14.5
CLMB	555	F2	53	28.5	12
CLMB	558	F2	50.75	34	11.5
CLMB	559	F2	43.75	30.5	11
CLMB	561	F2	38.25	23.5	10.5
CLMB	562	F2	47	27.5	12
CLMB	563	F2	39.75	31.5	10.5
CLMB	564	F2	32	21.5	9
CLMB	565	F2	38.25	33	12.5
CLMB	566	F2	39	28	11.5
CLMB	567	F2	44	25.5	10.5
CLMB	568	F2	40.25	27	11.5
CLMB	569	F2	38	23.5	9.5
CLMB	57	F2	48.75	21.5	11.5
CLMB	570	F2	48.25	24.5	11.5
CLMB	571	F2	52	24.5	9
CLMB	572	F2	34.75	18	9.5
CLMB	573	F2	41.5	29	11.5
CLMB	574	F2	41.25	21.5	10.5
CLMB	575	F2	46	28.5	11.5
CLMB	576	F2	44.25	26	12
CLMB	578	F2	24.5	17	6.5
CLMB	579	F2	47.5	29.5	9.5
CLMB	581	F2	30.25	30	11
CLMB	582	F2	50.25	39	14
CLMB	583	F2	39.5	27	12
CLMB	584	F2	47	30	12.5
CLMB	585	F2	37	24.5	9
CLMB	586	F2	38	25	11
CLMB	588	F2	55.25	33	12.5
CLMB	589	F2	47	28	11.5
CLMB	59	F2	34.5	24	9.5
CLMB	590	F2	43.5	24	10.5
CLMB	592	F2	34.5	31	10.5
CLMB	593	F2	40	27	11.5
CLMB	594	F2	54.75	36.5	15.5
CLMB	595	F2	47.5	24	11
CLMB	596	F2	44.25	24	11
CLMB	599	F2	52	33.5	14.5
CLMB	6	F2	39.5	26.5	13
CLMB	60	F2	28.25	18	8.5
CLMB	600	F2	42.75	32.5	13
CLMB	602	F2	55.25	31	13
CLMB	604	F2	34	32.5	11
CLMB	605	F2	44.75	28	12.5
CLMB	606	F2	52.25	23.5	14
CLMB	607	F2	42.5	37.5	15.5
CLMB	608	F2	40.5	23.5	11.5
CLMB	609	F2	35.25	29	12.5
CLMB	61	F2	54	28.5	15
CLMB	610	F2	46.5	31	12.5
CLMB	611	F2	43.5	26.5	12.5
CLMB	612	F2	39	23	12
CLMB	613	F2	41.5	21	14.5
CLMB	614	F2	52.5	30	12.5
CLMB	615	F2	46	29	11.5
CLMB	617	F2	43.75	21	12.5
CLMB	618	F2	42	30.5	12
CLMB	619	F2	41.5	30	12
CLMB	62	F2	44	30	13
CLMB	620	F2	40.75	23	9
CLMB	621	F2	49.75	34.5	10.5
CLMB	622	F2	41.75	28	11.5
CLMB	623	F2	46.75	28	12
CLMB	624	F2	41.25	26.5	15.5
CLMB	625	F2	25.75	16	6
CLMB	626	F2	49	30.5	16
CLMB	627	F2	28.75	18	8
CLMB	629	F2	46.5	28	12
CLMB	63	F2	55.5	26	12
CLMB	631	F2	38.75	26	11
CLMB	632	F2	44.25	26	12.5
CLMB	633	F2	32.75	25.5	9
CLMB	634	F2	47	28	13.5
CLMB	635	F2	42.5	28	13
CLMB	636	F2	40.25	26.5	10
CLMB	637	F2	48.5	30	14.5
CLMB	638	F2	43	27.5	13
CLMB	639	F2	32.5	22	11
CLMB	640	F2	52.25	31.5	13
CLMB	641	F2	44	34	12.5
CLMB	642	F2	48.75	26	11.5
CLMB	643	F2	34.25	21.5	9.5
CLMB	645	F2	51.5	28	11.5
CLMB	647	F2	39.75	23	9
CLMB	649	F2	43.5	27.5	11
CLMB	65	F2	38.75	35.5	11.5
CLMB	652	F2	42.75	24.5	10
CLMB	653	F2	38.75	17.5	10.5
CLMB	654	F2	42.75	19	8.5
CLMB	655	F2	55.5	33	14
CLMB	656	F2	34	27.5	9
CLMB	657	F2	47.25	22.5	13
CLMB	658	F2	47	23.5	12
CLMB	659	F2	51	27.5	9
CLMB	66	F2	38.5	28	10.5
CLMB	660	F2	41.5	30.5	13
CLMB	661	F2	50.5	27	14.5
CLMB	662	F2	38.75	28.5	11
CLMB	663	F2	33.5	27.5	8.5
CLMB	664	F2	42.5	29.5	11.5
CLMB	666	F2	42	27	10.5
CLMB	667	F2	46	19	12
CLMB	668	F2	45.75	22	12.5
CLMB	669	F2	35.75	21	10.5
CLMB	67	F2	46.5	25	10.5
CLMB	671	F2	38.5	29.5	11
CLMB	672	F2	45.5	26	11.5
CLMB	673	F2	44.25	24	12
CLMB	674	F2	51.75	31	12
CLMB	675	F2	32.75	28	10
CLMB	676	F2	51.5	36.5	15
CLMB	677	F2	49.5	27.5	14
CLMB	678	F2	43	30.5	10.5
CLMB	68	F2	41	32	11.5
CLMB	680	F2	32.75	24.5	10
CLMB	681	F2	49.5	24	12.5
CLMB	682	F2	38.25	25	10.5
CLMB	683	F2	48.5	32	12.5
CLMB	684	F2	52	36	12
CLMB	685	F2	45	25.5	11
CLMB	686	F2	51.25	26	13
CLMB	689	F2	40.5	18.5	11.5
CLMB	69	F2	28	27.5	9
CLMB	690	F2	42.5	27.5	12
CLMB	691	F2	46.5	20.5	9.5
CLMB	692	F2	47.75	36	14
CLMB	693	F2	37.75	28	10
CLMB	694	F2	20.5	20.5	11.5
CLMB	695	F2	37.5	22.5	10.5
CLMB	696	F2	37.5	25	11
CLMB	697	F2	40	17.5	7.5
CLMB	698	F2	44.75	29	13.5
CLMB	699	F2	41.25	28	11.5
CLMB	7	F2	36.5	26.5	11.5
CLMB	700	F2	37.75	25	11
CLMB	701	F2	46.75	20	11.5
CLMB	702	F2	36.5	23	9
CLMB	703	F2	42.75	18.5	11.5
CLMB	704	F2	44.75	31.5	13
CLMB	705	F2	43.75	21	12
CLMB	706	F2	45	21.5	12.5
CLMB	707	F2	40	20.5	9.5
CLMB	709	F2	55	28	14.5
CLMB	71	F2	46.75	27.5	11
CLMB	710	F2	51	34	17.5
CLMB	711	F2	47.25	28	11.5
CLMB	712	F2	42.75	22.5	10.5
CLMB	713	F2	40.25	23	11
CLMB	714	F2	38.75	26	14
CLMB	715	F2	52	28.5	12
CLMB	716	F2	49.25	23	11
CLMB	717	F2	45.75	28.5	13
CLMB	718	F2	41.25	25.5	10
CLMB	719	F2	45.5	31.6667	13.25
CLMB	72	F2	49.25	34.5	15
CLMB	720	F2	49.25	30	12.5
CLMB	722	F2	40.75	26	11
CLMB	724	F2	46.25	30.5	11
CLMB	725	F2	40.75	24.5	10
CLMB	726	F2	42.5	25	8.5
CLMB	728	F2	47.5	32.5	11.5
CLMB	729	F2	38.5	23	11.5
CLMB	73	F2	33	27	11.5
CLMB	730	F2	37.25	24.5	10.5
CLMB	731	F2	50.5	28.5	15.5
CLMB	733	F2	51	30	12
CLMB	734	F2	48.5	38.5	13
CLMB	735	F2	46.25	42	14.5
CLMB	736	F2	47.75	31.5	13
CLMB	737	F2	50	31	11
CLMB	738	F2	43.5	26.5	11.5
CLMB	739	F2	44	33.5	18
CLMB	74	F2	55.5	40.5	17.5
CLMB	740	F2	40.5	30	11
CLMB	741	F2	55.25	25.5	14
CLMB	742	F2	43.75	23.5	14
CLMB	743	F2	34.75	13.5	11
CLMB	744	F2	48.75	35	14
CLMB	745	F2	48.5	23	11.5
CLMB	746	F2	33.75	23	11
CLMB	747	F2	36.75	28	10.5
CLMB	748	F2	47.75	26.5	12.5
CLMB	749	F2	49.75	25	19.5
CLMB	75	F2	61.75	30	13.5
CLMB	750	F2	37.25	26.5	13
CLMB	751	F2	59	26	11.5
CLMB	752	F2	29	24	9
CLMB	753	F2	45.75	33.5	16.5
CLMB	754	F2	52.25	28	13
CLMB	755	F2	45	25	11
CLMB	756	F2	48.5	31	14.5
CLMB	757	F2	47	34	19
CLMB	758	F2	45.75	29.5	16
CLMB	759	F2	43.25	28	11
CLMB	76	F2	43	24.5	10.5
CLMB	760	F2	41.375	28.5	16.75
CLMB	761	F2	45.25	26	13.5
CLMB	762	F2	39.25	22.5	10.5
CLMB	763	F2	35.25	21.5	9.5
CLMB	764	F2	41.5	23.5	12
CLMB	765	F2	16.75	31.5	15.5
CLMB	766	F2	35.25	26	12.5
CLMB	767	F2	48	30.5	13
CLMB	768	F2	36	22.5	10
CLMB	770	F2	41.5	29	10.5
CLMB	771	F2	40	26.5	9.5
CLMB	772	F2	43.25	22	12
CLMB	773	F2	48	24.5	11.5
CLMB	774	F2	30.25	24	9
CLMB	775	F2	34.5	20	9
CLMB	776	F2	40.5	28	12
CLMB	777	F2	36.5	21	10
CLMB	778	F2	42.75	29	8.5
CLMB	779	F2	34.25	25.5	25.5
CLMB	78	F2	49	21.5	10
CLMB	780	F2	60.5	31	14.5
CLMB	781	F2	44	25	10.5
CLMB	782	F2	38.25	28.5	11
CLMB	783	F2	54.5	45.5	13.5
CLMB	784	F2	45	30.5	14.5
CLMB	785	F2	42.75	27	10.5
CLMB	786	F2	36	30.5	10.5
CLMB	787	F2	51.5	39	16.5
CLMB	788	F2	48.75	31	9
CLMB	789	F2	41.75	24	11.5
CLMB	79	F2	43.25	25	8.5
CLMB	790	F2	50	33.5	12.5
CLMB	791	F2	39.75	25	10
CLMB	792	F2	56.75	37.5	12
CLMB	793	F2	41.75	21	9.5
CLMB	794	F2	43	29.5	11
CLMB	795	F2	32	27	11
CLMB	796	F2	37	29.5	10
CLMB	797	F2	36	21	12
CLMB	798	F2	54	41.5	15.5
CLMB	799	F2	57.25	26	13.5
CLMB	80	F2	45	22.5	10.5
CLMB	800	F2	39	22.5	8
CLMB	801	F2	44.75	26.5	15.5
CLMB	802	F2	48.25	38	15.5
CLMB	803	F2	31.5	26	9.5
CLMB	804	F2	39.75	22	10
CLMB	805	F2	36	29	10.5
CLMB	806	F2	35.25	31.5	12.5
CLMB	808	F2	32.5	26.5	10.5
CLMB	809	F2	33.75	30.5	11.5
CLMB	810	F2	42.75	29.5	11.5
CLMB	811	F2	37.25	26	11
CLMB	812	F2	38	29	11.5
CLMB	814	F2	43.5	24	10
CLMB	815	F2	33.5	27	10.5
CLMB	816	F2	46	31.5	12.5
CLMB	817	F2	43.75	30.5	11
CLMB	818	F2	48.25	28.5	12.5
CLMB	819	F2	56.25	31	18
CLMB	820	F2	43.75	18.5	9
CLMB	821	F2	40.5	22.5	12
CLMB	822	F2	40.25	21.5	13
CLMB	823	F2	44	31	10.5
CLMB	824	F2	44.5	36.5	14
CLMB	825	F2	39	25.5	13.5
CLMB	83	F2	48.5	26	10.5
CLMB	85	F2	42	19	9
CLMB	86	F2	41.25	27	10.5
CLMB	87	F2	40	25	10
CLMB	88	F2	47	34.5	13
CLMB	89	F2	38.25	35.5	10.5
CLMB	9	F2	39.25	20.5	10.5
CLMB	90	F2	42.75	33	12.5
CLMB	91	F2	43.75	34	11
CLMB	93	F2	41	29.5	14
CLMB	94	F2	33.5	32.5	11
CLMB	97	F2	50	26.5	12
CLMB	99	F2	37.5	22.5	10.5
CLMB	AP13	F0	63.325	36.3421	15.359
CLMB	DAC	F0	27.375	14.4286	6.625
CLMB	NA	NA	39.25	27	8.5
CLMB	VS16	F0	40.5	25.6	10
CLMB	WBC	F0	43.5962	30.3846	12.9167
KBSM	1	F2	38.5	27	12.5
KBSM	10	F2	42.25	22.5	12
KBSM	100	F2	48.5	27.5	13
KBSM	101	F2	44	24.5	12
KBSM	103	F2	45.75	37	17
KBSM	104	F2	42	25	11.5
KBSM	105	F2	52	27.5	13.5
KBSM	106	F2	42.25	28.5	11
KBSM	107	F2	45.5	24.5	13.5
KBSM	11	F2	44.25	31	14.5
KBSM	110	F2	39.75	30.5	12
KBSM	111	F2	41	29	12.5
KBSM	112	F2	49	26.5	14
KBSM	114	F2	49.25	32	15
KBSM	115	F2	47.5	30	12
KBSM	116	F2	47.25	28.5	12.5
KBSM	117	F2	41.5	30.5	15
KBSM	118	F2	42.25	29	14.5
KBSM	119	F2	48.75	36	16
KBSM	12	F2	47.75	27	12.5
KBSM	122	F2	38	23	11
KBSM	123	F2	47.5	28.5	16
KBSM	124	F2	54	35	17
KBSM	125	F2	45	22	11
KBSM	126	F2	44.5	21	11
KBSM	127	F2	42.5	23.5	12.5
KBSM	128	F2	47.75	30.5	13.5
KBSM	130	F2	41.75	21.5	13
KBSM	131	F2	39.75	33.5	13
KBSM	132	F2	54.25	26	12.5
KBSM	134	F2	48.75	43	15.5
KBSM	135	F2	48.75	24	13.5
KBSM	136	F2	51.25	31	20.5
KBSM	137	F2	48.25	26.5	15
KBSM	139	F2	37.5	36	15
KBSM	14	F2	40	31	13
KBSM	142	F2	34.5	28	14
KBSM	143	F2	39.5	37	14
KBSM	144	F2	48	24	13
KBSM	145	F2	47.5	28	13.5
KBSM	147	F2	42	26	14
KBSM	148	F2	34.5	17.5	9.5
KBSM	15	F2	41.75	31	17
KBSM	150	F2	38	27.5	15
KBSM	151	F2	49.25	29.5	16.5
KBSM	152	F2	43.75	32	14
KBSM	153	F2	47.5	37.5	14
KBSM	154	F2	44	29	16
KBSM	155	F2	43.5	30.5	14.5
KBSM	156	F2	33.75	24	14
KBSM	157	F2	33.5	19.5	11.5
KBSM	158	F2	39.75	23.5	13
KBSM	159	F2	40.25	29	14
KBSM	161	F2	38.5	30	19.5
KBSM	163	F2	38.75	25	15
KBSM	164	F2	52.75	35.5	17.5
KBSM	166	F2	69	41	15
KBSM	167	F2	45.5	31	15.5
KBSM	168	F2	47	31.5	15
KBSM	17	F2	44.5	23.5	14.5
KBSM	170	F2	51.5	29	15
KBSM	171	F2	43.25	30	13.5
KBSM	172	F2	42	33.5	14.5
KBSM	173	F2	47.25	23	13
KBSM	174	F2	39.25	24.5	15
KBSM	175	F2	57.5	32.5	15.5
KBSM	176	F2	51	33.5	15
KBSM	177	F2	39	33	13
KBSM	178	F2	58.75	34.5	17.5
KBSM	18	F2	40.25	21.5	12.5
KBSM	182	F2	47.5	28	15.5
KBSM	183	F2	43.25	26	13
KBSM	184	F2	52.5	30	16.5
KBSM	185	F2	37.25	25	13.5
KBSM	187	F2	45.5	26	12
KBSM	188	F2	49.25	30.5	14
KBSM	189	F2	47.25	31.5	14
KBSM	19	F2	47.75	22	13
KBSM	190	F2	35.5	25	12
KBSM	191	F2	36	30.5	13
KBSM	193	F2	55	34	13.5
KBSM	194	F2	49.75	33	13.5
KBSM	195	F2	37.75	24	11
KBSM	196	F2	41	35.5	16.5
KBSM	197	F2	46.75	26.5	13
KBSM	198	F2	46.25	27	11
KBSM	199	F2	36.25	26	12
KBSM	2	F2	41	27	12.5
KBSM	20	F2	37	26	14
KBSM	200	F2	56.5	28.5	16
KBSM	201	F2	47	29	12.5
KBSM	203	F2	41.25	31	12
KBSM	204	F2	37.25	32.5	14
KBSM	205	F2	45.5	23.5	14
KBSM	207	F2	42.5	31	13
KBSM	208	F2	39.5	27	14
KBSM	210	F2	51	32.5	17
KBSM	213	F2	53	24	13.5
KBSM	214	F2	47	27.5	15
KBSM	215	F2	40.5	37.5	13.5
KBSM	216	F2	42.75	41.5	18
KBSM	217	F2	44	25.5	11.5
KBSM	218	F2	41.5	42	15
KBSM	22	F2	42.25	22	12
KBSM	221	F2	44.25	23	11
KBSM	222	F2	54	28	14.5
KBSM	223	F2	43.5	31	13
KBSM	224	F2	48.5	29	14
KBSM	226	F2	48.75	32.5	16.5
KBSM	227	F2	44.25	33	19
KBSM	228	F2	43.5	27.5	12.5
KBSM	229	F2	54.5	31	19.5
KBSM	23	F2	55.75	29	15
KBSM	230	F2	45.25	31.5	10.5
KBSM	232	F2	40.25	33.5	11.5
KBSM	234	F2	42.25	28.5	14
KBSM	235	F2	42.5	34.5	12.5
KBSM	236	F2	44	27	14
KBSM	237	F2	51.25	21	15
KBSM	239	F2	45.25	30.5	17
KBSM	242	F2	41.25	26	11.5
KBSM	243	F2	46.75	22.5	13.5
KBSM	244	F2	45.5	33.5	16.5
KBSM	245	F2	51.5	30.5	14
KBSM	246	F2	54.5	34	17
KBSM	247	F2	46.75	32	18
KBSM	248	F2	47	31.5	16
KBSM	249	F2	40.75	29	14.5
KBSM	25	F2	40	22	13
KBSM	250	F2	50.75	32	13.5
KBSM	251	F2	41.5	33	14
KBSM	252	F2	44.5	28	13.5
KBSM	254	F2	49.75	23.5	12
KBSM	255	F2	41	25	12.5
KBSM	256	F2	42.5	35	15.5
KBSM	257	F2	54.75	30	14
KBSM	258	F2	40.25	21	13.5
KBSM	259	F2	43	23.5	13
KBSM	26	F2	54.5	33	18.5
KBSM	260	F2	46	33.5	17.5
KBSM	263	F2	46	32.5	13
KBSM	264	F2	41	25	11
KBSM	265	F2	35.5	28	13
KBSM	267	F2	47.75	35.5	15
KBSM	268	F2	39.75	25.5	13
KBSM	270	F2	51	40.5	18
KBSM	272	F2	44.75	33	13.5
KBSM	273	F2	44	24	12
KBSM	274	F2	53.5	36.5	16.5
KBSM	275	F2	35	25.5	11
KBSM	276	F2	47.25	36	16.5
KBSM	277	F2	36	27	14
KBSM	279	F2	44	32	16
KBSM	28	F2	49	29.5	13.5
KBSM	281	F2	37.25	26	13
KBSM	283	F2	46.25	26.5	16
KBSM	284	F2	47	29.5	10
KBSM	285	F2	51.5	34.5	16.5
KBSM	286	F2	43	29.5	14
KBSM	287	F2	38.75	24.5	14.5
KBSM	289	F2	43.25	35	14
KBSM	29	F2	43.25	31	14.5
KBSM	292	F2	41.75	26.5	13
KBSM	293	F2	37.5	22	11
KBSM	294	F2	38.25	20	10.5
KBSM	296	F2	44	37	15
KBSM	297	F2	43.25	30	18
KBSM	298	F2	39.25	33	13.5
KBSM	299	F2	45.5	29	12
KBSM	3	F2	34	33	10.5
KBSM	30	F2	52.5	26.5	12
KBSM	300	F2	42.75	26.5	13.5
KBSM	301	F2	43.75	27	12
KBSM	302	F2	39.5	24.5	12.5
KBSM	303	F2	50.5	30.5	16
KBSM	304	F2	37	23	12
KBSM	305	F2	39.75	34	13.5
KBSM	306	F2	47.75	28	13.5
KBSM	307	F2	37	26	11.5
KBSM	308	F2	49.75	31.5	14
KBSM	31	F2	37.75	24.5	11.5
KBSM	310	F2	42.25	26	13.5
KBSM	312	F2	46.75	33	14.5
KBSM	313	F2	45.5	32.5	13.5
KBSM	314	F2	43.5	26	13
KBSM	315	F2	42.25	24	13
KBSM	317	F2	44.5	26	13.75
KBSM	318	F2	40.25	22	10.5
KBSM	32	F2	53.5	27	14
KBSM	320	F2	54.25	30	13
KBSM	322	F2	44.5	35.5	13.5
KBSM	323	F2	46.25	32.5	10
KBSM	324	F2	49.75	34	16.5
KBSM	325	F2	37.75	31	13.5
KBSM	326	F2	45.25	39	14
KBSM	328	F2	50.75	34	15
KBSM	33	F2	43.75	28.5	13
KBSM	330	F2	39	24.5	11.5
KBSM	332	F2	43.25	28	15.5
KBSM	333	F2	49.5	41	16.5
KBSM	334	F2	47.9	32	14.5
KBSM	335	F2	51.5	34	16.5
KBSM	336	F2	53.5	34	19
KBSM	337	F2	35.75	22	12
KBSM	338	F2	40.5	30	14.5
KBSM	339	F2	42.75	28	13
KBSM	34	F2	42	31	14
KBSM	341	F2	37	29.5	13.5
KBSM	342	F2	46.75	21	12.5
KBSM	343	F2	42	26	13
KBSM	345	F2	35.75	16.5	10.5
KBSM	346	F2	33.75	23.5	10.5
KBSM	347	F2	40.75	29.5	16
KBSM	349	F2	41	27.5	12.5
KBSM	35	F2	48.25	28	14.5
KBSM	350	F2	48.25	36.5	17
KBSM	352	F2	40.5	24.5	12.5
KBSM	353	F2	43.75	31	13.5
KBSM	354	F2	32.5	36.5	15
KBSM	356	F2	40.25	21.5	11.5
KBSM	358	F2	42.25	28.5	13
KBSM	359	F2	42	39	12.5
KBSM	36	F2	49.5	33	19.5
KBSM	360	F2	37	26.5	10.5
KBSM	361	F2	37.75	34.5	14.5
KBSM	363	F2	42.25	28	14
KBSM	364	F2	45.75	32	17.5
KBSM	365	F2	49	23.5	12.5
KBSM	366	F2	63.75	31.5	14
KBSM	367	F2	37.25	31	11
KBSM	369	F2	46.5	29	14.5
KBSM	37	F2	37.75	29.5	14.5
KBSM	370	F2	47.75	29	11.5
KBSM	371	F2	48.75	32.5	17.5
KBSM	372	F2	34.75	40.5	13.5
KBSM	373	F2	45	22	12
KBSM	374	F2	40.5	30.5	13
KBSM	375	F2	48.25	33	14
KBSM	378	F2	52.75	33	16
KBSM	379	F2	47	30.5	15.5
KBSM	38	F2	34.25	28	14
KBSM	380	F2	45.5	31.5	21
KBSM	381	F2	35.25	31.5	12
KBSM	382	F2	54	26	12.5
KBSM	383	F2	43.5	31	13
KBSM	384	F2	36.25	25	13
KBSM	386	F2	44.5	33	11
KBSM	387	F2	37.25	28	12
KBSM	388	F2	48.5	30.5	13.5
KBSM	389	F2	37.5	31.5	15
KBSM	39	F2	39	35.5	14.5
KBSM	390	F2	56.5	33.5	14
KBSM	391	F2	44.5	25.5	13.5
KBSM	392	F2	49.125	30	12.25
KBSM	393	F2	47	30	13.5
KBSM	394	F2	32.25	19.5	11
KBSM	395	F2	33.75	30	12.5
KBSM	396	F2	44.75	30	14
KBSM	397	F2	43	30.5	13.5
KBSM	398	F2	47.5	29.5	13
KBSM	399	F2	42.25	21	11.5
KBSM	4	F2	39.75	23.5	12
KBSM	40	F2	46	30	14.5
KBSM	400	F2	49.75	35.5	20.5
KBSM	402	F2	63.5	29.5	17
KBSM	403	F2	44.75	32	13.5
KBSM	404	F2	45.75	32	11.5
KBSM	405	F2	35.25	20.5	11
KBSM	406	F2	52.25	26.5	14
KBSM	407	F2	42.5	28	14.5
KBSM	408	F2	38	31	13.5
KBSM	409	F2	35.5	32.5	14
KBSM	41	F2	45.5	21	12
KBSM	410	F2	44.5	29.5	15.5
KBSM	411	F2	42.5	22	11
KBSM	412	F2	41	38	17
KBSM	414	F2	46.5	30	12
KBSM	415	F2	35.25	20.5	11.5
KBSM	417	F2	43.5	28	13.5
KBSM	418	F2	43.75	28.5	12.5
KBSM	419	F2	48.5	36	15.5
KBSM	42	F2	35.5	27	12
KBSM	420	F2	45.5	30	13
KBSM	421	F2	37.5	29.5	12.5
KBSM	422	F2	33.75	24	11.5
KBSM	423	F2	38.5	26.5	13
KBSM	424	F2	48.5	38	17.5
KBSM	425	F2	47.5	31	14
KBSM	426	F2	35	27	12.5
KBSM	427	F2	37.25	23.5	11
KBSM	428	F2	41.5	30.5	14.5
KBSM	429	F2	40	25	14
KBSM	43	F2	41.25	28.5	13
KBSM	431	F2	44.25	33	15
KBSM	432	F2	46.25	27	17
KBSM	433	F2	46.5	33.5	15
KBSM	434	F2	40.25	23	12
KBSM	435	F2	52.5	37	17
KBSM	436	F2	49.25	30.5	13.5
KBSM	438	F2	37.25	23.5	10.5
KBSM	439	F2	38.25	23	12
KBSM	44	F2	31.25	25.5	13
KBSM	440	F2	42.5	28	12
KBSM	442	F2	43.5	28	13.5
KBSM	443	F2	39.25	34	14
KBSM	444	F2	43	26.5	13.5
KBSM	445	F2	32.25	24	11
KBSM	446	F2	38.75	29	12
KBSM	447	F2	46	42	13
KBSM	448	F2	39.75	29.5	11.5
KBSM	449	F2	30.75	24.5	14
KBSM	450	F2	41.25	22.5	15.5
KBSM	451	F2	42.75	24	12
KBSM	452	F2	43.25	33	13
KBSM	453	F2	43.25	32.5	14.5
KBSM	455	F2	41.5	26	13
KBSM	456	F2	54.5	28	13
KBSM	457	F2	48.75	33.5	21
KBSM	458	F2	45	35.5	14
KBSM	459	F2	47.5	27	13.5
KBSM	46	F2	42.75	30	14
KBSM	460	F2	44	31.5	14
KBSM	461	F2	50	30	22.5
KBSM	462	F2	38.5	28	12.5
KBSM	463	F2	63.5	41	19
KBSM	464	F2	56.5	30	14.5
KBSM	465	F2	53.625	30.75	15.75
KBSM	466	F2	38.5	33	14
KBSM	467	F2	39	23.5	14.5
KBSM	468	F2	47.5	26.5	14.5
KBSM	469	F2	46.25	28.5	12
KBSM	470	F2	45.25	28	14
KBSM	471	F2	47	37	14
KBSM	472	F2	39.5	29.5	12.5
KBSM	473	F2	44.25	34.5	16.5
KBSM	475	F2	53.25	24.5	12
KBSM	476	F2	51.5	27.5	13.5
KBSM	477	F2	33	28.5	11
KBSM	478	F2	39.5	27.5	12
KBSM	479	F2	44	30	14
KBSM	48	F2	41.5	26.5	14.5
KBSM	480	F2	45.75	29	17
KBSM	483	F2	33.25	29	12
KBSM	484	F2	34.5	21.5	10.5
KBSM	485	F2	44.75	30	15.5
KBSM	487	F2	32.75	37.5	12.5
KBSM	488	F2	37	23	11
KBSM	489	F2	50.75	26	13.5
KBSM	490	F2	43.5	36.5	14
KBSM	491	F2	49.25	33.5	12.5
KBSM	492	F2	38.5	27.5	13
KBSM	493	F2	37.75	20.5	9.5
KBSM	494	F2	41.75	33.5	17.5
KBSM	495	F2	39.5	39.5	15.5
KBSM	496	F2	47	32	16.5
KBSM	497	F2	41.25	22.5	14
KBSM	498	F2	41	29.5	13.5
KBSM	5	F2	45.5	28.5	13
KBSM	500	F2	41.5	25	14
KBSM	501	F2	38.75	25	11
KBSM	502	F2	41.75	32.5	15
KBSM	503	F2	41.5	27	15.5
KBSM	505	F2	50.25	29.5	14
KBSM	506	F2	62	32.5	13.5
KBSM	507	F2	48.5	36.5	17
KBSM	508	F2	41.75	33.5	14
KBSM	510	F2	37.75	23.5	11
KBSM	511	F2	50	34	13
KBSM	512	F2	43.25	22	12
KBSM	513	F2	46	22	13
KBSM	515	F2	31.75	17.5	12
KBSM	516	F2	42.5	31.5	12.5
KBSM	517	F2	42.5	27.5	15.5
KBSM	52	F2	39	19.5	12
KBSM	520	F2	46.5	28.5	18.5
KBSM	521	F2	43	22.5	11
KBSM	522	F2	53.5	23.5	12.5
KBSM	523	F2	48	24.5	14.5
KBSM	524	F2	43.5	30	16.5
KBSM	525	F2	45.5	28	14
KBSM	526	F2	35.75	24.5	11.5
KBSM	527	F2	41.5	28	13
KBSM	529	F2	46.75	27.5	13.5
KBSM	53	F2	31.5	29.5	13.5
KBSM	530	F2	37.5	30.5	12
KBSM	531	F2	34.25	27	15
KBSM	532	F2	42.75	22	16
KBSM	533	F2	29.75	19.5	8.5
KBSM	534	F2	33.75	23.5	11
KBSM	535	F2	48.5	35	16
KBSM	536	F2	46	28	13
KBSM	537	F2	45.25	34	15
KBSM	538	F2	49.5	30	12.5
KBSM	539	F2	39.25	29.5	14
KBSM	54	F2	53.75	35	18
KBSM	540	F2	45	30.5	12.5
KBSM	541	F2	35	27	13.5
KBSM	542	F2	47	41	17.5
KBSM	544	F2	40.75	32.5	16
KBSM	545	F2	42.25	41	19
KBSM	546	F2	41	34	11
KBSM	547	F2	46.5	26	16
KBSM	548	F2	37.25	31	13
KBSM	549	F2	50.25	38.5	18
KBSM	55	F2	39.5	25.5	14
KBSM	550	F2	44	37	13
KBSM	552	F2	37	26.5	11.5
KBSM	553	F2	38.75	30	16
KBSM	554	F2	41.5	25.5	12.5
KBSM	555	F2	54.75	28	12.5
KBSM	557	F2	40.25	36.5	14
KBSM	558	F2	52	35	16
KBSM	559	F2	45.25	30.5	18.5
KBSM	56	F2	49.75	24	13.5
KBSM	560	F2	39.5	29.5	11
KBSM	561	F2	38.5	30.5	13
KBSM	562	F2	43.75	31	15.5
KBSM	563	F2	40.5	31	19.5
KBSM	565	F2	46.25	37	13
KBSM	566	F2	39	31.5	12
KBSM	567	F2	41.5	24.5	14
KBSM	568	F2	39.27	30	13
KBSM	569	F2	52.75	32.5	12
KBSM	57	F2	53.75	24.5	13.5
KBSM	570	F2	38	26	13
KBSM	571	F2	44	30	12.5
KBSM	572	F2	45	24.5	13.5
KBSM	573	F2	38.75	32.5	14
KBSM	574	F2	43	27	11.5
KBSM	575	F2	45.5	30	14
KBSM	576	F2	43	26.5	13
KBSM	577	F2	48.25	29.5	12
KBSM	578	F2	47	34	15
KBSM	579	F2	48.5	31.5	12.5
KBSM	580	F2	41	25.5	13
KBSM	581	F2	36.25	34	16
KBSM	582	F2	47.5	35	17
KBSM	583	F2	46	27.5	13
KBSM	584	F2	55	39.5	16
KBSM	585	F2	34.75	27.5	11
KBSM	586	F2	50.5	32.5	14.5
KBSM	588	F2	48.75	32	16
KBSM	589	F2	41.25	29	12.5
KBSM	590	F2	48	31.5	16.5
KBSM	592	F2	44.25	34.5	14.5
KBSM	593	F2	38.25	27	12.5
KBSM	594	F2	50	35	15.5
KBSM	595	F2	48.5	29	14
KBSM	596	F2	46.25	27	12.5
KBSM	597	F2	59	33.5	16.5
KBSM	598	F2	42	26	16.5
KBSM	600	F2	43.5	42	18.5
KBSM	601	F2	48	43.5	18.5
KBSM	605	F2	48	32.5	14
KBSM	606	F2	49	26	14.5
KBSM	607	F2	43.25	33	16.5
KBSM	608	F2	40.5	25	12.5
KBSM	609	F2	38.25	28.5	13.5
KBSM	61	F2	47.5	25.5	17
KBSM	610	F2	52	30.5	13
KBSM	611	F2	43	32	14.5
KBSM	612	F2	39.5	19	12.5
KBSM	613	F2	36.75	23	12
KBSM	614	F2	47.5	31.5	17
KBSM	615	F2	41.25	30.5	17.5
KBSM	618	F2	54.5	35	17
KBSM	619	F2	47	33	13
KBSM	62	F2	51.75	31	17
KBSM	620	F2	44.5	27	13
KBSM	621	F2	44	38.5	14.5
KBSM	622	F2	45.25	28	14
KBSM	625	F2	43.25	23.5	12.5
KBSM	626	F2	43.5	29	13.5
KBSM	627	F2	34.5	24.5	11
KBSM	628	F2	37	29.5	14.5
KBSM	629	F2	51	33	16.5
KBSM	630	F2	38	27.5	12.5
KBSM	631	F2	44.5	28	13
KBSM	632	F2	47.25	29	11.5
KBSM	633	F2	44.25	28	11.5
KBSM	634	F2	46.25	30.5	15.5
KBSM	635	F2	46.25	35	15.5
KBSM	636	F2	45	30.5	12.5
KBSM	637	F2	49.25	29.5	16
KBSM	638	F2	40.75	27	13.5
KBSM	639	F2	47.5	28.5	14.5
KBSM	64	F2	31.25	25.5	11
KBSM	640	F2	49.75	33.5	15
KBSM	641	F2	40	35	14.5
KBSM	642	F2	45.25	27	13.5
KBSM	643	F2	36.25	23.5	11
KBSM	644	F2	38	25	11
KBSM	648	F2	28.5	21	10
KBSM	649	F2	38.25	27	13
KBSM	65	F2	42	36	15
KBSM	651	F2	41.25	29.5	11.5
KBSM	652	F2	45.75	28.5	12
KBSM	653	F2	43.75	26.5	12.5
KBSM	654	F2	46	22.5	11
KBSM	655	F2	40.25	29	14
KBSM	656	F2	55.5	33	19
KBSM	657	F2	42.75	25	16.5
KBSM	658	F2	47	21.5	12.5
KBSM	659	F2	52	25	15
KBSM	66	F2	56.5	27.5	15.5
KBSM	660	F2	41.75	31	14.5
KBSM	661	F2	50	26	14.5
KBSM	662	F2	45.5	32.5	15
KBSM	663	F2	45.75	32	13
KBSM	664	F2	40	29.5	12.5
KBSM	666	F2	42.75	31	13
KBSM	667	F2	42.5	22.5	11.5
KBSM	668	F2	46.75	25.5	15
KBSM	669	F2	29	24	10
KBSM	67	F2	39	26.5	13
KBSM	670	F2	42.25	23	12
KBSM	672	F2	47	28	15
KBSM	673	F2	45.75	25	13
KBSM	674	F2	48.75	34.5	13.5
KBSM	675	F2	43	33	13
KBSM	676	F2	57	36.5	17
KBSM	678	F2	43.75	34.5	17.5
KBSM	679	F2	49.75	22	13.5
KBSM	68	F2	42.75	31	19.5
KBSM	680	F2	37.25	26	9.5
KBSM	681	F2	57.25	29.5	13.5
KBSM	682	F2	37.75	31.5	13
KBSM	683	F2	42.75	33	12.5
KBSM	684	F2	48.25	39.5	14
KBSM	685	F2	39.5	26.5	13
KBSM	686	F2	45.25	31.5	13.5
KBSM	69	F2	35.75	33	14.5
KBSM	690	F2	45.5	33	15.5
KBSM	691	F2	45.5	23	12
KBSM	692	F2	50.75	36	18.5
KBSM	693	F2	34.5	26.5	10
KBSM	694	F2	37.75	22	12.5
KBSM	695	F2	41.75	26.5	13
KBSM	696	F2	55.75	27	13.5
KBSM	697	F2	38	21	11
KBSM	698	F2	39	28.5	13.5
KBSM	699	F2	39.25	33.5	14
KBSM	7	F2	32.75	26	12.5
KBSM	70	F2	49	27	13.5
KBSM	700	F2	37	25.5	11.5
KBSM	701	F2	43.75	22	12.5
KBSM	703	F2	36	14.5	11
KBSM	704	F2	50.75	28	14.5
KBSM	705	F2	42.25	22.5	13
KBSM	706	F2	45.25	23.5	12
KBSM	709	F2	50	29	16
KBSM	710	F2	48	38.5	19
KBSM	711	F2	44	31	13
KBSM	712	F2	43.75	25.5	15
KBSM	713	F2	36.25	27.5	12.5
KBSM	715	F2	47.25	31.5	13.5
KBSM	716	F2	38.5	24	12.5
KBSM	719	F2	52	31	14
KBSM	72	F2	41.5	33.5	15
KBSM	720	F2	36.5	29.5	16
KBSM	721	F2	37.75	29	13
KBSM	722	F2	45.75	27	12.5
KBSM	724	F2	45.75	28	11
KBSM	725	F2	37.75	29	12.5
KBSM	726	F2	49.75	30.5	18.5
KBSM	728	F2	47.75	33	12
KBSM	729	F2	38.5	26.5	15
KBSM	73	F2	37	29	16.5
KBSM	730	F2	37.25	20.5	12
KBSM	731	F2	55.75	35	18.5
KBSM	732	F2	38.5	32	12.5
KBSM	733	F2	46	28.5	13
KBSM	734	F2	48.25	41.5	15
KBSM	735	F2	47.75	41.5	20
KBSM	736	F2	44	32.5	12.5
KBSM	737	F2	54.75	33.5	14
KBSM	738	F2	47.75	29	14.5
KBSM	739	F2	36.75	29.5	15.5
KBSM	74	F2	51.5	39	23.5
KBSM	740	F2	52.75	34	14.5
KBSM	741	F2	45	25	14.5
KBSM	742	F2	32.25	21.5	12
KBSM	743	F2	45.25	34	14.5
KBSM	744	F2	47.75	37	22
KBSM	745	F2	45.75	30.5	13
KBSM	746	F2	44.75	29	15
KBSM	747	F2	46.5	33	13
KBSM	748	F2	56.02	27.5	15.5
KBSM	749	F2	48.5	28	15.5
KBSM	750	F2	40	29	13.5
KBSM	751	F2	49.5	28.5	12
KBSM	752	F2	37.25	28	13
KBSM	753	F2	51	37.5	19
KBSM	754	F2	42	33.5	16.5
KBSM	755	F2	44.75	30.5	14
KBSM	756	F2	45.5	31.5	14
KBSM	757	F2	39.75	30.5	13
KBSM	758	F2	48	27	13.5
KBSM	759	F2	36	27.5	14
KBSM	760	F2	45.25	42.5	19
KBSM	761	F2	44.75	31.5	13.5
KBSM	762	F2	42.25	26	14
KBSM	763	F2	35.5	23	15.5
KBSM	764	F2	46.75	25	14
KBSM	765	F2	50.5	32.5	16
KBSM	766	F2	31.5	22.5	12
KBSM	767	F2	42.25	31.5	15.5
KBSM	768	F2	43.25	29	14
KBSM	770	F2	44.75	34.5	13
KBSM	771	F2	37.5	27.5	11.5
KBSM	772	F2	45.5	23	14
KBSM	773	F2	48.75	23.5	14
KBSM	774	F2	53	33	14
KBSM	775	F2	42	21.5	11.5
KBSM	776	F2	41	26	13.5
KBSM	777	F2	33.75	27.5	12
KBSM	778	F2	35.25	25.5	12
KBSM	779	F2	40	25	12
KBSM	78	F2	54.75	35	13.5
KBSM	780	F2	51.75	29.5	14.5
KBSM	782	F2	41.25	30.5	14.5
KBSM	783	F2	50.75	44.5	14.5
KBSM	784	F2	40.75	33.5	15.5
KBSM	785	F2	49.5	26	13.5
KBSM	786	F2	39.75	29.5	13.5
KBSM	787	F2	39.25	37.5	12.5
KBSM	788	F2	40	32.5	14
KBSM	789	F2	41.5	28	14
KBSM	79	F2	45.5	25	14.5
KBSM	790	F2	45	30.5	14
KBSM	791	F2	46	25	15.5
KBSM	792	F2	51.75	38	12.5
KBSM	793	F2	47	27	13
KBSM	794	F2	52.75	34	17
KBSM	795	F2	40	28	13.5
KBSM	797	F2	39	22	12.5
KBSM	798	F2	52	41.5	17.5
KBSM	8	F2	41.75	28.5	14.5
KBSM	80	F2	44.75	27	11
KBSM	800	F2	45.5	29	13.5
KBSM	801	F2	44.25	23.5	14.5
KBSM	802	F2	47.5	34	16
KBSM	803	F2	40.5	29.5	12
KBSM	804	F2	33	24.5	13.5
KBSM	805	F2	39.75	34.5	13
KBSM	806	F2	37.75	33.5	12.5
KBSM	808	F2	43	33	21
KBSM	809	F2	40.5	34.5	14
KBSM	81	F2	42.75	19	13
KBSM	810	F2	44	30.5	15
KBSM	811	F2	36.75	27	13.5
KBSM	812	F2	40	34.5	17.5
KBSM	813	F2	36.25	25.5	11
KBSM	814	F2	46.75	31.5	12.5
KBSM	815	F2	41.75	29.5	12
KBSM	816	F2	44.75	25	12
KBSM	818	F2	62	33	17
KBSM	819	F2	47.5	28.5	15
KBSM	820	F2	47.5	22	12
KBSM	821	F2	39	28.5	11.5
KBSM	822	F2	44	25.5	13.5
KBSM	823	F2	47.25	35	13.5
KBSM	824	F2	49	34	15
KBSM	825	F2	38.75	29	14.5
KBSM	83	F2	43.5	27.5	12
KBSM	85	F2	49.25	21	11.5
KBSM	86	F2	47.75	33	15
KBSM	87	F2	33.5	28.5	12
KBSM	88	F2	47	38	18.5
KBSM	89	F2	48.25	36.5	13.5
KBSM	9	F2	37.75	20	11
KBSM	90	F2	42	32.5	13.5
KBSM	91	F2	47.75	33.5	18.5
KBSM	93	F2	37.5	26.5	14
KBSM	94	F2	38.25	31	11.5
KBSM	95	F2	39.5	23	12.5
KBSM	96	F2	37	26	11
KBSM	97	F2	55	31	14.5
KBSM	99	F2	41.25	26.5	12
KBSM	AP13	F0	53.4125	37.975	16.225
KBSM	DAC	F0	23.975	17.7	8.75
KBSM	VS16	F0	40.2	27.75	13.35
KBSM	WBC	F0	51.4333	36.3	15.5667
KING	1	F2	29	24	9.5
KING	10	F2	24	21.5	9.5
KING	100	F2	31.5	21	9.5
KING	101	F2	33.5	20.5	10.5
KING	102	F2	35	19	11.5
KING	103	F2	39.75	35.25	12.5
KING	104	F2	37	21	11
KING	105	F2	31.5	23	9.5
KING	106	F2	39.75	23	8.25
KING	107	F2	27	21.5	10.5
KING	108	F2	44.5	28	12.5
KING	11	F2	39.5	21.5	10.5
KING	110	F2	36.5	23.5	10.5
KING	111	F2	36.5	25.5	13
KING	112	F2	33	19.5	9.5
KING	113	F2	36.25	35	12.25
KING	114	F2	35	20	10.5
KING	115	F2	48.5	30	12.5
KING	116	F2	32.25	23.5	10.5
KING	117	F2	32.5	34	13
KING	118	F2	29	26	12
KING	119	F2	36.5	35	12
KING	12	F2	38	21	10.5
KING	120	F2	44.5	21	12.5
KING	122	F2	35.5	25.5	12
KING	123	F2	39.5	25.5	12.5
KING	124	F2	38	30	14.5
KING	125	F2	35.5	20.5	9.5
KING	126	F2	27.5	19.5	8.5
KING	127	F2	35	21	9.5
KING	128	F2	30	26	11
KING	13	F2	44.5	28	12
KING	130	F2	47	22.5	11.5
KING	131	F2	40.5	30	12
KING	132	F2	55	28.5	13
KING	133	F2	27	7.5	13
KING	134	F2	22	25.5	7.5
KING	135	F2	35	24.5	10.5
KING	136	F2	31	29.5	11
KING	138	F2	30	20.5	10
KING	139	F2	40	26.5	11
KING	140	F2	41.5	36.5	10.5
KING	141	F2	37	27	13
KING	142	F2	16.5	21	9.5
KING	143	F2	42	33.5	10.5
KING	144	F2	39	20.5	8
KING	145	F2	24	17	6
KING	146	F2	27	23	8
KING	147	F2	32.5	31	13.5
KING	15	F2	39.5	28	13.5
KING	150	F2	33.5	26.5	10
KING	151	F2	25	21	9.5
KING	152	F2	36.5	24.5	13
KING	153	F2	41	28	13
KING	154	F2	34.5	28	12.5
KING	155	F2	42	34	13
KING	156	F2	21.5	21	10
KING	157	F2	41	27	14
KING	158	F2	43	21.5	11
KING	159	F2	35	26.5	11.5
KING	16	F2	42	25	13.5
KING	160	F2	39	22	12.5
KING	161	F2	46	30.5	12
KING	165	F2	31.5	28	9.5
KING	166	F2	50	38.5	12.5
KING	167	F2	43.5	33	15
KING	169	F2	36.5	34	12.5
KING	17	F2	50	22.5	13
KING	170	F2	41.5	28.5	11.5
KING	171	F2	27.5	25	10.5
KING	172	F2	25	19	8.5
KING	173	F2	32	22.5	11
KING	174	F2	33	29	13
KING	175	F2	43	38	13.5
KING	176	F2	45.5	35	14.5
KING	177	F2	30.25	28.25	10.5
KING	178	F2	41.5	31.5	11
KING	179	F2	41	24.5	11
KING	18	F2	36	23.5	9.5
KING	180	F2	34	22	10
KING	182	F2	33.75	25.75	11.25
KING	183	F2	43.5	28.5	10.5
KING	184	F2	40.5	24.5	10.5
KING	185	F2	36.5	26	14
KING	186	F2	39	28.5	14
KING	187	F2	32.5	24.25	11.75
KING	188	F2	31	26.5	13.5
KING	189	F2	24.5	19.5	7
KING	19	F2	30	22	9.5
KING	190	F2	33.5	21	11
KING	191	F2	36.5	29.5	10.5
KING	192	F2	46.5	28	13.5
KING	193	F2	45.5	30	11.5
KING	194	F2	39.5	30.5	11
KING	195	F2	26.5	21.5	8
KING	196	F2	42	34	13
KING	197	F2	45	25.5	12
KING	198	F2	35.5	26	10.5
KING	199	F2	30	19	10.5
KING	20	F2	34	22	11.5
KING	200	F2	28.5	27.5	11.5
KING	201	F2	36.5	25	10
KING	202	F2	26.25	18.5	9.25
KING	203	F2	39.5	27.5	11
KING	205	F2	32.25	24.5	11.75
KING	207	F2	21.5	19.5	9
KING	209	F2	45	22.5	12
KING	210	F2	24.5	19	7.5
KING	212	F2	31.5	24.5	11.5
KING	213	F2	24.5	14.5	7
KING	214	F2	44.5	22.5	11
KING	215	F2	35	31	11
KING	216	F2	17	30	7.5
KING	217	F2	36	28.5	12.5
KING	218	F2	35.5	28.5	12.5
KING	219	F2	28.5	19.5	10
KING	22	F2	28.5	19	9
KING	220	F2	27	25	11.5
KING	221	F2	28.75	18.25	7.5
KING	222	F2	27.5	19.5	9
KING	223	F2	40	28.5	11.5
KING	224	F2	43	28.5	12.5
KING	225	F2	46	27	15
KING	226	F2	40.5	41	14
KING	227	F2	43	41	14
KING	228	F2	24.5	17.75	8
KING	229	F2	35	30.5	12
KING	23	F2	50	29.5	14
KING	230	F2	35.5	24.5	10
KING	231	F2	31.5	20.5	9
KING	232	F2	33	28	10.5
KING	234	F2	40	26.5	11.5
KING	236	F2	29	15	11.5
KING	237	F2	34.5	24	14
KING	238	F2	27.5	29.5	12.5
KING	239	F2	46	25	14
KING	240	F2	40	31.5	11.5
KING	241	F2	42	22.5	11
KING	242	F2	36.75	22	10
KING	243	F2	27.5	18.5	11
KING	244	F2	36.5	31	8.5
KING	245	F2	36.5	24.5	10.5
KING	247	F2	43	28	13
KING	248	F2	47	28.5	15.5
KING	249	F2	38	25.5	12.5
KING	25	F2	33.5	19	10
KING	250	F2	45.5	27.5	12.5
KING	251	F2	35	24.5	12
KING	252	F2	32	27.5	10
KING	253	F2	44	36	12.5
KING	254	F2	32.5	21.5	11
KING	255	F2	28	19	9
KING	256	F2	35	31.5	13
KING	257	F2	45.25	26.25	12.25
KING	258	F2	35.5	22	9
KING	259	F2	41	24	11.5
KING	26	F2	58	33	14.5
KING	260	F2	39	33	14
KING	261	F2	34.5	21.5	10
KING	262	F2	45	39.5	19
KING	263	F2	41	27.5	11.5
KING	264	F2	37	22.5	9
KING	265	F2	19.5	17.75	7.25
KING	266	F2	36	27.5	11
KING	267	F2	48.5	28.5	13
KING	269	F2	37.5	20	11
KING	27	F2	38	22.5	11
KING	270	F2	46	33	15
KING	271	F2	38	25.5	10
KING	272	F2	21.5	26.5	9
KING	274	F2	39	20	9
KING	275	F2	32.5	21	11
KING	276	F2	NA	NA	NA
KING	277	F2	33.5	25	11.5
KING	278	F2	34	34.5	14
KING	279	F2	31.75	22.25	11
KING	28	F2	38	25.5	11
KING	280	F2	33.5	33	10.5
KING	281	F2	35	24.5	11.5
KING	282	F2	32	21	10.5
KING	283	F2	41	28	12
KING	284	F2	51.5	28.5	9.5
KING	285	F2	44	28.5	13
KING	286	F2	40	25	12.5
KING	288	F2	36.5	37.5	15.5
KING	289	F2	20	12.5	7
KING	29	F2	27.5	23	9.5
KING	290	F2	35	26	9.5
KING	291	F2	41.5	23	11.5
KING	292	F2	40	32.5	11.5
KING	293	F2	25.5	16	9
KING	294	F2	43.5	18	9.5
KING	296	F2	31	27.5	10
KING	297	F2	38.5	25	12.5
KING	298	F2	37.5	33.5	10.5
KING	299	F2	19	17.5	7.5
KING	3	F2	36.5	32.5	10
KING	30	F2	42.5	24.5	12
KING	300	F2	45	27	13
KING	301	F2	35.75	24.5	12
KING	302	F2	29	19.5	10.5
KING	303	F2	50	27	13
KING	304	F2	35	21.5	8.5
KING	305	F2	25.75	22.5	10.5
KING	306	F2	35.5	26.5	11
KING	307	F2	33.5	19	9.5
KING	308	F2	41	29	13
KING	31	F2	32.5	28.5	10
KING	310	F2	28	22	9.5
KING	311	F2	36.5	29	11
KING	312	F2	29.5	29.5	11
KING	313	F2	29.5	22.5	10
KING	314	F2	35	25	13.5
KING	315	F2	42.5	22.5	13
KING	317	F2	29.5	19.5	8.5
KING	318	F2	30.5	25	11.5
KING	319	F2	41.5	28.5	12.5
KING	32	F2	42.5	22	13
KING	320	F2	47.5	29	10.5
KING	321	F2	NA	NA	NA
KING	322	F2	46	28.5	9.5
KING	323	F2	47.5	33.5	14.5
KING	324	F2	35	32.5	11.5
KING	325	F2	26	28.5	10
KING	326	F2	29	33.5	11.5
KING	327	F2	25.5	15.5	9.5
KING	328	F2	28	24.5	10.5
KING	33	F2	38	27.5	12
KING	330	F2	31	20.5	11
KING	332	F2	35.5	23.25	13.5
KING	333	F2	29.5	29	9.5
KING	334	F2	44	28.75	11.5
KING	336	F2	44.5	29.5	15.5
KING	337	F2	41.5	22	10
KING	338	F2	34.5	21	13
KING	339	F2	29.5	19.5	8.5
KING	34	F2	40.5	28	12
KING	340	F2	25.5	21.5	9.5
KING	341	F2	31	28.5	13
KING	342	F2	37	17.5	9.5
KING	343	F2	25	23.5	10.5
KING	344	F2	45.5	28	13
KING	345	F2	37	16.5	9.5
KING	346	F2	33.5	18.5	10.5
KING	347	F2	28	24	10
KING	348	F2	53	32	12.5
KING	349	F2	45	39.5	11
KING	35	F2	28.5	25.5	11
KING	350	F2	37.5	32.5	12.5
KING	352	F2	36	19.5	12
KING	353	F2	24	20.5	8.5
KING	354	F2	23.5	22	5.5
KING	355	F2	42.5	22.5	12
KING	356	F2	32.5	24	9.5
KING	357	F2	NA	NA	NA
KING	358	F2	29	22	9.5
KING	359	F2	31	25	9
KING	36	F2	32	26.5	13
KING	360	F2	35	21.5	11.5
KING	361	F2	33	29.5	9.5
KING	362	F2	38.5	34.5	17
KING	363	F2	41	28.5	10.5
KING	364	F2	41.5	27	10.5
KING	365	F2	39	22	12
KING	366	F2	50	32.5	12.5
KING	367	F2	21.5	22	9
KING	368	F2	34	25	10.5
KING	369	F2	40.25	29.25	12
KING	37	F2	36	30.5	11.5
KING	370	F2	36.5	25	9
KING	371	F2	42.5	30	13.5
[truncated: 2,520 more rows]

## Sheet: diversity panel
SITE	PLANT_ID	ECOTYPE	SUBPOP	REP	PL	PBN	SBN
PKLE	J600.B	Coastal	Atlantic	A	37.4	29	12
PKLE	J600.B	Coastal	Atlantic	B	35.8	28	11
PKLE	J600.B	Coastal	Atlantic	C	38.1	23	14
PKLE	AP13	Lowland	Gulf	A	47.1	33	15
PKLE	AP13	Lowland	Gulf	B	47.5	36	16
PKLE	AP13	Lowland	Gulf	C	49.9	34	17
PKLE	J194.A	Coastal	Atlantic	A	66.4	31	17
PKLE	J194.A	Coastal	Atlantic	B	62.5	31	16
PKLE	J194.A	Coastal	Atlantic	C	56.2	29	17
PKLE	J522.A	Upland	Atlantic	A	29.3	23	10
PKLE	J522.A	Upland	Atlantic	B	28.7	23	10
PKLE	J522.A	Upland	Atlantic	C	32.3	19	13
PKLE	J272.A	Lowland	Gulf	A	57.6	33	21
PKLE	J272.A	Lowland	Gulf	B	61.1	36	20
PKLE	J272.A	Lowland	Gulf	C	60	34	16
PKLE	J483.C	Coastal	Gulf	A	67.1	53	17
PKLE	J483.C	Coastal	Gulf	B	65.6	60	18
PKLE	J483.C	Coastal	Gulf	C	70.6	59	24
PKLE	AP13	Lowland	Gulf	A	54.2	48	17
PKLE	AP13	Lowland	Gulf	B	48.6	33	16
PKLE	AP13	Lowland	Gulf	C	49.5	40	15
PKLE	J279.A	Lowland	Gulf	A	57.8	31	10
PKLE	J279.A	Lowland	Gulf	B	60.3	31	12
PKLE	J279.A	Lowland	Gulf	C	61.3	33	10
PKLE	J482.C	Coastal	Gulf	A	59.2	36	18
PKLE	J482.C	Coastal	Gulf	B	55.5	40	22
PKLE	J482.C	Coastal	Gulf	C	59.3	38	15
PKLE	J477.B	Unknown	4X	A	46.2	32	19
PKLE	J477.B	Unknown	4X	B	45.2	30	16
PKLE	J477.B	Unknown	4X	C	47.3	29	15
PKLE	AP13	Lowland	Gulf	A	50.1	39	21
PKLE	AP13	Lowland	Gulf	B	49.6	41	18
PKLE	AP13	Lowland	Gulf	C	50.3	40	18
PKLE	J003.C	Coastal	4X	A	46.4	23	13
PKLE	J003.C	Coastal	4X	B	46.5	25	12
PKLE	J003.C	Coastal	4X	C	42.6	24	12
PKLE	J249.B	Unknown	4X	A	55.2	36	16
PKLE	J249.B	Unknown	4X	B	55.4	36	15
PKLE	J249.B	Unknown	4X	C	54.3	34	16
PKLE	AP13	Lowland	Gulf	A	51.1	37	17
PKLE	AP13	Lowland	Gulf	B	52.7	36	16
PKLE	AP13	Lowland	Gulf	C	49.4	37	16
PKLE	AP13	Lowland	Gulf	A	53.9	37	17
PKLE	AP13	Lowland	Gulf	B	43.8	35	14
PKLE	AP13	Lowland	Gulf	C	45.8	37	14
PKLE	AP13	Lowland	Gulf	A	50.7	37	18
PKLE	AP13	Lowland	Gulf	B	47.2	39	19
PKLE	AP13	Lowland	Gulf	C	52.4	39	15
PKLE	J458.B	Coastal	Gulf	A	65.2	45	15
PKLE	J458.B	Coastal	Gulf	B	62.5	42	15
PKLE	J458.B	Coastal	Gulf	C	62.7	40	14
PKLE	J359.A	Coastal	Midwest	A	46.8	25	12
PKLE	J359.A	Coastal	Midwest	B	45.1	26	8
PKLE	J359.A	Coastal	Midwest	C	43.3	21	13
PKLE	J073.A	Lowland	Gulf	A	64.1	33	17
PKLE	J073.A	Lowland	Gulf	B	67.5	33	19
PKLE	J073.A	Lowland	Gulf	C	59.6	38	14
PKLE	J348.B	Upland	Midwest	A	26.8	14	6
PKLE	J348.B	Upland	Midwest	B	24.4	12	6
PKLE	J348.B	Upland	Midwest	C	28.5	12	5
PKLE	J431.B	Coastal	Midwest	A	42.1	21	11
PKLE	J431.B	Coastal	Midwest	B	46.8	26	10
PKLE	J431.B	Coastal	Midwest	C	49	29	14
PKLE	J538.B	Upland	Atlantic	A	22.5	21	9
PKLE	J538.B	Upland	Atlantic	B	29.2	17	7
PKLE	J538.B	Upland	Atlantic	C	23.5	17	8
PKLE	J352.C	Upland	Midwest	A	25.2	23	7
PKLE	J352.C	Upland	Midwest	B	25.7	22	8
PKLE	J352.C	Upland	Midwest	C	26.4	20	14
PKLE	J610.B	Coastal	Gulf	A	52	44	17
PKLE	J610.B	Coastal	Gulf	B	49.2	37	17
PKLE	J610.B	Coastal	Gulf	C	53.6	45	20
PKLE	J365.B	Upland	Midwest	A	45.6	21	9
PKLE	J365.B	Upland	Midwest	B	40.7	21	8
PKLE	J365.B	Upland	Midwest	C	42.5	21	9
PKLE	J378.B	Upland	Midwest	A	48.1	24	13
PKLE	J378.B	Upland	Midwest	B	43.8	22	11
PKLE	J378.B	Upland	Midwest	C	37.1	20	10
PKLE	J419.B	Lowland	Gulf	A	49.4	35	20
PKLE	J419.B	Lowland	Gulf	B	46.5	39	20
PKLE	J419.B	Lowland	Gulf	C	47.7	37	19
PKLE	J660.B	Lowland	Gulf	A	48.7	24	10
PKLE	J660.B	Lowland	Gulf	B	48.8	25	9
PKLE	J660.B	Lowland	Gulf	C	48	23	10
PKLE	J354.B	Upland	Midwest	A	21.1	18	7
PKLE	J354.B	Upland	Midwest	B	24	19	9
PKLE	J354.B	Upland	Midwest	C	18.7	13	10
PKLE	J006.B	Upland	Atlantic	A	29.9	22	9
PKLE	J006.B	Upland	Atlantic	B	28	20	10
PKLE	J006.B	Upland	Atlantic	C	30.3	21	11
PKLE	J477.A	Coastal	Gulf	A	60.2	29	17
PKLE	J477.A	Coastal	Gulf	B	62.4	34	12
PKLE	J477.A	Coastal	Gulf	C	62.6	31	16
PKLE	J201.A	Unknown	4X	A	36.2	34	12
PKLE	J201.A	Unknown	4X	B	43.7	42	16
PKLE	J201.A	Unknown	4X	C	32.4	29	9
PKLE	J184.A	Unknown	4X	A	40.9	33	11
PKLE	J184.A	Unknown	4X	B	38.2	30	12
PKLE	J184.A	Unknown	4X	C	37	32	12
PKLE	J184.A	Unknown	4X	A	37	32	12
PKLE	J184.A	Unknown	4X	B	40.7	34	13
PKLE	J184.A	Unknown	4X	C	46.2	34	12
PKLE	AP13	Lowland	Gulf	A	48.2	34	15
PKLE	AP13	Lowland	Gulf	B	49	35	14
PKLE	AP13	Lowland	Gulf	C	44.4	38	15
PKLE	J673.C	Coastal	Atlantic	A	44.3	27	12
PKLE	J673.C	Coastal	Atlantic	B	40.6	26	17
PKLE	J673.C	Coastal	Atlantic	C	41.3	24	12
PKLE	J661.B	Upland	Atlantic	A	23.1	25	16
PKLE	J661.B	Upland	Atlantic	B	26.7	27	16
PKLE	J661.B	Upland	Atlantic	C	27.3	32	13
PKLE	J602.C	Coastal	Atlantic	A	60.9	35	18
PKLE	J602.C	Coastal	Atlantic	B	61.4	33	17
PKLE	J602.C	Coastal	Atlantic	C	69	32	20
PKLE	AP13	Lowland	Gulf	A	52.9	42	15
PKLE	AP13	Lowland	Gulf	B	50.5	38	14
PKLE	AP13	Lowland	Gulf	C	47.7	38	13
PKLE	J513.A	Unknown	4X	A	44.4	25	11
PKLE	J513.A	Unknown	4X	B	40.8	27	11
PKLE	J513.A	Unknown	4X	C	38	20	9
PKLE	J301.A	Lowland	Gulf	A	28.1	25	11
PKLE	J301.A	Lowland	Gulf	B	29.8	26	11
PKLE	J301.A	Lowland	Gulf	C	31.3	24	11
PKLE	J599.B	Coastal	Atlantic	A	32.2	22	7
PKLE	J599.B	Coastal	Atlantic	B	29.9	23	6
PKLE	J599.B	Coastal	Atlantic	C	35.3	25	14
PKLE	J433.A	Upland	Atlantic	A	25.4	20	7
PKLE	J433.A	Upland	Atlantic	B	26.6	20	9
PKLE	J433.A	Upland	Atlantic	C	24.2	19	9
PKLE	J665.B	Upland	Atlantic	A	18.6	16	9
PKLE	J665.B	Upland	Atlantic	B	29	16	7
PKLE	J665.B	Upland	Atlantic	C	32.4	15	10
PKLE	AP13	Lowland	Gulf	A	49.6	37	15
PKLE	AP13	Lowland	Gulf	B	50.7	36	14
PKLE	AP13	Lowland	Gulf	C	54.5	36	18
PKLE	J671.C	Upland	Atlantic	A	40.6	27	14
PKLE	J671.C	Upland	Atlantic	B	37.2	27	16
PKLE	J671.C	Upland	Atlantic	C	34.1	30	13
PKLE	J245.A	Lowland	Gulf	A	49.2	39	13
PKLE	J245.A	Lowland	Gulf	B	51.9	41	17
PKLE	J245.A	Lowland	Gulf	C	52.5	40	13
PKLE	AP13	Lowland	Gulf	A	46.1	39	16
PKLE	AP13	Lowland	Gulf	B	45.9	38	19
PKLE	AP13	Lowland	Gulf	C	50.2	35	20
PKLE	J201.A	Unknown	4X	A	35	40	14
PKLE	J201.A	Unknown	4X	B	35	30	13
PKLE	J201.A	Unknown	4X	C	37.3	23	7
PKLE	J211.A	Lowland	Gulf	A	56.5	34	22
PKLE	J211.A	Lowland	Gulf	B	51.1	40	19
PKLE	J211.A	Lowland	Gulf	C	53.8	41	20
PKLE	J652.C	Lowland	Gulf	A	53.4	47	17
PKLE	J652.C	Lowland	Gulf	B	50.8	48	15
PKLE	J652.C	Lowland	Gulf	C	54.8	46	20
PKLE	J205.A	Coastal	Atlantic	A	47.1	26	17
PKLE	J205.A	Coastal	Atlantic	B	44.2	28	15
PKLE	J205.A	Coastal	Atlantic	C	45.3	33	21
PKLE	J466.B	Coastal	Gulf	A	67.6	45	27
PKLE	J466.B	Coastal	Gulf	B	54.3	45	14
PKLE	J466.B	Coastal	Gulf	C	64.5	37	19
PKLE	J422.B	Upland	Atlantic	A	28.6	22	12
PKLE	J422.B	Upland	Atlantic	B	22.9	15	8
PKLE	J422.B	Upland	Atlantic	C	27.7	19	11
PKLE	J430.B	Upland	Atlantic	A	36.6	29	9
PKLE	J430.B	Upland	Atlantic	B	37.5	21	12
PKLE	J430.B	Upland	Atlantic	C	32.6	15	8
PKLE	J521.A	Upland	Atlantic	A	25.7	20	10
PKLE	J521.A	Upland	Atlantic	B	28.7	18	10
PKLE	J521.A	Upland	Atlantic	C	31.6	19	10
PKLE	J192.A	Coastal	Atlantic	A	49.4	38	16
PKLE	J192.A	Coastal	Atlantic	B	46	35	14
PKLE	J192.A	Coastal	Atlantic	C	40.6	33	11
PKLE	J650.C	Coastal	Gulf	A	66.5	53	23
PKLE	J650.C	Coastal	Gulf	B	60.5	63	14
PKLE	J650.C	Coastal	Gulf	C	69.9	59	24
PKLE	J609.C	Coastal	Atlantic	A	32.4	36	18
PKLE	J609.C	Coastal	Atlantic	B	30.9	35	19
PKLE	J609.C	Coastal	Atlantic	C	32.5	40	18
PKLE	J184.A	Unknown	4X	A	41.4	36	11
PKLE	J184.A	Unknown	4X	B	38.5	30	11
PKLE	J184.A	Unknown	4X	C	41.6	32	10
PKLE	J491.B	Upland	Midwest	A	38.4	16	10
PKLE	J491.B	Upland	Midwest	B	42.4	20	12
PKLE	J491.B	Upland	Midwest	C	41.9	14	9
PKLE	J202.A	Unknown	4X	A	57.1	35	10
PKLE	J202.A	Unknown	4X	B	55	34	9
PKLE	J202.A	Unknown	4X	C	20.1	35	9
PKLE	AP13	Lowland	Gulf	A	46.2	35	18
PKLE	AP13	Lowland	Gulf	B	49.3	34	16
PKLE	AP13	Lowland	Gulf	C	51.5	39	16
PKLE	J365.A	Upland	Midwest	A	28.4	23	9
PKLE	J365.A	Upland	Midwest	B	26.6	17	6
PKLE	J365.A	Upland	Midwest	C	30.3	19	12
PKLE	J581.C	Upland	Midwest	A	16.8	16	4
PKLE	J581.C	Upland	Midwest	B	14.6	15	6
PKLE	J581.C	Upland	Midwest	C	19.3	14	4
PKLE	J368.A	Upland	Midwest	A	26.7	13	9
PKLE	J368.A	Upland	Midwest	B	27.7	13	9
PKLE	J368.A	Upland	Midwest	C	23.6	14	8
PKLE	J592.C	Upland	Atlantic	A	33.3	20	13
PKLE	J592.C	Upland	Atlantic	B	21.1	19	11
PKLE	J592.C	Upland	Atlantic	C	23.7	18	13
PKLE	J020.C	Coastal	Gulf	A	56.2	33	15
PKLE	J020.C	Coastal	Gulf	B	63.2	32	13
PKLE	J020.C	Coastal	Gulf	C	68.6	29	15
PKLE	J026.C	Lowland	Atlantic	A	57.1	33	19
PKLE	J026.C	Lowland	Atlantic	B	55.5	36	21
PKLE	J026.C	Lowland	Atlantic	C	57.4	33	14
PKLE	AP13	Lowland	Gulf	A	52.1	36	14
PKLE	AP13	Lowland	Gulf	B	47.6	35	19
PKLE	AP13	Lowland	Gulf	C	48.5	35	14
PKLE	J006.C	Coastal	Atlantic	A	35.9	22	11
PKLE	J006.C	Coastal	Atlantic	B	37.7	29	12
PKLE	J006.C	Coastal	Atlantic	C	39.8	25	13
PKLE	J251.A	Lowland	Gulf	A	69.8	56	16
PKLE	J251.A	Lowland	Gulf	B	72.3	43	15
PKLE	J251.A	Lowland	Gulf	C	75	53	13
PKLE	J249.C	Lowland	Gulf	A	77.9	49	15
PKLE	J249.C	Lowland	Gulf	B	73.2	55	14
PKLE	J249.C	Lowland	Gulf	C	68	45	16
PKLE	J517.A	Upland	Atlantic	A	26.5	22	10
PKLE	J517.A	Upland	Atlantic	B	25	21	9
PKLE	J517.A	Upland	Atlantic	C	27.2	19	9
PKLE	AP13	Lowland	Gulf	A	50.7	37	17
PKLE	AP13	Lowland	Gulf	B	49.4	35	17
PKLE	AP13	Lowland	Gulf	C	49.6	35	18
PKLE	J016.A	Lowland	Gulf	A	47.4	55	16
PKLE	J016.A	Lowland	Gulf	B	43.5	50	14
PKLE	J016.A	Lowland	Gulf	C	47.3	52	15
PKLE	J394.A	Upland	Midwest	A	28.1	18	7
PKLE	J394.A	Upland	Midwest	B	35.5	17	11
PKLE	J394.A	Upland	Midwest	C	39.1	15	8
PKLE	AP13	Lowland	Gulf	A	50.3	31	14
PKLE	AP13	Lowland	Gulf	B	46.1	30	12
PKLE	AP13	Lowland	Gulf	C	47.4	29	17
PKLE	AP13	Lowland	Gulf	A	51.9	37	17
PKLE	AP13	Lowland	Gulf	B	54.1	40	15
PKLE	AP13	Lowland	Gulf	C	51.5	38	14
PKLE	AP13	Lowland	Gulf	A	49.4	38	15
PKLE	AP13	Lowland	Gulf	B	52.6	37	16
PKLE	AP13	Lowland	Gulf	C	54	36	17
PKLE	J676.C	Upland	Atlantic	A	36.9	25	14
PKLE	J676.C	Upland	Atlantic	B	46.6	24	16
PKLE	J676.C	Upland	Atlantic	C	39	24	14
PKLE	J029.A	Upland	Midwest	A	33.3	20	8
PKLE	J029.A	Upland	Midwest	B	36.9	17	13
PKLE	J029.A	Upland	Midwest	C	38.1	21	10
PKLE	J601.B	Coastal	Atlantic	A	30.4	24	15
PKLE	J601.B	Coastal	Atlantic	B	31.4	27	13
PKLE	J601.B	Coastal	Atlantic	C	30.1	30	20
PKLE	J390.B	Upland	Midwest	A	31.1	13	9
PKLE	J390.B	Upland	Midwest	B	42.1	14	11
PKLE	J390.B	Upland	Midwest	C	31.5	18	7
PKLE	J433.B	Upland	Atlantic	A	29.8	13	6
PKLE	J433.B	Upland	Atlantic	B	34.2	15	8
PKLE	J433.B	Upland	Atlantic	C	27.6	13	7
PKLE	J678.C	Coastal	Atlantic	A	41.9	29	10
PKLE	J678.C	Coastal	Atlantic	B	39.6	31	11
PKLE	J678.C	Coastal	Atlantic	C	42.8	31	13
PKLE	J306.C	Coastal	Gulf	A	48	28	17
PKLE	J306.C	Coastal	Gulf	B	53.1	31	12
PKLE	J306.C	Coastal	Gulf	C	54.6	26	17
PKLE	J358.A	Upland	Midwest	A	34.9	26	11
PKLE	J358.A	Upland	Midwest	B	32.7	25	10
PKLE	J358.A	Upland	Midwest	C	25.1	19	7
PKLE	J354.C	Upland	Midwest	A	20.2	12	6
PKLE	J354.C	Upland	Midwest	B	20.8	14	7
PKLE	J354.C	Upland	Midwest	C	23.7	12	6
PKLE	J614.A	Coastal	Atlantic	A	55.5	39	21
PKLE	J614.A	Coastal	Atlantic	B	62.7	41	27
PKLE	J614.A	Coastal	Atlantic	C	53.3	37	24
PKLE	J662.E	Lowland	Gulf	A	60.9	50	16
PKLE	J662.E	Lowland	Gulf	B	61.9	48	23
PKLE	J662.E	Lowland	Gulf	C	63.9	56	19
PKLE	J516.B	Upland	Gulf	A	27.5	13	6
PKLE	J516.B	Upland	Gulf	B	32.8	15	9
PKLE	J516.B	Upland	Gulf	C	27.3	13	6
PKLE	AP13	Lowland	Gulf	A	52.6	40	17
PKLE	AP13	Lowland	Gulf	B	45.5	38	16
PKLE	AP13	Lowland	Gulf	C	44.9	37	14
PKLE	J504.A	Coastal	Gulf	A	51.7	48	18
PKLE	J504.A	Coastal	Gulf	B	60	48	24
PKLE	J504.A	Coastal	Gulf	C	58.5	47	30
PKLE	J223.A	Lowland	Gulf	A	53.3	33	14
PKLE	J223.A	Lowland	Gulf	B	59.9	38	14
PKLE	J223.A	Lowland	Gulf	C	51.6	31	15
PKLE	J024.A	Upland	Midwest	A	31.4	24	9
PKLE	J024.A	Upland	Midwest	B	32.1	21	9
PKLE	J024.A	Upland	Midwest	C	30.8	21	9
PKLE	J073.B	Lowland	Gulf	A	78.1	41	16
PKLE	J073.B	Lowland	Gulf	B	76.1	36	18
PKLE	J073.B	Lowland	Gulf	C	72.8	36	16
PKLE	AP13	Lowland	Gulf	A	56.2	39	20
PKLE	AP13	Lowland	Gulf	B	53.9	41	14
PKLE	AP13	Lowland	Gulf	C	53.7	34	15
PKLE	J591.A	Coastal	Atlantic	A	47.3	31	15
PKLE	J591.A	Coastal	Atlantic	B	45	31	14
PKLE	J591.A	Coastal	Atlantic	C	46.7	30	15
PKLE	J669.B	Upland	Atlantic	A	32.6	20	9
PKLE	J669.B	Upland	Atlantic	B	36.5	22	12
PKLE	J669.B	Upland	Atlantic	C	35.1	22	10
PKLE	J430.A	Upland	Atlantic	A	25	22	11
PKLE	J430.A	Upland	Atlantic	B	23.5	20	10
PKLE	J430.A	Upland	Atlantic	C	20	25	9
PKLE	J658.B	Upland	Midwest	A	51.1	29	12
PKLE	J658.B	Upland	Midwest	B	51.9	27	11
PKLE	J658.B	Upland	Midwest	C	46.6	28	12
PKLE	AP13	Lowland	Gulf	A	48.8	39	15
PKLE	AP13	Lowland	Gulf	B	50	40	14
PKLE	AP13	Lowland	Gulf	C	47	36	14
PKLE	J587.C	Coastal	Gulf	A	68.3	41	20
PKLE	J587.C	Coastal	Gulf	B	62.7	43	16
PKLE	J587.C	Coastal	Gulf	C	61.1	42	23
PKLE	J004.B	Lowland	Gulf	A	57.7	34	14
PKLE	J004.B	Lowland	Gulf	B	49.9	37	16
PKLE	J004.B	Lowland	Gulf	C	60.3	31	14
PKLE	J009.C	Lowland	Gulf	A	54.6	48	17
PKLE	J009.C	Lowland	Gulf	B	59.9	48	14
PKLE	J009.C	Lowland	Gulf	C	53.2	42	16
PKLE	J426.A	Coastal	Atlantic	A	37.4	26	10
PKLE	J426.A	Coastal	Atlantic	B	41.1	25	10
PKLE	J426.A	Coastal	Atlantic	C	34.9	28	10
PKLE	AP13	Lowland	Gulf	A	51.1	35	18
PKLE	AP13	Lowland	Gulf	B	42.5	29	14
PKLE	AP13	Lowland	Gulf	C	42.1	36	17
PKLE	J170.A	Upland	Atlantic	A	39.2	16	7
PKLE	J170.A	Upland	Atlantic	B	34.7	18	8
PKLE	J170.A	Upland	Atlantic	C	38.2	17	10
PKLE	J605.B	Upland	Atlantic	A	31.2	21	9
PKLE	J605.B	Upland	Atlantic	B	34.3	17	11
PKLE	J605.B	Upland	Atlantic	C	37.8	20	13
PKLE	J645.C	Upland	Atlantic	A	38.8	19	8
PKLE	J645.C	Upland	Atlantic	B	38.4	21	10
PKLE	J645.C	Upland	Atlantic	C	37.6	21	8
PKLE	J658.A	Upland	Midwest	A	28.3	22	8
PKLE	J658.A	Upland	Midwest	B	35.5	21	10
PKLE	J658.A	Upland	Midwest	C	35.2	24	9
PKLE	J352.B	Upland	Midwest	A	27.6	18	5
PKLE	J352.B	Upland	Midwest	B	40.5	16	8
PKLE	J352.B	Upland	Midwest	C	38.7	16	7
PKLE	J322.A	Lowland	Gulf	A	48.9	34	14
PKLE	J322.A	Lowland	Gulf	B	46.5	33	19
PKLE	J322.A	Lowland	Gulf	C	47	32	20
PKLE	J534.C	Upland	Atlantic	A	42.3	25	13
PKLE	J534.C	Upland	Atlantic	B	22.4	26	10
PKLE	J534.C	Upland	Atlantic	C	24.1	24	11
PKLE	J603.A	Coastal	Atlantic	A	42.2	26	11
PKLE	J603.A	Coastal	Atlantic	B	32.7	23	8
PKLE	J603.A	Coastal	Atlantic	C	29.2	23	12
PKLE	J086.A	Coastal	Gulf	A	37.5	32	17
PKLE	J086.A	Coastal	Gulf	B	39.3	31	14
PKLE	J086.A	Coastal	Gulf	C	41.1	35	12
PKLE	J665.D	Upland	Atlantic	A	24.6	25	6
PKLE	J665.D	Upland	Atlantic	B	26.7	23	12
PKLE	J665.D	Upland	Atlantic	C	22.4	26	14
PKLE	J582.C	Upland	Midwest	A	39	21	10
PKLE	J582.C	Upland	Midwest	B	37.8	27	15
PKLE	J582.C	Upland	Midwest	C	36.6	23	12
PKLE	J538.A	Upland	Atlantic	A	27.1	24	8
PKLE	J538.A	Upland	Atlantic	B	24.3	14	10
PKLE	J538.A	Upland	Atlantic	C	27.5	19	12
PKLE	J664.C	Upland	Atlantic	A	31.2	20	12
PKLE	J664.C	Upland	Atlantic	B	30.9	18	10
PKLE	J664.C	Upland	Atlantic	C	30.4	19	11
PKLE	AP13	Lowland	Gulf	A	50.3	40	15
PKLE	AP13	Lowland	Gulf	B	50.1	36	18
PKLE	AP13	Lowland	Gulf	C	53.1	33	13
PKLE	J003.E	Lowland	Gulf	A	54.2	36	13
PKLE	J003.E	Lowland	Gulf	B	63.7	36	15
PKLE	J003.E	Lowland	Gulf	C	56.2	39	15
PKLE	J621.A	Coastal	Atlantic	A	55.8	38	14
PKLE	J621.A	Coastal	Atlantic	B	56.7	33	16
PKLE	J621.A	Coastal	Atlantic	C	55.9	34	13
PKLE	J665.C	Upland	Atlantic	A	37.6	22	11
PKLE	J665.C	Upland	Atlantic	B	49.9	24	10
PKLE	J665.C	Upland	Atlantic	C	37.8	22	12
PKLE	AP13	Lowland	Gulf	A	51.1	30	17
PKLE	AP13	Lowland	Gulf	B	54.3	36	13
PKLE	AP13	Lowland	Gulf	C	44.5	25	14
PKLE	J657.C	Upland	Midwest	A	43.4	19	9
PKLE	J657.C	Upland	Midwest	B	37.8	17	7
PKLE	J657.C	Upland	Midwest	C	40.3	18	8
PKLE	J028.C	Lowland	Gulf	A	74.4	36	21
PKLE	J028.C	Lowland	Gulf	B	71.7	37	24
PKLE	J028.C	Lowland	Gulf	C	70.5	39	20
PKLE	J271.A	Lowland	Gulf	A	61.9	35	17
PKLE	J271.A	Lowland	Gulf	B	58.2	37	17
PKLE	J271.A	Lowland	Gulf	C	58.8	36	18
PKLE	J319.A	Lowland	Gulf	A	65.6	40	15
PKLE	J319.A	Lowland	Gulf	B	64.8	43	12
PKLE	J319.A	Lowland	Gulf	C	62	41	14
PKLE	J614.C	Coastal	Atlantic	A	42.4	23	17
PKLE	J614.C	Coastal	Atlantic	B	39.3	27	17
PKLE	J614.C	Coastal	Atlantic	C	35.9	26	16
PKLE	J613.A	Coastal	Atlantic	A	47.6	28	12
PKLE	J613.A	Coastal	Atlantic	B	51.3	25	9
PKLE	J613.A	Coastal	Atlantic	C	45.1	26	13
PKLE	AP13	Lowland	Gulf	A	50.8	35	15
PKLE	AP13	Lowland	Gulf	B	44.7	33	16
PKLE	AP13	Lowland	Gulf	C	49.8	29	18
PKLE	J246.A	Lowland	Gulf	A	35	34	14
PKLE	J246.A	Lowland	Gulf	B	30.8	26	13
PKLE	J246.A	Lowland	Gulf	C	38.5	33	10
PKLE	J306.B	Lowland	Gulf	A	62.6	34	14
PKLE	J306.B	Lowland	Gulf	B	56.5	40	17
PKLE	J306.B	Lowland	Gulf	C	55.7	38	13
PKLE	J484.B	Lowland	Gulf	A	80.6	52	15
PKLE	J484.B	Lowland	Gulf	B	78.4	54	17
PKLE	J484.B	Lowland	Gulf	C	77.3	44	13
PKLE	AP13	Lowland	Gulf	A	44.2	38	15
PKLE	AP13	Lowland	Gulf	B	55.1	41	16
PKLE	AP13	Lowland	Gulf	C	45.1	33	14
PKLE	AP13	Lowland	Gulf	A	50.7	37	19
PKLE	AP13	Lowland	Gulf	B	47.5	38	15
PKLE	AP13	Lowland	Gulf	C	56	40	18
PKLE	AP13	Lowland	Gulf	A	46	36	17
PKLE	AP13	Lowland	Gulf	B	43.7	32	18
PKLE	AP13	Lowland	Gulf	C	50.1	43	15
PKLE	J308.A	Lowland	Gulf	A	66.1	42	15
PKLE	J308.A	Lowland	Gulf	B	64	44	10
PKLE	J308.A	Lowland	Gulf	C	65.6	42	14
PKLE	J172.A	Upland	Atlantic	A	25.1	20	8
PKLE	J172.A	Upland	Atlantic	B	23.5	14	7
PKLE	J172.A	Upland	Atlantic	C	24.6	19	8
PKLE	J425.A	Upland	Atlantic	A	28.4	36	15
PKLE	J425.A	Upland	Atlantic	B	27.4	31	11
PKLE	J425.A	Upland	Atlantic	C	25.7	32	12
PKLE	J599.C	Coastal	Atlantic	A	38.8	31	11
PKLE	J599.C	Coastal	Atlantic	B	43.2	28	14
PKLE	J599.C	Coastal	Atlantic	C	40.8	29	12
PKLE	J595.B	Coastal	Atlantic	A	40.7	37	14
PKLE	J595.B	Coastal	Atlantic	B	36.2	34	17
PKLE	J595.B	Coastal	Atlantic	C	38.8	34	12
PKLE	J621.C	Coastal	Atlantic	A	39	16	9
PKLE	J621.C	Coastal	Atlantic	B	39.8	18	8
PKLE	J621.C	Coastal	Atlantic	C	41.5	22	9
PKLE	J517.B	Upland	Atlantic	A	41.3	19	9
PKLE	J517.B	Upland	Atlantic	B	39	17	16
PKLE	J517.B	Upland	Atlantic	C	42.2	16	8
PKLE	J385.B	Upland	Midwest	A	46.5	21	11
PKLE	J385.B	Upland	Midwest	B	44.3	24	10
PKLE	J385.B	Upland	Midwest	C	35.1	19	11
PKLE	J483.B	Coastal	Gulf	A	60.8	47	7
PKLE	J483.B	Coastal	Gulf	B	55.3	40	8
PKLE	J483.B	Coastal	Gulf	C	56.2	49	5
PKLE	J323.A	Lowland	Gulf	A	45.6	33	12
PKLE	J323.A	Lowland	Gulf	B	46	31	13
PKLE	J323.A	Lowland	Gulf	C	42.3	39	12
PKLE	AP13	Lowland	Gulf	A	46.9	36	16
PKLE	AP13	Lowland	Gulf	B	43.2	35	13
PKLE	AP13	Lowland	Gulf	C	44.6	35	12
PKLE	J001.B	Coastal	Gulf	A	50.2	33	15
PKLE	J001.B	Coastal	Gulf	B	50.4	35	16
PKLE	J001.B	Coastal	Gulf	C	52.4	36	15
PKLE	J601.A	Upland	Atlantic	A	41.4	25	15
PKLE	J601.A	Upland	Atlantic	B	37.5	24	18
PKLE	J601.A	Upland	Atlantic	C	39.8	21	11
PKLE	AP13	Lowland	Gulf	A	46.6	31	18
PKLE	AP13	Lowland	Gulf	B	49.3	45	16
PKLE	AP13	Lowland	Gulf	C	49.8	37	16
PKLE	J448.B	Unknown	4X	A	27.3	20	10
PKLE	J448.B	Unknown	4X	B	27.4	19	9
PKLE	J448.B	Unknown	4X	C	26.5	19	9
PKLE	J656.B	Upland	Midwest	A	53.7	20	12
PKLE	J656.B	Upland	Midwest	B	57.8	21	11
PKLE	J656.B	Upland	Midwest	C	59.2	24	12
PKLE	J594.C	Unknown	4X	A	57.8	40	19
PKLE	J594.C	Unknown	4X	B	57.3	41	14
PKLE	J594.C	Unknown	4X	C	62.4	38	16
PKLE	J612.B	Unknown	4X	A	19.9	8	6
PKLE	J612.B	Unknown	4X	B	20.5	10	1
PKLE	J612.B	Unknown	4X	C	19.1	9	7
PKLE	J516.A	Upland	Atlantic	A	28.3	17	8
PKLE	J516.A	Upland	Atlantic	B	28.2	20	5
PKLE	J516.A	Upland	Atlantic	C	26.5	19	6
PKLE	J619.A	Upland	Atlantic	A	22.1	20	2
PKLE	J619.A	Upland	Atlantic	B	25.7	24	10
PKLE	J619.A	Upland	Atlantic	C	20.5	18	7
PKLE	AP13	Lowland	Gulf	A	50.2	34	15
PKLE	AP13	Lowland	Gulf	B	46.7	36	16
PKLE	AP13	Lowland	Gulf	C	50.1	37	16
PKLE	J022.D	Lowland	Gulf	A	52.7	41	14
PKLE	J022.D	Lowland	Gulf	B	52.5	48	14
PKLE	J022.D	Lowland	Gulf	C	55.4	48	13
PKLE	J585.C	Coastal	Atlantic	A	45.7	32	11
PKLE	J585.C	Coastal	Atlantic	B	44.1	25	10
PKLE	J585.C	Coastal	Atlantic	C	41.8	33	12
PKLE	J027.B	Lowland	Gulf	A	37.6	29	8
PKLE	J027.B	Lowland	Gulf	B	35.6	38	10
PKLE	J027.B	Lowland	Gulf	C	49.3	28	7
PKLE	J542.A	Upland	Atlantic	A	31.8	12	7
PKLE	J542.A	Upland	Atlantic	B	31.9	15	9
PKLE	J542.A	Upland	Atlantic	C	30.6	18	9
PKLE	AP13	Lowland	Gulf	A	49.2	29	15
PKLE	AP13	Lowland	Gulf	B	45.2	35	14
PKLE	AP13	Lowland	Gulf	C	46.5	36	16
PKLE	J612.A	Upland	Atlantic	A	16.8	15	7
PKLE	J612.A	Upland	Atlantic	B	16.8	12	5
PKLE	J612.A	Upland	Atlantic	C	14.5	14	6
PKLE	J491.B	Upland	Midwest	A	25.9	15	8
PKLE	J491.B	Upland	Midwest	B	23.7	14	7
PKLE	J491.B	Upland	Midwest	C	25.1	16	8
PKLE	J349.B	Upland	Midwest	A	28.2	18	9
PKLE	J349.B	Upland	Midwest	B	28.8	16	8
PKLE	J349.B	Upland	Midwest	C	33.5	15	9
PKLE	J516.C	Upland	Atlantic	A	26.4	23	10
PKLE	J516.C	Upland	Atlantic	B	26.2	22	11
PKLE	J516.C	Upland	Atlantic	C	30.6	23	10
PKLE	J685.C	Coastal	Atlantic	A	37.8	26	13
PKLE	J685.C	Coastal	Atlantic	B	47.6	26	13
PKLE	J685.C	Coastal	Atlantic	C	42	26	13
PKLE	J517.C	Upland	Atlantic	A	20.7	19	5
PKLE	J517.C	Upland	Atlantic	B	25.3	15	8
PKLE	J517.C	Upland	Atlantic	C	25.3	15	7
PKLE	J003.D	Lowland	Gulf	A	57.7	38	12
PKLE	J003.D	Lowland	Gulf	B	61.4	41	13
PKLE	J003.D	Lowland	Gulf	C	56.1	36	18
PKLE	J664.E	Upland	Atlantic	A	26.1	19	8
PKLE	J664.E	Upland	Atlantic	B	37.7	19	9
PKLE	J664.E	Upland	Atlantic	C	34.3	18	9
PKLE	J586.A	Coastal	Atlantic	A	55.1	44	20
PKLE	J586.A	Coastal	Atlantic	B	54.9	46	22
PKLE	J586.A	Coastal	Atlantic	C	59.8	45	24
PKLE	J006.A	Upland	Atlantic	A	32.7	24	10
PKLE	J006.A	Upland	Atlantic	B	29.6	23	9
PKLE	J006.A	Upland	Atlantic	C	28.5	27	8
PKLE	J235.A	Lowland	Gulf	A	77.1	42	17
PKLE	J235.A	Lowland	Gulf	B	86.8	53	14
PKLE	J235.A	Lowland	Gulf	C	81.6	53	15
PKLE	AP13	Lowland	Gulf	A	45.1	35	15
PKLE	AP13	Lowland	Gulf	B	46.6	34	15
PKLE	AP13	Lowland	Gulf	C	47.4	38	16
PKLE	J384.B	Upland	Midwest	A	39.5	22	9
PKLE	J384.B	Upland	Midwest	B	32.8	22	13
PKLE	J384.B	Upland	Midwest	C	41.2	28	9
PKLE	J295.A	Lowland	Gulf	A	76.6	50	18
PKLE	J295.A	Lowland	Gulf	B	74.4	46	17
PKLE	J295.A	Lowland	Gulf	C	62.1	47	24
PKLE	J316.A	Lowland	Gulf	A	53.4	37	18
PKLE	J316.A	Lowland	Gulf	B	54	33	15
PKLE	J316.A	Lowland	Gulf	C	51.4	33	16
PKLE	J662.B	Upland	Atlantic	A	22.7	23	8
PKLE	J662.B	Upland	Atlantic	B	29.6	26	10
PKLE	J662.B	Upland	Atlantic	C	18.6	24	9
PKLE	AP13	Lowland	Gulf	A	45.7	39	17
PKLE	AP13	Lowland	Gulf	B	45.2	35	17
PKLE	AP13	Lowland	Gulf	C	44.1	34	15
PKLE	J368.B	Upland	Midwest	A	25.5	17	5
PKLE	J368.B	Upland	Midwest	B	25.8	21	4
PKLE	J368.B	Upland	Midwest	C	27.1	19	7
PKLE	J613.C	Coastal	Atlantic	A	47.2	20	14
PKLE	J613.C	Coastal	Atlantic	B	45.8	28	12
PKLE	J613.C	Coastal	Atlantic	C	40.1	25	15
PKLE	AP13	Lowland	Gulf	A	46.4	30	14
PKLE	AP13	Lowland	Gulf	B	47.7	34	14
PKLE	AP13	Lowland	Gulf	C	43.5	35	15
PKLE	J432.B	Upland	Atlantic	A	47.4	23	7
PKLE	J432.B	Upland	Atlantic	B	41.5	25	8
PKLE	J432.B	Upland	Atlantic	C	40.7	23	5
PKLE	J626.A	Unknown	4X	A	30.8	19	8
PKLE	J626.A	Unknown	4X	B	39.7	24	4
PKLE	J626.A	Unknown	4X	C	32.6	19	7
PKLE	J349.A	Upland	Midwest	A	37.4	15	7
PKLE	J349.A	Upland	Midwest	B	35.3	14	6
PKLE	J349.A	Upland	Midwest	C	40.7	18	8
PKLE	AP13	Lowland	Gulf	A	47.1	31	16
PKLE	AP13	Lowland	Gulf	B	43.9	32	14
PKLE	AP13	Lowland	Gulf	C	43.8	33	15
PKLE	AP13	Lowland	Gulf	A	47.4	35	14
PKLE	AP13	Lowland	Gulf	B	52.5	35	15
PKLE	AP13	Lowland	Gulf	C	46.8	29	18
PKLE	AP13	Lowland	Gulf	A	46.6	35	16
PKLE	AP13	Lowland	Gulf	B	43.4	31	17
PKLE	AP13	Lowland	Gulf	C	40.5	37	15
PKLE	J535.A	Lowland	Gulf	A	76.3	44	17
PKLE	J535.A	Lowland	Gulf	B	75.1	40	15
PKLE	J535.A	Lowland	Gulf	C	62.5	22	19
PKLE	J665.H	Upland	Atlantic	A	31.1	22	7
PKLE	J665.H	Upland	Atlantic	B	34.2	21	11
PKLE	J665.H	Upland	Atlantic	C	26.8	20	9
PKLE	J037.A	Upland	Midwest	A	21.6	14	5
PKLE	J037.A	Upland	Midwest	B	26	14	6
PKLE	J037.A	Upland	Midwest	C	27.9	15	7
PKLE	J434.A	Upland	Atlantic	A	16.6	14	5
PKLE	J434.A	Upland	Atlantic	B	19.5	17	8
PKLE	J434.A	Upland	Atlantic	C	16.7	20	6
PKLE	J595.C	Coastal	Atlantic	A	48.4	40	15
PKLE	J595.C	Coastal	Atlantic	B	39.7	35	14
PKLE	J595.C	Coastal	Atlantic	C	43.4	39	12
PKLE	J609.B	Coastal	Atlantic	A	45.3	30	12
PKLE	J609.B	Coastal	Atlantic	B	49.5	26	13
PKLE	J609.B	Coastal	Atlantic	C	48.5	27	16
PKLE	J530.A	Upland	Midwest	A	25.5	21	8
PKLE	J530.A	Upland	Midwest	B	27.5	21	12
PKLE	J530.A	Upland	Midwest	C	29.3	24	9
PKLE	J673.D	Coastal	Atlantic	A	43.1	22	13
PKLE	J673.D	Coastal	Atlantic	B	42.2	25	14
PKLE	J673.D	Coastal	Atlantic	C	41.5	23	14
PKLE	J317.A	Lowland	Gulf	A	65.2	34	16
PKLE	J317.A	Lowland	Gulf	B	64.6	32	15
PKLE	J317.A	Lowland	Gulf	C	69.9	33	15
PKLE	J527.A	Upland	Atlantic	A	24.5	10	6
PKLE	J527.A	Upland	Atlantic	B	28.1	12	4
PKLE	J527.A	Upland	Atlantic	C	24.2	14	6
PKLE	J613.B	Coastal	Atlantic	A	45.5	25	12
PKLE	J613.B	Coastal	Atlantic	B	44.6	27	11
PKLE	J613.B	Coastal	Atlantic	C	45.3	25	14
PKLE	J663.A	Coastal	Atlantic	A	48.6	28	15
PKLE	J663.A	Coastal	Atlantic	B	42.5	27	11
PKLE	J663.A	Coastal	Atlantic	C	48.4	31	13
PKLE	J003.A	Lowland	Gulf	A	43.1	30	12
PKLE	J003.A	Lowland	Gulf	B	42.7	32	14
PKLE	J003.A	Lowland	Gulf	C	42.6	31	14
PKLE	J521.C	Upland	Atlantic	A	26.3	23	12
PKLE	J521.C	Upland	Atlantic	B	25.4	23	9
PKLE	J521.C	Upland	Atlantic	C	29.5	17	8
PKLE	J489.B	Upland	Midwest	A	25.1	22	9
PKLE	J489.B	Upland	Midwest	B	24.4	21	9
PKLE	J489.B	Upland	Midwest	C	27.3	22	11
PKLE	J201.A	Unknown	4X	A	34.5	27	8
PKLE	J201.A	Unknown	4X	B	34.3	34	10
PKLE	J201.A	Unknown	4X	C	36.1	32	7
PKLE	AP13	Lowland	Gulf	A	50	39	13
PKLE	AP13	Lowland	Gulf	B	47.3	38	15
PKLE	AP13	Lowland	Gulf	C	50.4	41	17
PKLE	J586.B	Coastal	Atlantic	A	41.4	34	20
PKLE	J586.B	Coastal	Atlantic	B	46.4	34	18
PKLE	J586.B	Coastal	Atlantic	C	50.1	35	18
PKLE	J526.C	Upland	Atlantic	A	19	14	7
PKLE	J526.C	Upland	Atlantic	B	16.9	13	8
PKLE	J526.C	Upland	Atlantic	C	19.8	12	6
PKLE	J344.B	Upland	4X	A	23.2	18	7
PKLE	J344.B	Upland	4X	B	30.6	18	10
PKLE	J344.B	Upland	4X	C	27.9	16	9
PKLE	J353.C	Upland	Midwest	A	35	22	9
PKLE	J353.C	Upland	Midwest	B	32.4	20	9
PKLE	J353.C	Upland	Midwest	C	36.8	20	11
PKLE	AP13	Lowland	Gulf	A	51	39	15
PKLE	AP13	Lowland	Gulf	B	53.5	37	18
PKLE	AP13	Lowland	Gulf	C	54.3	41	15
PKLE	J416.B	Upland	Atlantic	A	29.4	24	13
PKLE	J416.B	Upland	Atlantic	B	35.1	25	12
PKLE	J416.B	Upland	Atlantic	C	26.8	20	11
PKLE	J587.A	Lowland	Gulf	A	71.5	40	16
PKLE	J587.A	Lowland	Gulf	B	63.9	33	16
PKLE	J587.A	Lowland	Gulf	C	69.7	45	17
PKLE	J029.B	Upland	Midwest	A	20.5	12	6
PKLE	J029.B	Upland	Midwest	B	20.2	13	5
PKLE	J029.B	Upland	Midwest	C	23	15	6
PKLE	J538.C	Upland	Atlantic	A	18.6	17	8
PKLE	J538.C	Upland	Atlantic	B	19.1	14	4
PKLE	J538.C	Upland	Atlantic	C	25.6	16	10
PKLE	J598.A	Coastal	Atlantic	A	28.3	28	14
PKLE	J598.A	Coastal	Atlantic	B	31	27	13
PKLE	J598.A	Coastal	Atlantic	C	26.5	27	15
PKLE	J300.A	Lowland	Gulf	A	66.5	30	13
PKLE	J300.A	Lowland	Gulf	B	60.3	31	15
PKLE	J300.A	Lowland	Gulf	C	63.5	30	14
PKLE	AP13	Lowland	Gulf	A	43.4	36	12
PKLE	AP13	Lowland	Gulf	B	43.8	36	15
PKLE	AP13	Lowland	Gulf	C	46.1	34	14
PKLE	J202.A	Unknown	4X	A	47.7	29	8
PKLE	J202.A	Unknown	4X	B	53.5	30	7
PKLE	J202.A	Unknown	4X	C	53.8	34	12
PKLE	J540.B	Upland	Atlantic	A	34	16	9
PKLE	J540.B	Upland	Atlantic	B	38.6	15	10
PKLE	J540.B	Upland	Atlantic	C	29.5	17	10
PKLE	J326.A	Coastal	Gulf	A	54.8	35	10
PKLE	J326.A	Coastal	Gulf	B	56.4	37	13
PKLE	J326.A	Coastal	Gulf	C	52.3	34	12
PKLE	J661.A	Upland	Atlantic	A	34.3	24	10
PKLE	J661.A	Upland	Atlantic	B	32.3	23	10
PKLE	J661.A	Upland	Atlantic	C	30.4	25	8
PKLE	J588.B	Coastal	Atlantic	A	34.5	22	11
PKLE	J588.B	Coastal	Atlantic	B	37.3	23	15
PKLE	J588.B	Coastal	Atlantic	C	33.7	21	10
PKLE	J660.C	Lowland	Gulf	A	43.8	18	16
PKLE	J660.C	Lowland	Gulf	B	50.4	27	6
PKLE	J660.C	Lowland	Gulf	C	49.6	36	14
PKLE	J536.B	Upland	Midwest	A	29.6	18	8
PKLE	J536.B	Upland	Midwest	B	25.1	22	9
PKLE	J536.B	Upland	Midwest	C	32.2	16	7
PKLE	J250.A	Lowland	Gulf	A	66.4	39	17
PKLE	J250.A	Lowland	Gulf	B	73.4	38	14
PKLE	J250.A	Lowland	Gulf	C	68.4	38	11
PKLE	J636.C	Upland	Midwest	A	21.7	17	6
PKLE	J636.C	Upland	Midwest	B	24.2	14	7
PKLE	J636.C	Upland	Midwest	C	22.4	15	8
PKLE	J646.A	Upland	Atlantic	A	26.9	26	7
PKLE	J646.A	Upland	Atlantic	B	24.9	13	7
PKLE	J646.A	Upland	Atlantic	C	30.3	14	9
PKLE	J666.B	Upland	Atlantic	A	34.9	27	8
PKLE	J666.B	Upland	Atlantic	B	34.5	21	10
PKLE	J666.B	Upland	Atlantic	C	38.2	27	11
PKLE	J598.B	Coastal	Atlantic	A	29.1	22	9
PKLE	J598.B	Coastal	Atlantic	B	28.7	21	10
PKLE	J598.B	Coastal	Atlantic	C	26.4	20	12
PKLE	J580.A	Upland	Midwest	A	27.9	17	8
PKLE	J580.A	Upland	Midwest	B	35.5	16	7
PKLE	J580.A	Upland	Midwest	C	30.8	15	6
PKLE	J498.C	Coastal	Gulf	A	40.5	25	13
PKLE	J498.C	Coastal	Gulf	B	40	29	12
PKLE	J498.C	Coastal	Gulf	C	41.2	30	13
PKLE	J301.A	Lowland	Gulf	A	68.3	28	15
PKLE	J301.A	Lowland	Gulf	B	60.1	26	17
PKLE	J301.A	Lowland	Gulf	C	64.8	25	14
PKLE	AP13	Lowland	Gulf	A	46.4	28	12
PKLE	AP13	Lowland	Gulf	B	46.3	30	16
PKLE	AP13	Lowland	Gulf	C	41.4	26	11
PKLE	J384.C	Upland	Midwest	A	39.9	26	12
PKLE	J384.C	Upland	Midwest	B	49.1	26	13
PKLE	J384.C	Upland	Midwest	C	46.5	25	14
PKLE	AP13	Lowland	Gulf	A	46.1	33	16
PKLE	AP13	Lowland	Gulf	B	50	47	13
PKLE	AP13	Lowland	Gulf	C	47	33	15
PKLE	J484.C	Unknown	4X	A	46.5	38	13
PKLE	J484.C	Unknown	4X	B	47.4	33	12
PKLE	J484.C	Unknown	4X	C	42.7	38	15
PKLE	J041.A	Lowland	Gulf	A	42.3	30	13
PKLE	J041.A	Lowland	Gulf	B	39.9	29	15
PKLE	J041.A	Lowland	Gulf	C	48.8	31	13
PKLE	J542.B	Upland	Atlantic	A	35.1	21	10
PKLE	J542.B	Upland	Atlantic	B	31.6	22	9
PKLE	J542.B	Upland	Atlantic	C	32.3	20	8
PKLE	J662.D	Lowland	Gulf	A	50.5	42	14
PKLE	J662.D	Lowland	Gulf	B	41.9	42	16
PKLE	J662.D	Lowland	Gulf	C	44.1	39	16
PKLE	AP13	Lowland	Gulf	A	48.2	35	13
PKLE	AP13	Lowland	Gulf	B	45.3	33	14
PKLE	AP13	Lowland	Gulf	C	47.4	34	17
PKLE	AP13	Lowland	Gulf	A	47.2	29	18
PKLE	AP13	Lowland	Gulf	B	53.4	35	14
PKLE	AP13	Lowland	Gulf	C	56.8	37	10
PKLE	AP13	Lowland	Gulf	A	41.9	36	18
PKLE	AP13	Lowland	Gulf	B	46.9	35	15
PKLE	AP13	Lowland	Gulf	C	43.4	34	13
PKLE	J618.A	Unknown	4X	A	16.4	15	7
PKLE	J618.A	Unknown	4X	B	17.8	12	6
PKLE	J618.A	Unknown	4X	C	19.9	13	6
PKLE	J378.A	Upland	Midwest	A	23.8	24	7
PKLE	J378.A	Upland	Midwest	B	28.1	26	10
PKLE	J378.A	Upland	Midwest	C	24.9	24	9
PKLE	J393.B	Upland	Midwest	A	15.2	10	8
PKLE	J393.B	Upland	Midwest	B	23.5	20	4
PKLE	J393.B	Upland	Midwest	C	21.6	19	8
PKLE	J326.A	Coastal	Gulf	A	53.4	26	12
PKLE	J326.A	Coastal	Gulf	B	50.8	28	13
PKLE	J326.A	Coastal	Gulf	C	49.5	20	17
PKLE	J602.B	Coastal	Atlantic	A	64.6	30	16
PKLE	J602.B	Coastal	Atlantic	B	72.2	37	14
PKLE	J602.B	Coastal	Atlantic	C	63.9	29	15
PKLE	J395.B	Upland	Midwest	A	17.7	11	6
PKLE	J395.B	Upland	Midwest	B	17.2	10	7
PKLE	J395.B	Upland	Midwest	C	20.6	12	4
PKLE	J210.A	Lowland	Gulf	A	44.5	22	11
PKLE	J210.A	Lowland	Gulf	B	45.9	21	12
PKLE	J210.A	Lowland	Gulf	C	44.3	19	12
PKLE	J175.A	Upland	Atlantic	A	25.5	22	10
PKLE	J175.A	Upland	Atlantic	B	27.5	25	9
PKLE	J175.A	Upland	Atlantic	C	27.6	21	10
PKLE	J353.A	Upland	Midwest	A	19.1	15	3
PKLE	J353.A	Upland	Midwest	B	20.9	17	2
PKLE	J353.A	Upland	Midwest	C	19.4	15	4
PKLE	J663.B	Coastal	Atlantic	A	47.2	38	15
PKLE	J663.B	Coastal	Atlantic	B	44.4	38	14
PKLE	J663.B	Coastal	Atlantic	C	50.2	40	9
PKLE	J672.A	Coastal	Atlantic	A	29.6	21	10
PKLE	J672.A	Coastal	Atlantic	B	34.4	24	13
PKLE	J672.A	Coastal	Atlantic	C	36.3	22	12
PKLE	J465.A	Coastal	Gulf	A	59.7	46	14
PKLE	J465.A	Coastal	Gulf	B	59.9	43	7
PKLE	J465.A	Coastal	Gulf	C	55.9	42	11
PKLE	J664.A	Upland	Atlantic	A	15.8	18	4
PKLE	J664.A	Upland	Atlantic	B	19.1	17	8
PKLE	J664.A	Upland	Atlantic	C	14.6	19	7
PKLE	J484.A	Lowland	Gulf	A	66.4	42	13
PKLE	J484.A	Lowland	Gulf	B	60.5	43	19
PKLE	J484.A	Lowland	Gulf	C	69.2	44	14
PKLE	J681.A	Coastal	Gulf	A	49.7	34	11
PKLE	J681.A	Coastal	Gulf	B	45.7	36	13
PKLE	J681.A	Coastal	Gulf	C	48.8	35	10
PKLE	J596.C	Coastal	Atlantic	A	43.2	26	16
PKLE	J596.C	Coastal	Atlantic	B	36.4	27	17
PKLE	J596.C	Coastal	Atlantic	C	33.4	11	9
PKLE	J684.A	Coastal	Atlantic	A	46	32	13
PKLE	J684.A	Coastal	Atlantic	B	46.5	36	14
PKLE	J684.A	Coastal	Atlantic	C	46.2	37	10
PKLE	AP13	Lowland	Gulf	A	48.4	37	14
PKLE	AP13	Lowland	Gulf	B	50.4	34	15
PKLE	AP13	Lowland	Gulf	C	47.5	35	15
PKLE	J641.C	Upland	Atlantic	A	16.3	15	9
PKLE	J641.C	Upland	Atlantic	B	16.2	15	8
PKLE	J641.C	Upland	Atlantic	C	17.1	13	7
PKLE	J403.A	Upland	Midwest	A	29.9	9	10
PKLE	J403.A	Upland	Midwest	B	30.9	19	4
PKLE	J403.A	Upland	Midwest	C	37.6	17	3
PKLE	J536.A	Upland	Midwest	A	36.7	24	8
PKLE	J536.A	Upland	Midwest	B	39.1	21	10
PKLE	J536.A	Upland	Midwest	C	35.1	21	11
PKLE	AP13	Lowland	Gulf	A	47.1	32	16
PKLE	AP13	Lowland	Gulf	B	47	33	16
PKLE	AP13	Lowland	Gulf	C	46.9	35	13
PKLE	J477.C	Coastal	Gulf	A	46.5	29	12
PKLE	J477.C	Coastal	Gulf	B	54.4	27	18
PKLE	J477.C	Coastal	Gulf	C	47.1	34	19
PKLE	J416.A	Coastal	Atlantic	A	36.3	23	11
PKLE	J416.A	Coastal	Atlantic	B	33.5	24	17
PKLE	J416.A	Coastal	Atlantic	C	30.2	21	13
PKLE	J399.B	Upland	4X	A	31.9	23	8
PKLE	J399.B	Upland	4X	B	29.8	21	11
PKLE	J399.B	Upland	4X	C	27.9	22	10
PKLE	J267.C	Upland	Midwest	A	4.4	8	2
PKLE	J267.C	Upland	Midwest	B	3.5	6	1
PKLE	J267.C	Upland	Midwest	C	3.1	6	1
PKLE	J394.B	Upland	Midwest	A	42.3	17	7
PKLE	J394.B	Upland	Midwest	B	43.4	16	9
PKLE	J394.B	Upland	Midwest	C	40.2	19	8
PKLE	AP13	Lowland	Gulf	A	50.3	36	15
PKLE	AP13	Lowland	Gulf	B	47.8	39	16
PKLE	AP13	Lowland	Gulf	C	49.4	36	15
PKLE	J431.A	Upland	Atlantic	A	25.1	23	15
PKLE	J431.A	Upland	Atlantic	B	23.5	27	10
PKLE	J431.A	Upland	Atlantic	C	29.7	26	11
PKLE	J212.A	Lowland	Gulf	A	63.4	31	14
PKLE	J212.A	Lowland	Gulf	B	61.7	32	13
PKLE	J212.A	Lowland	Gulf	C	61.4	30	13
PKLE	AP13	Lowland	Gulf	A	53.4	39	16
PKLE	AP13	Lowland	Gulf	B	53.7	30	16
PKLE	AP13	Lowland	Gulf	C	39.9	33	14
PKLE	J447.A	Lowland	Gulf	A	52.2	29	16
PKLE	J447.A	Lowland	Gulf	B	49.3	31	13
PKLE	J447.A	Lowland	Gulf	C	51.5	33	15
PKLE	J600.A	Coastal	Atlantic	A	38.5	31	11
PKLE	J600.A	Coastal	Atlantic	B	41.2	24	16
PKLE	J600.A	Coastal	Atlantic	C	41.9	32	16
PKLE	J514.A	Lowland	Gulf	A	65.1	30	14
PKLE	J514.A	Lowland	Gulf	B	66.8	36	18
PKLE	J514.A	Lowland	Gulf	C	63.4	32	22
PKLE	J065.B	Lowland	Gulf	A	47.1	32	16
PKLE	J065.B	Lowland	Gulf	B	46.7	35	17
PKLE	J065.B	Lowland	Gulf	C	47.5	44	15
PKLE	J086.B	Coastal	Gulf	A	52.6	39	16
PKLE	J086.B	Coastal	Gulf	B	55.6	40	15
PKLE	J086.B	Coastal	Gulf	C	54.7	37	16
PKLE	J644.B	Upland	Atlantic	A	24.1	25	8
PKLE	J644.B	Upland	Atlantic	B	25.5	25	9
PKLE	J644.B	Upland	Atlantic	C	27.3	23	10
PKLE	J646.C	Upland	Atlantic	A	17.2	18	7
PKLE	J646.C	Upland	Atlantic	B	20.6	14	8
PKLE	J646.C	Upland	Atlantic	C	17.1	21	9
PKLE	J541.B	Upland	Atlantic	A	31.1	16	11
PKLE	J541.B	Upland	Atlantic	B	29.7	17	10
PKLE	J541.B	Upland	Atlantic	C	29.3	17	9
PKLE	J331.A	Lowland	Gulf	A	78.6	41	14
PKLE	J331.A	Lowland	Gulf	B	84.1	44	13
PKLE	J331.A	Lowland	Gulf	C	82.4	45	10
PKLE	J353.B	Upland	Midwest	A	27.4	20	8
PKLE	J353.B	Upland	Midwest	B	25.8	17	7
PKLE	J353.B	Upland	Midwest	C	24.4	20	8
PKLE	J481.B	Coastal	Gulf	A	41.6	29	10
PKLE	J481.B	Coastal	Gulf	B	38.9	29	15
PKLE	J481.B	Coastal	Gulf	C	38.5	28	13
PKLE	J596.A	Coastal	Atlantic	A	42.6	26	11
PKLE	J596.A	Coastal	Atlantic	B	40.2	28	11
PKLE	J596.A	Coastal	Atlantic	C	39.5	23	15
PKLE	J522.B	Upland	Atlantic	A	30.6	19	7
PKLE	J522.B	Upland	Atlantic	B	41.4	20	10
PKLE	J522.B	Upland	Atlantic	C	36.1	18	9
PKLE	J589.B	Upland	Atlantic	A	37.8	25	16
PKLE	J589.B	Upland	Atlantic	B	38.1	26	13
PKLE	J589.B	Upland	Atlantic	C	35.5	30	16
PKLE	J382.A	Upland	Midwest	A	26.4	14	10
PKLE	J382.A	Upland	Midwest	B	23.6	13	6
PKLE	J382.A	Upland	Midwest	C	23.3	13	7
PKLE	J217.A	Lowland	Gulf	A	77.9	41	26
PKLE	J217.A	Lowland	Gulf	B	72.3	40	23
PKLE	J217.A	Lowland	Gulf	C	77.1	45	24
PKLE	AP13	Lowland	Gulf	A	41.4	32	14
PKLE	AP13	Lowland	Gulf	B	47.4	37	18
PKLE	AP13	Lowland	Gulf	C	50.5	35	18
PKLE	J016.D	Lowland	Gulf	A	45.3	32	10
PKLE	J016.D	Lowland	Gulf	B	45.7	25	11
PKLE	J016.D	Lowland	Gulf	C	42.8	31	13
PKLE	J293.A	Lowland	Gulf	A	67.9	41	21
PKLE	J293.A	Lowland	Gulf	B	60.6	36	22
PKLE	J293.A	Lowland	Gulf	C	63.9	39	18
PKLE	J645.A	Upland	Atlantic	A	12.6	13	4
PKLE	J645.A	Upland	Atlantic	B	12.9	12	7
PKLE	J645.A	Upland	Atlantic	C	13.5	13	6
PKLE	J387.A	Upland	Midwest	A	35.1	18	8
PKLE	J387.A	Upland	Midwest	B	36.8	19	8
PKLE	J387.A	Upland	Midwest	C	35	18	11
PKLE	AP13	Lowland	Gulf	A	47.7	37	17
PKLE	AP13	Lowland	Gulf	B	47.4	39	17
PKLE	AP13	Lowland	Gulf	C	43.5	39	14
PKLE	J003.F	Coastal	Gulf	A	73.1	45	13
PKLE	J003.F	Coastal	Gulf	B	76.2	41	17
PKLE	J003.F	Coastal	Gulf	C	72.7	39	18
PKLE	J458.A	Coastal	Gulf	A	79.9	35	10
PKLE	J458.A	Coastal	Gulf	B	80.2	34	8
PKLE	J458.A	Coastal	Gulf	C	77.6	39	9
PKLE	J614.B	Coastal	Atlantic	A	37.4	13	10
PKLE	J614.B	Coastal	Atlantic	B	39.7	11	6
PKLE	J614.B	Coastal	Atlantic	C	35.5	12	11
PKLE	J522.C	Upland	Atlantic	A	34.2	25	9
PKLE	J522.C	Upland	Atlantic	B	35.1	24	11
PKLE	J522.C	Upland	Atlantic	C	35.1	23	9
PKLE	AP13	Lowland	Gulf	A	49	36	16
PKLE	AP13	Lowland	Gulf	B	48.4	37	16
PKLE	AP13	Lowland	Gulf	C	46.9	37	16
PKLE	J597.C	Coastal	Atlantic	A	36.2	30	13
PKLE	J597.C	Coastal	Atlantic	B	36.3	32	13
PKLE	J597.C	Coastal	Atlantic	C	40.3	33	16
PKLE	J169.A	Coastal	Atlantic	A	30.8	26	13
PKLE	J169.A	Coastal	Atlantic	B	28	32	12
PKLE	J169.A	Coastal	Atlantic	C	30.3	30	14
PKLE	AP13	Lowland	Gulf	A	45.5	37	15
PKLE	AP13	Lowland	Gulf	B	43.4	28	16
PKLE	AP13	Lowland	Gulf	C	47.1	40	16
PKLE	AP13	Lowland	Gulf	A	44.3	36	16
PKLE	AP13	Lowland	Gulf	B	50.4	41	15
PKLE	AP13	Lowland	Gulf	C	48.3	40	14
PKLE	AP13	Lowland	Gulf	A	53.3	39	14
PKLE	AP13	Lowland	Gulf	B	50.1	39	16
PKLE	AP13	Lowland	Gulf	C	51.3	39	14
PKLE	J527.B	Upland	Midwest	A	28.9	17	9
PKLE	J527.B	Upland	Midwest	B	29.6	18	9
PKLE	J527.B	Upland	Midwest	C	29.7	19	10
PKLE	J418.A	Coastal	Atlantic	A	32.1	26	11
PKLE	J418.A	Coastal	Atlantic	B	29.8	27	10
PKLE	J418.A	Coastal	Atlantic	C	29.2	24	10
PKLE	J597.A	Upland	Atlantic	A	38.1	31	11
PKLE	J597.A	Upland	Atlantic	B	45.7	30	10
PKLE	J597.A	Upland	Atlantic	C	45.5	27	12
PKLE	J394.C	Lowland	Gulf	A	51.8	39	21
PKLE	J394.C	Lowland	Gulf	B	46.1	46	19
PKLE	J394.C	Lowland	Gulf	C	44.7	43	20
PKLE	J503.A	Coastal	Gulf	A	78.5	48	17
PKLE	J503.A	Coastal	Gulf	B	75.2	46	16
PKLE	J503.A	Coastal	Gulf	C	72.5	52	14
PKLE	J621.B	Coastal	Atlantic	A	46.6	28	14
PKLE	J621.B	Coastal	Atlantic	B	52.9	27	11
PKLE	J621.B	Coastal	Atlantic	C	50.4	31	12
PKLE	J299.A	Coastal	Gulf	A	47.9	36	13
PKLE	J299.A	Coastal	Gulf	B	58.1	37	15
PKLE	J299.A	Coastal	Gulf	C	42.8	19	16
PKLE	J612.C	Upland	Atlantic	A	17.2	18	8
PKLE	J612.C	Upland	Atlantic	B	15.4	13	7
PKLE	J612.C	Upland	Atlantic	C	16.1	12	7
PKLE	J649.C	Coastal	Atlantic	A	30.3	26	10
PKLE	J649.C	Coastal	Atlantic	B	33.1	23	11
PKLE	J649.C	Coastal	Atlantic	C	29.9	21	9
PKLE	J376.A	Upland	Midwest	A	34.5	15	7
PKLE	J376.A	Upland	Midwest	B	34.4	17	7
PKLE	J376.A	Upland	Midwest	C	26.3	14	6
PKLE	J596.B	Upland	Atlantic	A	35.5	21	11
PKLE	J596.B	Upland	Atlantic	B	36.7	21	13
PKLE	J596.B	Upland	Atlantic	C	36.4	21	11
PKLE	J538.B	Upland	Atlantic	A	18.4	18	10
PKLE	J538.B	Upland	Atlantic	B	21.6	20	9
PKLE	J538.B	Upland	Atlantic	C	20.7	19	8
PKLE	J202.A	Unknown	4X	A	46.8	31	13
PKLE	J202.A	Unknown	4X	B	48	31	7
PKLE	J202.A	Unknown	4X	C	50.8	35	9
PKLE	AP13	Lowland	Gulf	A	48.5	38	16
PKLE	AP13	Lowland	Gulf	B	50.1	37	17
PKLE	AP13	Lowland	Gulf	C	55.3	39	21
PKLE	J349.A	Upland	Midwest	A	19.9	18	3
PKLE	J349.A	Upland	Midwest	B	22.6	17	4
PKLE	J349.A	Upland	Midwest	C	23.5	9	5
PKLE	J386.A	Upland	Midwest	A	30.7	21	9
PKLE	J386.A	Upland	Midwest	B	27	19	9
PKLE	J386.A	Upland	Midwest	C	26.1	20	9
PKLE	J574.B	Upland	Atlantic	A	49	28	13
PKLE	J574.B	Upland	Atlantic	B	47.7	28	15
PKLE	J574.B	Upland	Atlantic	C	32.1	26	12
PKLE	AP13	Lowland	Gulf	A	52.1	38	18
PKLE	AP13	Lowland	Gulf	B	59.8	39	17
PKLE	AP13	Lowland	Gulf	C	46.4	36	20
PKLE	J593.B	Coastal	Atlantic	A	49.5	24	10
PKLE	J593.B	Coastal	Atlantic	B	50.5	23	6
PKLE	J593.B	Coastal	Atlantic	C	50.1	25	11
PKLE	J419.A	Lowland	Gulf	A	53.1	39	14
PKLE	J419.A	Lowland	Gulf	B	48.1	39	13
PKLE	J419.A	Lowland	Gulf	C	60.5	39	14
PKLE	J651.C	Lowland	Gulf	A	51.3	39	16
PKLE	J651.C	Lowland	Gulf	B	52.7	39	12
PKLE	J651.C	Lowland	Gulf	C	50.5	39	14
PKLE	J368.C	Upland	Midwest	A	34.9	39	7
PKLE	J368.C	Upland	Midwest	B	32.1	39	8
PKLE	J368.C	Upland	Midwest	C	29.9	39	7
PKLE	J489.A	Upland	Midwest	A	39.1	39	9
PKLE	J489.A	Upland	Midwest	B	41.4	39	10
PKLE	J489.A	Upland	Midwest	C	59.7	39	10
PKLE	AP13	Lowland	Gulf	A	46	39	19
PKLE	AP13	Lowland	Gulf	B	48.5	39	13
PKLE	AP13	Lowland	Gulf	C	46.6	39	13
PKLE	J229.A	Lowland	Gulf	A	59.9	39	15
PKLE	J229.A	Lowland	Gulf	B	66	39	12
PKLE	J229.A	Lowland	Gulf	C	59.8	39	14
PKLE	AP13	Lowland	Gulf	A	38.9	39	16
PKLE	AP13	Lowland	Gulf	B	41	39	13
PKLE	AP13	Lowland	Gulf	C	41.2	39	13
PKLE	J016.B	Lowland	Gulf	A	56.2	30	17
PKLE	J016.B	Lowland	Gulf	B	49.4	29	17
PKLE	J016.B	Lowland	Gulf	C	57.3	31	16
PKLE	J344.A	Upland	Midwest	A	17.1	10	2
PKLE	J344.A	Upland	Midwest	B	18.2	10	3
PKLE	J344.A	Upland	Midwest	C	21.4	14	4
PKLE	J584.C	Coastal	Atlantic	A	45.1	39	16
PKLE	J584.C	Coastal	Atlantic	B	44	44	15
PKLE	J584.C	Coastal	Atlantic	C	48.3	42	14
PKLE	J272.A	Lowland	Gulf	A	64.9	34	9
PKLE	J272.A	Lowland	Gulf	B	63.4	39	8
PKLE	J272.A	Lowland	Gulf	C	62.1	33	10
PKLE	J395.A	Upland	Midwest	A	39.4	18	10
PKLE	J395.A	Upland	Midwest	B	33.5	20	11
PKLE	J395.A	Upland	Midwest	C	25.4	19	13
PKLE	J173.A	Upland	Atlantic	A	35	39	8
PKLE	J173.A	Upland	Atlantic	B	39.9	39	9
PKLE	J173.A	Upland	Atlantic	C	35.4	39	9
PKLE	J647.C	Upland	Atlantic	A	20.6	39	7
PKLE	J647.C	Upland	Atlantic	B	18.7	39	6
PKLE	J647.C	Upland	Atlantic	C	19.5	39	4
PKLE	J592.B	Upland	Atlantic	A	20.7	39	6
PKLE	J592.B	Upland	Atlantic	B	17.8	39	6
PKLE	J592.B	Upland	Atlantic	C	22.1	39	4
PKLE	J684.B	Coastal	Gulf	A	60.3	48	25
PKLE	J684.B	Coastal	Gulf	B	59.7	48	18
PKLE	J684.B	Coastal	Gulf	C	64.6	47	24
PKLE	J016.E	Lowland	Gulf	A	63.7	39	16
PKLE	J016.E	Lowland	Gulf	B	61.1	39	19
PKLE	J016.E	Lowland	Gulf	C	68.8	39	15
PKLE	J590.B	Coastal	Atlantic	A	46.1	39	12
PKLE	J590.B	Coastal	Atlantic	B	53.7	39	16
PKLE	J590.B	Coastal	Atlantic	C	49.8	39	13
PKLE	J409.B	Upland	Midwest	A	43.1	18	11
PKLE	J409.B	Upland	Midwest	B	43	16	10
PKLE	J409.B	Upland	Midwest	C	44.4	18	11
PKLE	AP13	Lowland	Gulf	A	46.4	28	13
PKLE	AP13	Lowland	Gulf	B	45.1	31	13
PKLE	AP13	Lowland	Gulf	C	48.2	30	17
PKLE	J005.B	Coastal	Gulf	A	49.2	38	12
PKLE	J005.B	Coastal	Gulf	B	49.9	36	12
PKLE	J005.B	Coastal	Gulf	C	60.2	39	14
PKLE	J273.A	Lowland	Gulf	A	59.5	37	15
PKLE	J273.A	Lowland	Gulf	B	59.7	39	17
PKLE	J273.A	Lowland	Gulf	C	57.8	37	14
PKLE	J644.A	Unknown	4X	A	30.7	13	8
PKLE	J644.A	Unknown	4X	B	33.3	17	7
PKLE	J644.A	Unknown	4X	C	29.1	17	9
PKLE	J357.B	Upland	Midwest	A	24.5	22	9
PKLE	J357.B	Upland	Midwest	B	28.4	25	10
PKLE	J357.B	Upland	Midwest	C	24.2	20	7
PKLE	J455.B	Upland	Atlantic	A	34.1	24	13
PKLE	J455.B	Upland	Atlantic	B	33.4	21	12
PKLE	J455.B	Upland	Atlantic	C	32.9	24	10
PKLE	J371.A	Upland	Midwest	A	17.9	13	5
PKLE	J371.A	Upland	Midwest	B	19.8	12	5
PKLE	J371.A	Upland	Midwest	C	18	11	4
PKLE	AP13	Lowland	Gulf	A	41.5	30	13
PKLE	AP13	Lowland	Gulf	B	42.8	27	15
PKLE	AP13	Lowland	Gulf	C	50.5	29	13
PKLE	J574.A	Upland	Atlantic	A	43.6	21	9
PKLE	J574.A	Upland	Atlantic	B	48.9	17	9
PKLE	J574.A	Upland	Atlantic	C	29.5	20	8
PKLE	J350.B	Upland	Midwest	A	18.9	16	5
PKLE	J350.B	Upland	Midwest	B	18.8	15	7
PKLE	J350.B	Upland	Midwest	C	20.1	15	6
PKLE	J605.A	Upland	Atlantic	A	27.7	13	7
PKLE	J605.A	Upland	Atlantic	B	26.1	16	8
PKLE	J605.A	Upland	Atlantic	C	24.1	15	7
PKLE	J500.A	Coastal	Gulf	A	62.1	29	13
PKLE	J500.A	Coastal	Gulf	B	59.5	32	12
PKLE	J500.A	Coastal	Gulf	C	56.9	31	8
PKLE	AP13	Lowland	Gulf	A	43.1	30	9
PKLE	AP13	Lowland	Gulf	B	47.6	33	13
PKLE	AP13	Lowland	Gulf	C	48.5	34	20
PKLE	J374.B	Upland	Midwest	A	34.2	22	10
PKLE	J374.B	Upland	Midwest	B	38.8	19	10
PKLE	J374.B	Upland	Midwest	C	36.9	21	7
PKLE	J592.A	Upland	Atlantic	A	23.5	15	6
PKLE	J592.A	Upland	Atlantic	B	28.5	16	9
PKLE	J592.A	Upland	Atlantic	C	26.6	15	8
PKLE	AP13	Lowland	Gulf	A	48.7	34	15
PKLE	AP13	Lowland	Gulf	B	50.5	35	14
PKLE	AP13	Lowland	Gulf	C	51.5	33	16
PKLE	AP13	Lowland	Gulf	A	54.3	39	18
PKLE	AP13	Lowland	Gulf	B	48.7	31	15
PKLE	AP13	Lowland	Gulf	C	56.9	39	16
PKLE	AP13	Lowland	Gulf	A	45.1	37	15
PKLE	AP13	Lowland	Gulf	B	47.9	42	14
PKLE	AP13	Lowland	Gulf	C	20.5	33	15
PKLE	J415.B	Upland	Midwest	A	30.6	15	9
PKLE	J415.B	Upland	Midwest	B	35.9	18	9
PKLE	J415.B	Upland	Midwest	C	29.7	16	8
PKLE	J669.A	Upland	Atlantic	A	28.2	24	4
PKLE	J669.A	Upland	Atlantic	B	29.6	26	8
PKLE	J669.A	Upland	Atlantic	C	28.7	24	4
PKLE	J647.B	Upland	Atlantic	A	19.9	11	7
PKLE	J647.B	Upland	Atlantic	B	23.7	11	6
PKLE	J647.B	Upland	Atlantic	C	22.1	8	5
PKLE	J208.A	Upland	Atlantic	A	35.6	22	10
PKLE	J208.A	Upland	Atlantic	B	31.1	26	9
PKLE	J208.A	Upland	Atlantic	C	31.4	27	11
PKLE	J526.A	Upland	Atlantic	A	23.7	17	7
PKLE	J526.A	Upland	Atlantic	B	18.9	19	8
PKLE	J526.A	Upland	Atlantic	C	20.5	18	9
PKLE	J021.C	Coastal	Atlantic	A	49.2	28	13
PKLE	J021.C	Coastal	Atlantic	B	51.2	31	13
PKLE	J021.C	Coastal	Atlantic	C	51.1	29	14
PKLE	J539.B	Upland	Midwest	A	38.4	23	12
PKLE	J539.B	Upland	Midwest	B	39.5	24	11
PKLE	J539.B	Upland	Midwest	C	36.5	24	11
PKLE	J441.B	Lowland	Gulf	A	42.5	32	14
PKLE	J441.B	Lowland	Gulf	B	50.9	36	11
PKLE	J441.B	Lowland	Gulf	C	50.2	32	12
PKLE	J258.A	Upland	Midwest	A	21.6	14	7
PKLE	J258.A	Upland	Midwest	B	20.5	13	6
PKLE	J258.A	Upland	Midwest	C	25.4	13	3
PKLE	J418.B	Coastal	Atlantic	A	37.4	24	10
PKLE	J418.B	Coastal	Atlantic	B	46.9	26	14
PKLE	J418.B	Coastal	Atlantic	C	39.5	21	12
PKLE	J515.A	Upland	Atlantic	A	21.5	16	6
PKLE	J515.A	Upland	Atlantic	B	23.3	14	6
PKLE	J515.A	Upland	Atlantic	C	19.1	11	5
PKLE	J204.A	Coastal	Atlantic	A	47.2	27	16
PKLE	J204.A	Coastal	Atlantic	B	37.2	18	13
PKLE	J204.A	Coastal	Atlantic	C	45.6	25	13
PKLE	J640.A	Unknown	4X	A	20	12	7
PKLE	J640.A	Unknown	4X	B	17.5	14	6
PKLE	J640.A	Unknown	4X	C	19.1	12	5
PKLE	J229.A	Lowland	Gulf	A	59.3	26	4
PKLE	J229.A	Lowland	Gulf	B	58.5	28	9
PKLE	J229.A	Lowland	Gulf	C	61.8	26	6
PKLE	J393.A	Upland	Midwest	A	31.9	23	11
PKLE	J393.A	Upland	Midwest	B	30.4	23	16
PKLE	J393.A	Upland	Midwest	C	33.2	26	9
PKLE	J534.B	Unknown	4X	A	25.9	22	7
PKLE	J534.B	Unknown	4X	B	25.2	24	7
PKLE	J534.B	Unknown	4X	C	24.4	21	6
PKLE	J023.B	Lowland	Gulf	A	43.9	27	21
PKLE	J023.B	Lowland	Gulf	B	44.8	25	16
PKLE	J023.B	Lowland	Gulf	C	46.4	29	20
PKLE	J022.B	Lowland	Gulf	A	68.2	38	14
PKLE	J022.B	Lowland	Gulf	B	61.2	46	15
PKLE	J022.B	Lowland	Gulf	C	68.6	43	15
PKLE	AP13	Lowland	Gulf	A	47.6	36	18
PKLE	AP13	Lowland	Gulf	B	49.2	37	15
PKLE	AP13	Lowland	Gulf	C	41.4	36	15
PKLE	J482.A	Coastal	Gulf	A	61.7	29	18
PKLE	J482.A	Coastal	Gulf	B	55.8	30	21
PKLE	J482.A	Coastal	Gulf	C	57.5	41	17
PKLE	J208.B	Coastal	Atlantic	A	51	28	20
PKLE	J208.B	Coastal	Atlantic	B	49	19	15
PKLE	J208.B	Coastal	Atlantic	C	33.1	25	28
PKLE	J429.A	Upland	Atlantic	A	30.4	25	10
PKLE	J429.A	Upland	Atlantic	B	29.7	19	7
PKLE	J429.A	Upland	Atlantic	C	26.3	26	10
PKLE	J324.A	Lowland	Gulf	A	62.8	40	16
PKLE	J324.A	Lowland	Gulf	B	72.8	40	17
PKLE	J324.A	Lowland	Gulf	C	66.7	42	15
PKLE	J665.A	Upland	Atlantic	A	22.2	24	6
PKLE	J665.A	Upland	Atlantic	B	26.7	18	9
PKLE	J665.A	Upland	Atlantic	C	21.7	15	14
PKLE	AP13	Lowland	Gulf	A	49.2	39	15
PKLE	AP13	Lowland	Gulf	B	45.1	37	18
PKLE	AP13	Lowland	Gulf	C	45.6	38	14
PKLE	J636.B	Upland	Midwest	A	25.6	15	5
PKLE	J636.B	Upland	Midwest	B	28.5	13	5
PKLE	J636.B	Upland	Midwest	C	29	13	6
PKLE	J647.A	Unknown	4X	A	20.5	10	7
PKLE	J647.A	Unknown	4X	B	22.7	15	8
PKLE	J647.A	Unknown	4X	C	25.4	13	10
PKLE	J649.B	Upland	Atlantic	A	26.8	18	10
PKLE	J649.B	Upland	Atlantic	B	23.9	26	10
PKLE	J649.B	Upland	Atlantic	C	32.6	25	13
PKLE	J651.A	Lowland	Gulf	A	34.8	37	15
PKLE	J651.A	Lowland	Gulf	B	31.8	35	15
PKLE	J651.A	Lowland	Gulf	C	33.2	37	16
PKLE	J645.B	Upland	Atlantic	A	37.8	20	7
PKLE	J645.B	Upland	Atlantic	B	44.3	20	10
PKLE	J645.B	Upland	Atlantic	C	35.2	21	9
PKLE	AP13	Lowland	Gulf	A	43.7	33	16
PKLE	AP13	Lowland	Gulf	B	47.8	30	17
PKLE	AP13	Lowland	Gulf	C	46.8	36	16
PKLE	J638.A	Upland	Atlantic	A	19.2	10	4
PKLE	J638.A	Upland	Atlantic	B	18.3	10	5
PKLE	J638.A	Upland	Atlantic	C	18.9	11	6
PKLE	J574.C	Upland	Atlantic	A	27	26	9
PKLE	J574.C	Upland	Atlantic	B	42.7	23	13
PKLE	J574.C	Upland	Atlantic	C	33.1	25	13
PKLE	J635.B	Upland	Atlantic	A	11.7	12	2
PKLE	J635.B	Upland	Atlantic	B	10.8	11	1
PKLE	J635.B	Upland	Atlantic	C	12.8	12	2
PKLE	J022.C	Lowland	Gulf	A	65.1	43	22
PKLE	J022.C	Lowland	Gulf	B	55	39	20
PKLE	J022.C	Lowland	Gulf	C	64.1	41	19
PKLE	J355.C	Upland	Midwest	A	29.2	18	10
PKLE	J355.C	Upland	Midwest	B	32.3	22	9
PKLE	J355.C	Upland	Midwest	C	33.6	24	10
PKLE	AP13	Lowland	Gulf	A	54.5	39	17
PKLE	AP13	Lowland	Gulf	B	49.7	39	17
PKLE	AP13	Lowland	Gulf	C	51	41	19
PKLE	J387.C	Upland	Midwest	A	32.8	23	9
PKLE	J387.C	Upland	Midwest	B	32.6	24	9
PKLE	J387.C	Upland	Midwest	C	49.5	20	8
PKLE	J306.A	Lowland	Gulf	A	60.1	32	16
PKLE	J306.A	Lowland	Gulf	B	58.8	29	15
PKLE	J306.A	Lowland	Gulf	C	61.3	30	16
PKLE	J016.C	Lowland	Gulf	A	50.6	46	18
PKLE	J016.C	Lowland	Gulf	B	50.5	43	17
PKLE	J016.C	Lowland	Gulf	C	52.6	43	15
PKLE	J448.A	Upland	Midwest	A	31.6	15	7
PKLE	J448.A	Upland	Midwest	B	27.9	18	10
PKLE	J448.A	Upland	Midwest	C	25.9	15	9
PKLE	J586.C	Coastal	Atlantic	A	50.2	23	16
PKLE	J586.C	Coastal	Atlantic	B	53.5	23	15
PKLE	J586.C	Coastal	Atlantic	C	45.4	24	13
PKLE	J348.A	Upland	Midwest	A	17.8	10	5
PKLE	J348.A	Upland	Midwest	B	15.1	8	5
PKLE	J348.A	Upland	Midwest	C	17.4	10	5
PKLE	J450.B	Upland	Atlantic	A	23.5	14	9
PKLE	J450.B	Upland	Atlantic	B	22.7	14	9
PKLE	J450.B	Upland	Atlantic	C	19.4	12	8
PKLE	J428.A	Upland	4X	A	30.7	22	10
PKLE	J428.A	Upland	4X	B	31.4	21	9
PKLE	J428.A	Upland	4X	C	31.7	24	10
PKLE	J652.A	Unknown	4X	A	48.9	45	14
PKLE	J652.A	Unknown	4X	B	51.2	40	13
PKLE	J652.A	Unknown	4X	C	52.6	44	14
PKLE	J390.A	Upland	Midwest	A	28.9	15	9
PKLE	J390.A	Upland	Midwest	B	31.4	15	7
PKLE	J390.A	Upland	Midwest	C	33.5	17	6
PKLE	J219.A	Lowland	Gulf	A	61.3	19	13
PKLE	J219.A	Lowland	Gulf	B	56.1	35	15
PKLE	J219.A	Lowland	Gulf	C	56.4	36	15
PKLE	J625.B	Upland	Atlantic	A	32.3	17	9
PKLE	J625.B	Upland	Atlantic	B	31.1	16	7
PKLE	J625.B	Upland	Atlantic	C	34.6	20	10
PKLE	J640.C	Upland	Atlantic	A	25.6	16	8
PKLE	J640.C	Upland	Atlantic	B	20.1	17	8
PKLE	J640.C	Upland	Atlantic	C	26.5	14	8
PKLE	J379.A	Upland	Midwest	A	31.6	19	10
PKLE	J379.A	Upland	Midwest	B	41.9	19	8
PKLE	J379.A	Upland	Midwest	C	34.9	17	7
PKLE	J643.A	Upland	Atlantic	A	22.6	18	9
PKLE	J643.A	Upland	Atlantic	B	23.8	18	7
PKLE	J643.A	Upland	Atlantic	C	25.1	17	7
PKLE	J534.A	Upland	Atlantic	A	29.2	29	14
PKLE	J534.A	Upland	Atlantic	B	27.6	31	11
PKLE	J534.A	Upland	Atlantic	C	29.9	31	11
PKLE	J376.C	Upland	Midwest	A	32.4	17	9
PKLE	J376.C	Upland	Midwest	B	29.5	13	10
PKLE	J376.C	Upland	Midwest	C	30.2	12	7
PKLE	AP13	Lowland	Gulf	A	46.8	35	15
PKLE	AP13	Lowland	Gulf	B	48.7	35	15
PKLE	AP13	Lowland	Gulf	C	46.9	33	18
PKLE	J597.B	Coastal	Atlantic	A	51.1	35	16
PKLE	J597.B	Coastal	Atlantic	B	46.6	29	13
PKLE	J597.B	Coastal	Atlantic	C	47.9	36	18
PKLE	J326.B	Coastal	Gulf	A	58.4	53	21
PKLE	J326.B	Coastal	Gulf	B	59.3	46	20
PKLE	J326.B	Coastal	Gulf	C	55.7	48	17
PKLE	J008.A	Lowland	Gulf	A	58.6	32	15
PKLE	J008.A	Lowland	Gulf	B	58.1	39	15
PKLE	J008.A	Lowland	Gulf	C	57.1	34	14
PKLE	J527.C	Upland	Atlantic	A	26.5	22	7
PKLE	J527.C	Upland	Atlantic	B	29	17	7
PKLE	J527.C	Upland	Atlantic	C	28	20	7
PKLE	J587.A	Lowland	Gulf	A	63.6	46	15
PKLE	J587.A	Lowland	Gulf	B	56.5	42	16
PKLE	J587.A	Lowland	Gulf	C	62.5	45	15
PKLE	AP13	Lowland	Gulf	A	45.4	39	15
PKLE	AP13	Lowland	Gulf	B	47.5	40	15
PKLE	AP13	Lowland	Gulf	C	48.7	37	16
PKLE	J311.A	Lowland	Gulf	A	67.1	37	14
PKLE	J311.A	Lowland	Gulf	B	67.8	35	17
PKLE	J311.A	Lowland	Gulf	C	61.5	32	16
PKLE	J001.A	Lowland	Atlantic	A	56.5	32	20
PKLE	J001.A	Lowland	Atlantic	B	61.1	33	22
PKLE	J001.A	Lowland	Atlantic	C	56.1	31	22
PKLE	J471.B	Unknown	4X	A	23.6	28	9
PKLE	J471.B	Unknown	4X	B	27.2	25	7
PKLE	J471.B	Unknown	4X	C	28	31	10
PKLE	AP13	Lowland	Gulf	A	49.9	37	19
PKLE	AP13	Lowland	Gulf	B	45.9	40	14
PKLE	AP13	Lowland	Gulf	C	49.3	36	16
PKLE	J406.A	Upland	Midwest	A	16.4	14	5
PKLE	J406.A	Upland	Midwest	B	12.4	17	5
PKLE	J406.A	Upland	Midwest	C	13.3	18	5
PKLE	AP13	Lowland	Gulf	A	44.8	37	16
PKLE	AP13	Lowland	Gulf	B	47	36	16
PKLE	AP13	Lowland	Gulf	C	45.3	38	13
PKLE	AP13	Lowland	Gulf	A	49	37	15
PKLE	AP13	Lowland	Gulf	B	50	39	15
PKLE	AP13	Lowland	Gulf	C	53.3	36	18
PKLE	AP13	Lowland	Gulf	A	50.3	40	14
PKLE	AP13	Lowland	Gulf	B	46.9	33	14
PKLE	AP13	Lowland	Gulf	C	47.9	36	15
PKLE	J427.A	Upland	Atlantic	A	31.2	39	12
PKLE	J427.A	Upland	Atlantic	B	29.8	39	14
PKLE	J427.A	Upland	Atlantic	C	30.9	39	15
PKLE	J465.C	Coastal	Gulf	A	55.1	39	18
PKLE	J465.C	Coastal	Gulf	B	50.9	39	16
PKLE	J465.C	Coastal	Gulf	C	52.7	39	16
PKLE	J018.B	Lowland	Gulf	A	46.3	25	13
PKLE	J018.B	Lowland	Gulf	B	43	30	12
PKLE	J018.B	Lowland	Gulf	C	39.2	30	11
PKLE	J065.A	Lowland	Gulf	A	61.2	39	14
PKLE	J065.A	Lowland	Gulf	B	54.1	39	15
PKLE	J065.A	Lowland	Gulf	C	52.7	39	15
PKLE	J011.B	Lowland	Gulf	A	47.8	39	14
PKLE	J011.B	Lowland	Gulf	B	50.3	39	12
PKLE	J011.B	Lowland	Gulf	C	47.9	39	14
PKLE	J005.D	Coastal	Gulf	A	57.7	39	16
PKLE	J005.D	Coastal	Gulf	B	59.1	39	21
PKLE	J005.D	Coastal	Gulf	C	49.5	39	18
PKLE	J008.B	Lowland	Gulf	A	60.4	39	15
PKLE	J008.B	Lowland	Gulf	B	58.2	39	14
PKLE	J008.B	Lowland	Gulf	C	58.7	39	13
PKLE	J540.C	Upland	Atlantic	A	28.5	39	8
PKLE	J540.C	Upland	Atlantic	B	24.4	39	7
PKLE	J540.C	Upland	Atlantic	C	26.9	39	8
PKLE	J683.E	Upland	Atlantic	A	18	39	5
PKLE	J683.E	Upland	Atlantic	B	25	39	7
PKLE	J683.E	Upland	Atlantic	C	21.1	39	7
PKLE	J314.A	Coastal	Gulf	A	59.1	39	26
PKLE	J314.A	Coastal	Gulf	B	66.9	39	24
PKLE	J314.A	Coastal	Gulf	C	54.7	39	19
PKLE	J441.A	Lowland	Gulf	A	43.1	39	12
PKLE	J441.A	Lowland	Gulf	B	47.1	39	17
PKLE	J441.A	Lowland	Gulf	C	44.2	39	12
PKLE	J536.C	Upland	Atlantic	A	17.4	39	5
PKLE	J536.C	Upland	Atlantic	B	17.9	39	3
PKLE	J536.C	Upland	Atlantic	C	21.1	39	7
PKLE	J644.C	Upland	Atlantic	A	29.6	39	7
PKLE	J644.C	Upland	Atlantic	B	24.1	39	4
PKLE	J644.C	Upland	Atlantic	C	24.5	39	7
PKLE	J386.C	Upland	Midwest	A	49.4	30	17
PKLE	J386.C	Upland	Midwest	B	38.1	33	17
PKLE	J386.C	Upland	Midwest	C	42.8	35	14
PKLE	J387.B	Upland	Midwest	A	44	22	10
PKLE	J387.B	Upland	Midwest	B	40	22	10
PKLE	J387.B	Upland	Midwest	C	43.8	20	12
PKLE	J380.B	Upland	Midwest	A	33.2	19	7
PKLE	J380.B	Upland	Midwest	B	41	21	8
PKLE	J380.B	Upland	Midwest	C	36.4	21	8
PKLE	J412.A	Upland	Midwest	A	19.6	21	6
PKLE	J412.A	Upland	Midwest	B	28.1	13	8
PKLE	J412.A	Upland	Midwest	C	22.3	9	6
PKLE	J591.A	Coastal	Atlantic	A	42.7	29	14
PKLE	J591.A	Coastal	Atlantic	B	44.1	29	15
PKLE	J591.A	Coastal	Atlantic	C	45	27	13
PKLE	AP13	Lowland	Gulf	A	49	37	14
PKLE	AP13	Lowland	Gulf	B	53.3	37	14
PKLE	AP13	Lowland	Gulf	C	44.6	32	15
PKLE	J285.B	Unknown	4X	A	25.5	22	8
PKLE	J285.B	Unknown	4X	B	26.1	28	8
PKLE	J285.B	Unknown	4X	C	26.4	22	9
PKLE	J626.B	Upland	Atlantic	A	27.1	12	6
PKLE	J626.B	Upland	Atlantic	B	22.4	14	6
PKLE	J626.B	Upland	Atlantic	C	25.3	15	7
PKLE	J329.A	Coastal	Gulf	A	53.9	46	23
PKLE	J329.A	Coastal	Gulf	B	47.7	43	17
PKLE	J329.A	Coastal	Gulf	C	52.1	48	18
PKLE	J470.A	Upland	Midwest	A	30.2	21	7
PKLE	J470.A	Upland	Midwest	B	33.1	18	7
PKLE	J470.A	Upland	Midwest	C	28	18	7
PKLE	J225.A	Coastal	Gulf	A	54.5	59	22
PKLE	J225.A	Coastal	Gulf	B	53.2	61	20
PKLE	J225.A	Coastal	Gulf	C	53	62	21
PKLE	AP13	Lowland	Gulf	A	46	33	15
PKLE	AP13	Lowland	Gulf	B	45.5	35	14
PKLE	AP13	Lowland	Gulf	C	44.9	35	17
PKLE	J585.A	Coastal	Atlantic	A	54.6	28	9
PKLE	J585.A	Coastal	Atlantic	B	50.9	31	11
PKLE	J585.A	Coastal	Atlantic	C	58.9	31	10
PKLE	J591.B	Lowland	Atlantic	A	37.2	23	13
PKLE	J591.B	Lowland	Atlantic	B	35.8	20	12
PKLE	J591.B	Lowland	Atlantic	C	43	24	14
PKLE	J461.B	Coastal	Gulf	A	74.5	42	21
PKLE	J461.B	Coastal	Gulf	B	73.2	48	19
PKLE	J461.B	Coastal	Gulf	C	72.2	47	19
PKLE	J018.A	Coastal	Gulf	A	41.2	31	18
PKLE	J018.A	Coastal	Gulf	B	44.1	41	23
PKLE	J018.A	Coastal	Gulf	C	44.2	37	19
PKLE	AP13	Lowland	Gulf	A	45.6	36	15
PKLE	AP13	Lowland	Gulf	B	46.5	37	14
PKLE	AP13	Lowland	Gulf	C	41	35	14
PKLE	J482.B	Coastal	Gulf	A	49.5	39	13
PKLE	J482.B	Coastal	Gulf	B	55.6	39	13
PKLE	J482.B	Coastal	Gulf	C	48.8	39	13
PKLE	J018.C	Lowland	Gulf	A	36.9	39	12
PKLE	J018.C	Lowland	Gulf	B	37.8	39	11
PKLE	J018.C	Lowland	Gulf	C	39	39	15
PKLE	AP13	Lowland	Gulf	A	44.3	39	13
PKLE	AP13	Lowland	Gulf	B	42.6	39	11
PKLE	AP13	Lowland	Gulf	C	42.9	39	12
PKLE	J515.C	Upland	Atlantic	A	12.3	16	6
PKLE	J515.C	Upland	Atlantic	B	11.9	15	7
PKLE	J515.C	Upland	Atlantic	C	15.1	14	6
PKLE	J641.A	Upland	Atlantic	A	24	9	4
PKLE	J641.A	Upland	Atlantic	B	17.9	9	5
PKLE	J641.A	Upland	Atlantic	C	14.3	13	4
PKLE	J540.A	Coastal	Atlantic	A	22.3	27	11
PKLE	J540.A	Coastal	Atlantic	B	23.5	27	8
PKLE	J540.A	Coastal	Atlantic	C	26.4	25	10
PKLE	J641.B	Upland	Atlantic	A	14.3	13	7
PKLE	J641.B	Upland	Atlantic	B	15.4	12	6
PKLE	J641.B	Upland	Atlantic	C	15.6	15	6
PKLE	J257.A	Upland	Midwest	A	22.7	18	4
PKLE	J257.A	Upland	Midwest	B	22.5	15	6
PKLE	J257.A	Upland	Midwest	C	20	14	4
PKLE	J427.B	Upland	Atlantic	A	25.9	20	10
PKLE	J427.B	Upland	Atlantic	B	29.3	21	11
PKLE	J427.B	Upland	Atlantic	C	24	19	9
PKLE	J351.B	Upland	Midwest	A	21.8	24	7
PKLE	J351.B	Upland	Midwest	B	22.6	23	8
PKLE	J351.B	Upland	Midwest	C	23.6	23	8
PKLE	J355.A	Upland	Midwest	A	30.6	12	9
PKLE	J355.A	Upland	Midwest	B	34	13	10
PKLE	J355.A	Upland	Midwest	C	30.7	14	8
PKLE	J651.B	Lowland	Gulf	A	43.3	52	14
PKLE	J651.B	Lowland	Gulf	B	44.8	53	14
PKLE	J651.B	Lowland	Gulf	C	42.6	50	22
PKLE	J005.A	Lowland	Gulf	A	47.6	32	13
PKLE	J005.A	Lowland	Gulf	B	39	29	12
PKLE	J005.A	Lowland	Gulf	C	48.4	29	12
PKLE	J208.C	Coastal	Atlantic	A	54	30	14
PKLE	J208.C	Coastal	Atlantic	B	57.9	29	14
PKLE	J208.C	Coastal	Atlantic	C	53.5	31	13
PKLE	J250.C	Lowland	Gulf	A	47.6	42	23
PKLE	J250.C	Lowland	Gulf	B	46.9	40	23
PKLE	J250.C	Lowland	Gulf	C	50.1	45	20
PKLE	J481.A	Coastal	Gulf	A	41.7	46	15
PKLE	J481.A	Coastal	Gulf	B	42.8	40	13
PKLE	J481.A	Coastal	Gulf	C	46.1	43	12
PKLE	AP13	Lowland	Gulf	A	45.3	38	13
PKLE	AP13	Lowland	Gulf	B	45.8	34	15
PKLE	AP13	Lowland	Gulf	C	43.9	35	18
PKLE	J610.C	Lowland	Gulf	A	61.1	40	17
PKLE	J610.C	Lowland	Gulf	B	64.6	45	18
PKLE	J610.C	Lowland	Gulf	C	59.3	42	18
PKLE	J466.D	Unknown	4X	A	55.3	57	14
PKLE	J466.D	Unknown	4X	B	55.4	46	15
PKLE	J466.D	Unknown	4X	C	52.8	53	17
PKLE	J243.A	Lowland	4X	A	37.4	35	16
PKLE	J243.A	Lowland	4X	B	35.1	37	14
PKLE	J243.A	Lowland	4X	C	36.9	35	18
PKLE	J530.B	Upland	Midwest	A	29.2	27	2
PKLE	J530.B	Upland	Midwest	B	30.7	24	1
PKLE	J530.B	Upland	Midwest	C	28.4	19	1
PKLE	AP13	Lowland	Gulf	A	43.1	21	13
PKLE	AP13	Lowland	Gulf	B	37.7	29	12
PKLE	AP13	Lowland	Gulf	C	40.4	31	13
PKLE	J589.A	Unknown	4X	A	30.9	23	12
PKLE	J589.A	Unknown	4X	B	30.3	20	11
PKLE	J589.A	Unknown	4X	C	33.5	22	10
PKLE	J045.C	Upland	Midwest	A	29.7	18	7
PKLE	J045.C	Upland	Midwest	B	29.2	19	8
PKLE	J045.C	Upland	Midwest	C	24.7	18	9
PKLE	J288.B	Lowland	Gulf	A	48.7	33	13
PKLE	J288.B	Lowland	Gulf	B	48.1	31	17
PKLE	J288.B	Lowland	Gulf	C	50.4	32	20
PKLE	J350.C	Upland	Midwest	A	35.8	21	15
PKLE	J350.C	Upland	Midwest	B	27.7	23	6
PKLE	J350.C	Upland	Midwest	C	24.9	21	5
PKLE	J608.B	Unknown	4X	A	25.7	22	8
PKLE	J608.B	Unknown	4X	B	26.7	19	8
PKLE	J608.B	Unknown	4X	C	24.7	23	4
PKLE	J396.A	Upland	Midwest	A	29.6	16	7
PKLE	J396.A	Upland	Midwest	B	29.4	17	8
PKLE	J396.A	Upland	Midwest	C	26.9	17	7
PKLE	AP13	Lowland	Gulf	A	42.9	35	14
PKLE	AP13	Lowland	Gulf	B	40.3	33	13
PKLE	AP13	Lowland	Gulf	C	42.5	34	15
PKLE	J348.C	Upland	Midwest	A	35.7	18	9
PKLE	J348.C	Upland	Midwest	B	38.4	16	10
PKLE	J348.C	Upland	Midwest	C	33.9	16	7
PKLE	J599.A	Upland	Atlantic	A	28.7	18	11
PKLE	J599.A	Upland	Atlantic	B	28.6	21	12
PKLE	J599.A	Upland	Atlantic	C	26.1	20	11
PKLE	J500.A	Coastal	Gulf	A	29.8	35	15
PKLE	J500.A	Coastal	Gulf	B	31.9	36	10
PKLE	J500.A	Coastal	Gulf	C	42.5	40	13
PKLE	AP13	Lowland	Gulf	A	47.2	26	17
PKLE	AP13	Lowland	Gulf	B	52.4	33	15
PKLE	AP13	Lowland	Gulf	C	46.5	36	14
PKLE	J250.B	Lowland	Gulf	A	58.1	46	12
PKLE	J250.B	Lowland	Gulf	B	51.3	43	14
PKLE	J250.B	Lowland	Gulf	C	56.1	44	13
PKLE	J384.A	Upland	Midwest	A	36.9	21	10
PKLE	J384.A	Upland	Midwest	B	35.2	35	12
PKLE	J384.A	Upland	Midwest	C	36.6	25	11
PKLE	J216.A	Lowland	Gulf	A	67.2	35	20
PKLE	J216.A	Lowland	Gulf	B	64.2	37	17
PKLE	J216.A	Lowland	Gulf	C	55	44	24
PKLE	AP13	Lowland	Gulf	A	43.9	33	14
PKLE	AP13	Lowland	Gulf	B	46.5	35	15
PKLE	AP13	Lowland	Gulf	C	48.1	41	17
PKLE	J240.A	Lowland	Gulf	A	52.1	31	16
PKLE	J240.A	Lowland	Gulf	B	58.1	29	14
PKLE	J240.A	Lowland	Gulf	C	51.5	37	13
PKLE	J321.A	Lowland	Gulf	A	53.3	42	17
PKLE	J321.A	Lowland	Gulf	B	27.3	35	18
PKLE	J321.A	Lowland	Gulf	C	28	41	17
PKLE	J446.A	Lowland	Gulf	A	48.6	36	13
PKLE	J446.A	Lowland	Gulf	B	54.2	41	16
PKLE	J446.A	Lowland	Gulf	C	26.9	37	13
PKLE	J229.A	Lowland	Gulf	A	66.2	43	12
PKLE	J229.A	Lowland	Gulf	B	70.2	40	14
PKLE	J229.A	Lowland	Gulf	C	61.4	36	13
PKLE	AP13	Lowland	Gulf	A	52.3	35	16
PKLE	AP13	Lowland	Gulf	B	46.6	36	16
PKLE	AP13	Lowland	Gulf	C	46.5	37	15
PKLE	J344.C	Upland	Midwest	A	25.5	14	7
PKLE	J344.C	Upland	Midwest	B	23.7	13	6
PKLE	J344.C	Upland	Midwest	C	27.5	12	6
CLMB	AP13	Lowland	Gulf	A	61.47	39	18
CLMB	AP13	Lowland	Gulf	B	59	39	15
CLMB	AP13	Lowland	Gulf	C	64.26	39	21
CLMB	J301.A	Lowland	Gulf	A	76.45	35	24
CLMB	J301.A	Lowland	Gulf	B	64.52	37	17
CLMB	J301.A	Lowland	Gulf	C	73.66	37	23
CLMB	J022.C	Lowland	Gulf	A	71.88	46	18
CLMB	J022.C	Lowland	Gulf	B	64.01	39	22
CLMB	J022.C	Lowland	Gulf	C	69.34	40	15
CLMB	J026.C	Lowland	Atlantic	A	58.42	33	17
CLMB	J026.C	Lowland	Atlantic	B	64.01	30	20
CLMB	J026.C	Lowland	Atlantic	C	79.5	29	18
CLMB	J016.B	Lowland	Gulf	A	39.37	27	15
CLMB	J016.B	Lowland	Gulf	B	41.66	27	14
CLMB	J016.B	Lowland	Gulf	C	38	22	14
CLMB	J354.B	Upland	Midwest	A	24.13	19	10
CLMB	J354.B	Upland	Midwest	B	24.38	18	11
CLMB	J354.B	Upland	Midwest	C	21.84	18	11
CLMB	AP13	Lowland	Gulf	A	49.02	33	15
CLMB	AP13	Lowland	Gulf	B	67.06	42	18
CLMB	AP13	Lowland	Gulf	C	64.01	39	19
CLMB	J588.B	Coastal	Atlantic	A	34.29	22	13
CLMB	J588.B	Coastal	Atlantic	B	51.82	20	11
CLMB	J588.B	Coastal	Atlantic	C	49.53	23	15
CLMB	J662.D	Lowland	Gulf	A	56.9	34	16
CLMB	J662.D	Lowland	Gulf	B	39.37	36	16
CLMB	J662.D	Lowland	Gulf	C	57.66	34	16
CLMB	J594.C	Unknown	4X	A	70.36	38	16
CLMB	J594.C	Unknown	4X	B	60.96	41	20
CLMB	J594.C	Unknown	4X	C	59.44	41	16
CLMB	J626.A	Unknown	4X	A	28.45	22	11
CLMB	J626.A	Unknown	4X	B	35.56	25	9
CLMB	J626.A	Unknown	4X	C	35.54	23	15
CLMB	J353.C	Upland	Midwest	A	46.48	29	13
CLMB	J353.C	Upland	Midwest	B	49.53	28	13
CLMB	J353.C	Upland	Midwest	C	39.12	28	10
CLMB	AP13	Lowland	Gulf	A	59.44	39	14
CLMB	AP13	Lowland	Gulf	B	59.69	37	19
CLMB	AP13	Lowland	Gulf	C	59.94	38	16
CLMB	J470.A	Upland	Midwest	A	51.56	27	12
CLMB	J470.A	Upland	Midwest	B	40.64	22	12
CLMB	J470.A	Upland	Midwest	C	48.26	22	10
CLMB	J223.A	Lowland	Gulf	A	62.48	40	16
CLMB	J223.A	Lowland	Gulf	B	61.21	33	19
CLMB	J223.A	Lowland	Gulf	C	59.69	33	19
CLMB	J652.A	Unknown	4X	A	63.75	37	14
CLMB	J652.A	Unknown	4X	B	61.72	35	22
CLMB	J652.A	Unknown	4X	C	59.94	38	21
CLMB	J011.B	Lowland	Gulf	A	67.06	26	16
CLMB	J011.B	Lowland	Gulf	B	67.31	30	16
CLMB	J011.B	Lowland	Gulf	C	66.29	27	16
CLMB	J416.B	Upland	Atlantic	A	49.02	23	12
CLMB	J416.B	Upland	Atlantic	B	56.39	21	12
CLMB	J416.B	Upland	Atlantic	C	53.34	21	11
CLMB	J393.B	Upland	Midwest	A	37.08	32	12
CLMB	J393.B	Upland	Midwest	B	39.12	28	16
CLMB	J393.B	Upland	Midwest	C	44.96	35	16
CLMB	J621.B	Coastal	Atlantic	A	59.18	27	12
CLMB	J621.B	Coastal	Atlantic	B	46.23	26	11
CLMB	J621.B	Coastal	Atlantic	C	59.18	24	12
CLMB	J427.A	Upland	Atlantic	A	41.4	25	12
CLMB	J427.A	Upland	Atlantic	B	39.12	18	12
CLMB	J427.A	Upland	Atlantic	C	38.1	20	13
CLMB	J316.A	Lowland	Gulf	A	38.86	31	17
CLMB	J316.A	Lowland	Gulf	B	71.63	33	18
CLMB	J316.A	Lowland	Gulf	C	71.12	36	17
CLMB	J016.C	Lowland	Gulf	A	39.62	35	16
CLMB	J016.C	Lowland	Gulf	B	50.8	35	16
CLMB	J016.C	Lowland	Gulf	C	49.28	38	20
CLMB	J446.A	Lowland	Gulf	A	51.82	30	14
CLMB	J446.A	Lowland	Gulf	B	45.97	17	15
CLMB	J446.A	Lowland	Gulf	C	72.64	29	13
CLMB	J599.A	Upland	Atlantic	A	44.7	25	13
CLMB	J599.A	Upland	Atlantic	B	46.99	25	13
CLMB	J599.A	Upland	Atlantic	C	48.77	21	17
CLMB	J491.B	Upland	Midwest	A	37.08	18	13
CLMB	J491.B	Upland	Midwest	B	40.89	19	12
CLMB	J491.B	Upland	Midwest	C	42.42	20	13
CLMB	J288.B	Lowland	Gulf	A	66.29	45	21
CLMB	J288.B	Lowland	Gulf	B	62.48	42	17
CLMB	J288.B	Lowland	Gulf	C	46.74	34	21
CLMB	J522.C	Upland	Atlantic	A	36.32	20	8
CLMB	J522.C	Upland	Atlantic	B	43.94	22	13
CLMB	J522.C	Upland	Atlantic	C	37.08	21	12
CLMB	J023.B	Lowland	Gulf	A	63.75	33	27
CLMB	J023.B	Lowland	Gulf	B	67.06	38	18
CLMB	J023.B	Lowland	Gulf	C	69.6	47	24
CLMB	J317.A	Lowland	Gulf	A	65.02	32	20
CLMB	J317.A	Lowland	Gulf	B	59.44	34	17
CLMB	J317.A	Lowland	Gulf	C	79.76	39	19
CLMB	J535.A	Lowland	Gulf	A	82.8	50	19
CLMB	J535.A	Lowland	Gulf	B	58.42	45	13
CLMB	J535.A	Lowland	Gulf	C	84.58	40	19
CLMB	J355.A	Upland	Midwest	A	33.78	14	8
CLMB	J355.A	Upland	Midwest	B	26.42	15	8
CLMB	J355.A	Upland	Midwest	C	43.69	20	12
CLMB	J458.A	Coastal	Gulf	A	79.76	47	16
CLMB	J458.A	Coastal	Gulf	B	84.84	46	18
CLMB	J458.A	Coastal	Gulf	C	69.09	43	16
CLMB	J003.F	Coastal	Gulf	A	56.64	43	13
CLMB	J003.F	Coastal	Gulf	B	71.12	35	27
CLMB	J003.F	Coastal	Gulf	C	64.01	49	15
CLMB	J323.A	Lowland	Gulf	A	63.5	38	15
CLMB	J323.A	Lowland	Gulf	B	64.01	44	16
CLMB	J323.A	Lowland	Gulf	C	61.21	37	17
CLMB	J430.B	Upland	Atlantic	A	59.44	24	12
CLMB	J430.B	Upland	Atlantic	B	54.1	27	16
CLMB	J430.B	Upland	Atlantic	C	47.5	28	13
CLMB	J246.A	Lowland	Gulf	A	30.48	24	11
CLMB	J246.A	Lowland	Gulf	B	31.5	27	12
CLMB	J246.A	Lowland	Gulf	C	28.7	26	9
CLMB	J409.B	Upland	Midwest	A	42.16	21	12
CLMB	J409.B	Upland	Midwest	B	44.96	20	14
CLMB	J409.B	Upland	Midwest	C	38.86	21	12
CLMB	J285.B	Unknown	4X	A	41.66	27	10
CLMB	J285.B	Unknown	4X	B	38.1	24	11
CLMB	J285.B	Unknown	4X	C	39.12	25	11
CLMB	J037.A	Upland	Midwest	A	19.3	14	3
CLMB	J037.A	Upland	Midwest	B	15.75	11	5
CLMB	J037.A	Upland	Midwest	C	18.8	15	4
CLMB	J592.C	Upland	Atlantic	A	28.7	19	10
CLMB	J592.C	Upland	Atlantic	B	27.18	20	10
CLMB	J592.C	Upland	Atlantic	C	28.96	18	8
CLMB	J538.A	Upland	Atlantic	A	51.31	28	13
CLMB	J538.A	Upland	Atlantic	B	42.42	25	13
CLMB	J538.A	Upland	Atlantic	C	50.04	26	13
CLMB	J250.C	Lowland	Gulf	A	68.83	42	25
CLMB	J250.C	Lowland	Gulf	B	64.52	43	28
CLMB	J250.C	Lowland	Gulf	C	67.06	35	31
CLMB	J613.A	Coastal	Atlantic	A	34.04	19	8
CLMB	J613.A	Coastal	Atlantic	B	49.02	23	14
CLMB	J613.A	Coastal	Atlantic	C	53.34	25	15
CLMB	J427.B	Upland	Atlantic	A	39.37	21	12
CLMB	J427.B	Upland	Atlantic	B	44.2	19	11
CLMB	J427.B	Upland	Atlantic	C	43.69	20	11
CLMB	J516.C	Upland	Atlantic	A	38.61	19	11
CLMB	J516.C	Upland	Atlantic	B	32.26	17	12
CLMB	J516.C	Upland	Atlantic	C	33.53	21	13
CLMB	AP13	Lowland	Gulf	A	56.13	42	16
CLMB	AP13	Lowland	Gulf	B	57.66	40	16
CLMB	AP13	Lowland	Gulf	C	62.48	43	15
CLMB	J433.B	Upland	Atlantic	A	43.69	21	11
CLMB	J433.B	Upland	Atlantic	B	47.5	19	9
CLMB	J433.B	Upland	Atlantic	C	45.72	20	12
CLMB	J596.B	Upland	Atlantic	A	48.77	25	13
CLMB	J596.B	Upland	Atlantic	B	51.56	26	15
CLMB	J596.B	Upland	Atlantic	C	53.59	25	12
CLMB	J644.B	Upland	Atlantic	A	41.4	24	12
CLMB	J644.B	Upland	Atlantic	B	39.12	25	15
CLMB	J644.B	Upland	Atlantic	C	36.83	27	12
CLMB	J352.B	Upland	Midwest	A	53.59	30	11
CLMB	J352.B	Upland	Midwest	B	53.85	26	14
CLMB	J352.B	Upland	Midwest	C	50.8	31	13
CLMB	J403.A	Upland	Midwest	A	48.51	21	12
CLMB	J403.A	Upland	Midwest	B	43.69	22	14
CLMB	J403.A	Upland	Midwest	C	44.96	23	10
CLMB	J465.A	Coastal	Gulf	A	48.26	38	19
CLMB	J465.A	Coastal	Gulf	B	54.1	41	16
CLMB	J465.A	Coastal	Gulf	C	49.02	43	20
CLMB	J477.A	Coastal	Gulf	A	53.59	41	25
CLMB	J477.A	Coastal	Gulf	B	62.23	46	27
CLMB	J477.A	Coastal	Gulf	C	56.9	42	22
CLMB	AP13	Lowland	Gulf	A	65.02	36	15
CLMB	AP13	Lowland	Gulf	B	72.14	41	18
CLMB	AP13	Lowland	Gulf	C	64.52	40	13
CLMB	J434.A	Upland	Atlantic	A	28.7	16	9
CLMB	J434.A	Upland	Atlantic	B	26.92	17	9
CLMB	J434.A	Upland	Atlantic	C	24.64	15	6
CLMB	J521.C	Upland	Atlantic	A	26.42	19	10
CLMB	J521.C	Upland	Atlantic	B	30.48	20	9
CLMB	J521.C	Upland	Atlantic	C	29.72	23	9
CLMB	J664.A	Upland	Atlantic	A	23.88	16	7
CLMB	J664.A	Upland	Atlantic	B	20.57	17	9
CLMB	J664.A	Upland	Atlantic	C	29.72	19	10
CLMB	AP13	Lowland	Gulf	A	62.48	40	17
CLMB	AP13	Lowland	Gulf	B	59.94	43	18
CLMB	AP13	Lowland	Gulf	C	62.23	36	15
CLMB	J669.B	Upland	Atlantic	A	44.45	23	12
CLMB	J669.B	Upland	Atlantic	B	41.66	23	13
CLMB	J669.B	Upland	Atlantic	C	42.16	22	14
CLMB	J683.E	Upland	Atlantic	A	38.1	16	11
CLMB	J683.E	Upland	Atlantic	B	28.19	20	12
CLMB	J683.E	Upland	Atlantic	C	35.81	19	12
CLMB	J384.C	Upland	Midwest	A	35.56	15	7
CLMB	J384.C	Upland	Midwest	B	43.43	16	7
CLMB	J384.C	Upland	Midwest	C	27.94	12	7
CLMB	J406.A	Upland	Midwest	A	31.5	22	10
CLMB	J406.A	Upland	Midwest	B	29.72	18	9
CLMB	J406.A	Upland	Midwest	C	28.19	21	10
CLMB	J625.B	Upland	Atlantic	A	39.88	24	11
CLMB	J625.B	Upland	Atlantic	B	36.32	22	9
CLMB	J625.B	Upland	Atlantic	C	33.02	25	11
CLMB	J371.A	Upland	Midwest	A	23.62	16	10
CLMB	J371.A	Upland	Midwest	B	20.83	18	11
CLMB	J371.A	Upland	Midwest	C	25.65	13	6
CLMB	J212.A	Lowland	Gulf	A	44.7	31	13
CLMB	J212.A	Lowland	Gulf	B	40.64	31	13
CLMB	J212.A	Lowland	Gulf	C	61.21	26	16
CLMB	J006.B	Upland	Atlantic	A	42.16	23	11
CLMB	J006.B	Upland	Atlantic	B	36.58	25	16
CLMB	J006.B	Upland	Atlantic	C	37.08	21	12
CLMB	J641.C	Upland	Atlantic	A	22.1	13	7
CLMB	J641.C	Upland	Atlantic	B	20.57	15	8
CLMB	J641.C	Upland	Atlantic	C	23.37	13	7
CLMB	J395.A	Upland	Midwest	A	30.73	20	9
CLMB	J395.A	Upland	Midwest	B	19.05	13	5
CLMB	J395.A	Upland	Midwest	C	40.64	19	12
CLMB	J386.C	Upland	Midwest	A	43.18	33	14
CLMB	J386.C	Upland	Midwest	B	45.72	32	13
CLMB	J386.C	Upland	Midwest	C	49.53	33	14
CLMB	J498.C	Coastal	Gulf	A	50.04	25	13
CLMB	J498.C	Coastal	Gulf	B	48.51	29	15
CLMB	J498.C	Coastal	Gulf	C	48.51	26	14
CLMB	J665.C	Upland	Atlantic	A	35.81	23	9
CLMB	J665.C	Upland	Atlantic	B	38.61	26	12
CLMB	J665.C	Upland	Atlantic	C	43.94	24	11
CLMB	J610.B	Coastal	Gulf	A	59.69	40	17
CLMB	J610.B	Coastal	Gulf	B	50.04	33	21
CLMB	J610.B	Coastal	Gulf	C	60.2	33	19
CLMB	AP13	Lowland	Gulf	A	53.85	29	18
CLMB	AP13	Lowland	Gulf	B	54.36	32	17
CLMB	AP13	Lowland	Gulf	C	36.61	16	17
CLMB	J684.B	Coastal	Gulf	A	72.14	39	16
CLMB	J684.B	Coastal	Gulf	B	67.82	36	17
CLMB	J684.B	Coastal	Gulf	C	61.98	49	20
CLMB	J378.B	Upland	Midwest	A	46.99	25	12
CLMB	J378.B	Upland	Midwest	B	41.66	20	11
CLMB	J378.B	Upland	Midwest	C	38.86	17	8
CLMB	J599.C	Coastal	Atlantic	A	52.07	31	14
CLMB	J599.C	Coastal	Atlantic	B	49.78	29	18
CLMB	J599.C	Coastal	Atlantic	C	46.74	31	18
CLMB	J425.A	Upland	Atlantic	A	38.1	26	14
CLMB	J425.A	Upland	Atlantic	B	37.08	29	12
CLMB	J425.A	Upland	Atlantic	C	50.04	34	13
CLMB	J489.A	Upland	Midwest	A	33.27	15	13
CLMB	J489.A	Upland	Midwest	B	43.94	30	13
CLMB	J489.A	Upland	Midwest	C	44.2	32	16
CLMB	J482.C	Coastal	Gulf	A	70.1	39	22
CLMB	J482.C	Coastal	Gulf	B	59.94	34	22
CLMB	J482.C	Coastal	Gulf	C	69.85	36	23
CLMB	AP13	Lowland	Gulf	A	59.44	39	17
CLMB	AP13	Lowland	Gulf	B	64.01	37	18
CLMB	AP13	Lowland	Gulf	C	58.42	35	16
CLMB	J005.B	Coastal	Gulf	A	79.25	42	16
CLMB	J005.B	Coastal	Gulf	B	69.6	49	16
CLMB	J005.B	Coastal	Gulf	C	75.18	44	19
CLMB	J661.A	Upland	Atlantic	A	53.85	29	14
CLMB	J661.A	Upland	Atlantic	B	54.86	27	15
CLMB	J661.A	Upland	Atlantic	C	51.31	27	15
CLMB	J626.B	Upland	Atlantic	A	26.67	15	8
CLMB	J626.B	Upland	Atlantic	B	24.13	15	7
CLMB	J626.B	Upland	Atlantic	C	25.4	16	7
CLMB	J173.A	Upland	Atlantic	A	46.99	22	12
CLMB	J173.A	Upland	Atlantic	B	50.8	21	12
CLMB	J173.A	Upland	Atlantic	C	51.05	19	12
CLMB	J660.B	Lowland	Gulf	A	58.42	35	16
CLMB	J660.B	Lowland	Gulf	B	59.69	39	17
CLMB	J660.B	Lowland	Gulf	C	61.72	40	13
CLMB	AP13	Lowland	Gulf	A	61.98	31	16
CLMB	AP13	Lowland	Gulf	B	52.58	27	16
CLMB	AP13	Lowland	Gulf	C	66.04	39	16
CLMB	J603.A	Coastal	Atlantic	A	34.8	26	11
CLMB	J603.A	Coastal	Atlantic	B	37.08	25	11
CLMB	J603.A	Coastal	Atlantic	C	40.89	24	13
CLMB	J225.A	Coastal	Gulf	A	42.16	39	18
CLMB	J225.A	Coastal	Gulf	B	71.88	38	14
CLMB	J225.A	Coastal	Gulf	C	69.6	54	16
CLMB	J521.A	Upland	Atlantic	A	29.72	20	8
CLMB	J521.A	Upland	Atlantic	B	29.72	19	10
CLMB	J521.A	Upland	Atlantic	C	29.46	26	9
CLMB	J306.C	Coastal	Gulf	A	62.23	32	14
CLMB	J306.C	Coastal	Gulf	B	54.61	26	14
CLMB	J306.C	Coastal	Gulf	C	56.64	22	15
CLMB	J605.A	Upland	Atlantic	A	47.24	19	12
CLMB	J605.A	Upland	Atlantic	B	39.88	20	10
CLMB	J605.A	Upland	Atlantic	C	41.91	20	10
CLMB	J003.A	Lowland	Gulf	A	61.98	26	12
CLMB	J003.A	Lowland	Gulf	B	62.48	34	15
CLMB	J003.A	Lowland	Gulf	C	55.12	27	17
CLMB	J315.A	Lowland	Gulf	A	38.35	24	8
CLMB	J315.A	Lowland	Gulf	B	52.32	27	13
CLMB	J315.A	Lowland	Gulf	C	38.1	25	7
CLMB	J536.B	Upland	Midwest	A	36.32	17	10
CLMB	J536.B	Upland	Midwest	B	34.54	17	8
CLMB	J536.B	Upland	Midwest	C	36.83	18	11
CLMB	J350.C	Upland	Midwest	A	47.5	20	12
CLMB	J350.C	Upland	Midwest	B	44.96	17	9
CLMB	J350.C	Upland	Midwest	C	27.18	14	8
CLMB	J673.C	Coastal	Atlantic	A	50.04	29	16
CLMB	J673.C	Coastal	Atlantic	B	54.61	27	15
CLMB	J673.C	Coastal	Atlantic	C	54.36	26	14
CLMB	J662.E	Lowland	Gulf	A	59.69	47	18
CLMB	J662.E	Lowland	Gulf	B	54.86	41	16
CLMB	J662.E	Lowland	Gulf	C	54.36	41	20
CLMB	J394.C	Lowland	Gulf	A	38.86	36	17
CLMB	J394.C	Lowland	Gulf	B	41.15	36	19
CLMB	J394.C	Lowland	Gulf	C	43.69	37	18
CLMB	J589.B	Upland	Atlantic	A	41.91	26	15
CLMB	J589.B	Upland	Atlantic	B	38.35	24	14
CLMB	J589.B	Upland	Atlantic	C	44.7	26	15
CLMB	J211.A	Lowland	Gulf	A	38.1	30	12
CLMB	J211.A	Lowland	Gulf	B	31.75	31	12
CLMB	J211.A	Lowland	Gulf	C	31.75	24	11
CLMB	J331.A	Lowland	Gulf	A	38.86	42	15
CLMB	J331.A	Lowland	Gulf	B	51.05	47	19
CLMB	J331.A	Lowland	Gulf	C	43.69	38	12
CLMB	J647.A	Unknown	4X	A	29.46	16	8
CLMB	J647.A	Unknown	4X	B	24.13	12	8
CLMB	J647.A	Unknown	4X	C	22.86	11	8
CLMB	J202.A	Unknown	4X	A	48.77	33	12
CLMB	J202.A	Unknown	4X	B	58.93	28	14
CLMB	J202.A	Unknown	4X	C	43.94	23	11
CLMB	J605.B	Upland	Atlantic	A	38.35	20	10
CLMB	J605.B	Upland	Atlantic	B	36.58	18	11
CLMB	J605.B	Upland	Atlantic	C	34.54	13	9
CLMB	J597.C	Coastal	Atlantic	A	55.12	30	19
CLMB	J597.C	Coastal	Atlantic	B	53.85	25	15
CLMB	J597.C	Coastal	Atlantic	C	49.02	25	18
CLMB	J649.B	Upland	Atlantic	A	49.53	21	14
CLMB	J649.B	Upland	Atlantic	B	46.99	20	10
CLMB	J649.B	Upland	Atlantic	C	53.34	22	13
CLMB	AP13	Lowland	Gulf	A	61.47	40	16
CLMB	AP13	Lowland	Gulf	B	65.28	38	16
CLMB	AP13	Lowland	Gulf	C	59.69	38	13
CLMB	J649.C	Coastal	Atlantic	A	40.64	21	10
CLMB	J649.C	Coastal	Atlantic	B	43.43	20	10
CLMB	J649.C	Coastal	Atlantic	C	42.42	19	12
CLMB	J684.A	Coastal	Atlantic	A	59.94	34	14
CLMB	J684.A	Coastal	Atlantic	B	48.77	35	13
CLMB	J684.A	Coastal	Atlantic	C	47.5	38	15
CLMB	J530.B	Upland	Midwest	A	38.86	22	9
CLMB	J530.B	Upland	Midwest	B	42.42	21	10
CLMB	J530.B	Upland	Midwest	C	49.02	23	11
CLMB	J671.C	Upland	Atlantic	A	53.59	28	16
CLMB	J671.C	Upland	Atlantic	B	56.9	27	15
CLMB	J671.C	Upland	Atlantic	C	46.48	25	12
CLMB	J608.B	Unknown	4X	A	38.1	20	10
CLMB	J608.B	Unknown	4X	B	33.78	16	10
CLMB	J608.B	Unknown	4X	C	38.61	23	12
CLMB	AP13	Lowland	Gulf	A	48.77	27	16
CLMB	AP13	Lowland	Gulf	B	48.77	34	13
CLMB	AP13	Lowland	Gulf	C	56.13	36	14
CLMB	J526.A	Upland	Atlantic	A	29.46	25	16
CLMB	J526.A	Upland	Atlantic	B	36.83	14	11
CLMB	J526.A	Upland	Atlantic	C	36.83	22	14
CLMB	AP13	Lowland	Gulf	A	51.05	36	10
CLMB	AP13	Lowland	Gulf	B	61.97	36	15
CLMB	AP13	Lowland	Gulf	C	62.74	43	17
CLMB	J202.A	Unknown	4X	A	42.42	27	10
CLMB	J202.A	Unknown	4X	B	61.98	32	17
CLMB	J202.A	Unknown	4X	C	54.36	26	14
CLMB	J378.A	Upland	Midwest	A	38.86	24	10
CLMB	J378.A	Upland	Midwest	B	49.02	25	13
CLMB	J378.A	Upland	Midwest	C	46.48	21	11
CLMB	J006.C	Coastal	Atlantic	A	44.96	26	13
CLMB	J006.C	Coastal	Atlantic	B	51.05	27	13
CLMB	J006.C	Coastal	Atlantic	C	48.26	29	12
CLMB	J003.C	Coastal	4X	A	55.88	23	11
CLMB	J003.C	Coastal	4X	B	50.04	23	12
CLMB	J003.C	Coastal	4X	C	50.8	21	9
CLMB	J353.A	Upland	Midwest	A	43.18	16	8
CLMB	J353.A	Upland	Midwest	B	25.4	16	8
CLMB	J353.A	Upland	Midwest	C	34.04	18	7
CLMB	J348.A	Upland	Midwest	A	39.62	18	9
CLMB	J348.A	Upland	Midwest	B	39.62	17	9
CLMB	J348.A	Upland	Midwest	C	39.37	16	9
CLMB	J644.A	Unknown	4X	A	49.78	22	11
CLMB	J644.A	Unknown	4X	B	47.24	22	11
CLMB	J644.A	Unknown	4X	C	52.32	23	12
CLMB	J204.A	Coastal	Atlantic	A	62.48	21	14
CLMB	J204.A	Coastal	Atlantic	B	33.53	18	8
CLMB	J204.A	Coastal	Atlantic	C	45.97	21	12
CLMB	J621.A	Coastal	Atlantic	A	59.69	35	17
CLMB	J621.A	Coastal	Atlantic	B	67.06	39	16
CLMB	J621.A	Coastal	Atlantic	C	57.66	37	17
CLMB	J006.A	Upland	Atlantic	A	44.7	28	10
CLMB	J006.A	Upland	Atlantic	B	43.18	26	12
CLMB	J006.A	Upland	Atlantic	C	42.42	28	12
CLMB	J348.B	Upland	Midwest	A	39.62	17	10
CLMB	J348.B	Upland	Midwest	B	45.97	19	13
CLMB	J348.B	Upland	Midwest	C	44.96	20	12
CLMB	J614.C	Coastal	Atlantic	A	51.56	22	12
CLMB	J614.C	Coastal	Atlantic	B	54.1	30	12
CLMB	J614.C	Coastal	Atlantic	C	54.36	30	14
CLMB	J208.B	Coastal	Atlantic	A	33.53	28	16
CLMB	J208.B	Coastal	Atlantic	B	36.58	28	20
CLMB	J208.B	Coastal	Atlantic	C	33.53	27	16
CLMB	J086.B	Coastal	Gulf	A	56.39	38	15
CLMB	J086.B	Coastal	Gulf	B	38.1	30	12
CLMB	J086.B	Coastal	Gulf	C	54.61	36	17
CLMB	J387.A	Upland	Midwest	A	48.77	19	13
CLMB	J387.A	Upland	Midwest	B	43.43	22	12
CLMB	J387.A	Upland	Midwest	C	48.26	25	17
CLMB	J605.B	Upland	Atlantic	A	59.94	28	13
CLMB	J605.B	Upland	Atlantic	B	54.61	25	12
CLMB	J605.B	Upland	Atlantic	C	46.99	24	12
CLMB	AP13	Lowland	Gulf	A	62.23	38	15
CLMB	AP13	Lowland	Gulf	B	58.67	41	21
CLMB	AP13	Lowland	Gulf	C	57.15	39	17
CLMB	J365.A	Upland	Midwest	A	44.45	27	12
CLMB	J365.A	Upland	Midwest	B	39.37	26	9
CLMB	J365.A	Upland	Midwest	C	33.78	25	10
CLMB	J610.C	Lowland	Gulf	A	51.82	34	17
CLMB	J610.C	Lowland	Gulf	B	44.96	34	14
CLMB	J610.C	Lowland	Gulf	C	56.13	28	14
CLMB	J643.A	Upland	Atlantic	A	23.88	15	5
CLMB	J643.A	Upland	Atlantic	B	26.67	19	8
CLMB	J643.A	Upland	Atlantic	C	30.99	17	8
CLMB	J652.C	Lowland	Gulf	A	51.31	41	14
CLMB	J652.C	Lowland	Gulf	B	70.1	46	20
CLMB	J652.C	Lowland	Gulf	C	75.18	53	28
CLMB	AP13	Lowland	Gulf	A	62.48	40	14
CLMB	AP13	Lowland	Gulf	B	61.72	40	17
CLMB	AP13	Lowland	Gulf	C	58.93	39	16
CLMB	J645.A	Upland	Atlantic	A	26.92	17	10
CLMB	J645.A	Upland	Atlantic	B	28.45	14	8
CLMB	J645.A	Upland	Atlantic	C	21.84	17	8
CLMB	J515.A	Upland	Atlantic	A	27.94	19	11
CLMB	J515.A	Upland	Atlantic	B	25.91	20	9
CLMB	J515.A	Upland	Atlantic	C	25.65	16	6
CLMB	J609.C	Coastal	Atlantic	A	66.04	34	17
CLMB	J609.C	Coastal	Atlantic	B	67.31	31	17
CLMB	J609.C	Coastal	Atlantic	C	71.12	29	14
CLMB	AP13	Lowland	Gulf	A	65.28	38	15
CLMB	AP13	Lowland	Gulf	B	62.48	39	12
CLMB	AP13	Lowland	Gulf	C	59.44	36	21
CLMB	J673.D	Coastal	Atlantic	A	50.8	17	12
CLMB	J673.D	Coastal	Atlantic	B	48.77	25	14
CLMB	J673.D	Coastal	Atlantic	C	49.78	26	18
CLMB	J636.C	Upland	Midwest	A	28.96	14	9
CLMB	J636.C	Upland	Midwest	B	24.13	12	5
CLMB	J636.C	Upland	Midwest	C	25.91	14	7
CLMB	J641.A	Upland	Atlantic	A	23.88	9	7
CLMB	J641.A	Upland	Atlantic	B	25.4	12	6
CLMB	J641.A	Upland	Atlantic	C	28.19	12	8
CLMB	J592.A	Upland	Atlantic	A	39.62	24	11
CLMB	J592.A	Upland	Atlantic	B	23.88	20	11
CLMB	J592.A	Upland	Atlantic	C	38.1	25	11
CLMB	J210.A	Lowland	Gulf	A	47.5	18	11
CLMB	J210.A	Lowland	Gulf	B	43.18	19	13
CLMB	J210.A	Lowland	Gulf	C	33.02	15	9
CLMB	J586.C	Coastal	Atlantic	A	55.88	26	18
CLMB	J586.C	Coastal	Atlantic	B	42.16	25	15
CLMB	J586.C	Coastal	Atlantic	C	43.18	26	14
CLMB	J527.B	Upland	Midwest	A	36.07	22	9
CLMB	J527.B	Upland	Midwest	B	42.42	22	11
CLMB	J527.B	Upland	Midwest	C	37.08	20	9
CLMB	J586.B	Coastal	Atlantic	A	46.99	27	16
CLMB	J586.B	Coastal	Atlantic	B	51.05	27	16
CLMB	J586.B	Coastal	Atlantic	C	44.96	33	17
CLMB	J428.A	Upland	4X	A	52.07	22	14
CLMB	J428.A	Upland	4X	B	43.43	20	6
CLMB	J428.A	Upland	4X	C	38.35	16	12
CLMB	J661.B	Upland	Atlantic	A	35.81	23	14
CLMB	J661.B	Upland	Atlantic	B	44.96	28	13
CLMB	J661.B	Upland	Atlantic	C	42.16	28	15
CLMB	J358.A	Upland	Midwest	A	38.86	34	12
CLMB	J358.A	Upland	Midwest	B	35.56	32	10
CLMB	J358.A	Upland	Midwest	C	32.26	28	10
CLMB	J412.A	Upland	Midwest	A	38.61	20	9
CLMB	J412.A	Upland	Midwest	B	37.34	19	10
CLMB	J412.A	Upland	Midwest	C	40.89	20	9
CLMB	J530.A	Upland	Midwest	A	36.58	21	13
CLMB	J530.A	Upland	Midwest	B	38.86	25	15
CLMB	J530.A	Upland	Midwest	C	37.34	27	17
CLMB	J663.B	Coastal	Atlantic	A	46.23	35	14
CLMB	J663.B	Coastal	Atlantic	B	46.23	33	21
CLMB	J663.B	Coastal	Atlantic	C	50.8	31	22
CLMB	J515.C	Upland	Atlantic	A	15.24	14	8
CLMB	J515.C	Upland	Atlantic	B	14.48	13	5
CLMB	J515.C	Upland	Atlantic	C	18.8	11	8
CLMB	J538.C	Upland	Atlantic	A	33.27	21	8
CLMB	J538.C	Upland	Atlantic	B	35.81	22	12
CLMB	J538.C	Upland	Atlantic	C	27.94	25	12
CLMB	J219.A	Lowland	Gulf	A	54.36	37	15
CLMB	J219.A	Lowland	Gulf	B	54.36	37	15
CLMB	J219.A	Lowland	Gulf	C	48.77	34	14
CLMB	J536.A	Upland	Midwest	A	45	24	8
CLMB	J536.A	Upland	Midwest	B	42.4	19	11
CLMB	J536.A	Upland	Midwest	C	41.9	16	10
CLMB	J416.A	Coastal	Atlantic	A	41.5	21	12
[truncated: 2,366 more rows]
