# Supplementary material for: The genetic basis for panicle trait variation in switchgrass (Panicum virgatum)
Source: Theor Appl Genet. 2022 Jul 2;135(8):2577–92. doi: 10.1007/s00122-022-04096-x (PMC9325832; doi:10.1007/s00122-022-04096-x)
Supplement: Supplementary file 2 — Supplementary file2 (XLSX 10 KB) [file 122_2022_4096_MOESM2_ESM.xlsx]

## Sheet: Supplementary_Table_S2_gwas_eff
phe	type	nsnp	npcs	nphe	nlev	lambda_GC	bonferroni	scaled
PAN_LEN_TX2	linear	18.7_M	10	382	357	1.03133	8.57299	TRUE
PRIM_BN_TX2	linear	18.7_M	4	382	160	1.03795	8.57299	TRUE
SEC_BN_TX2	linear	18.7_M	8	382	98	1.03555	8.57299	TRUE
PAN_LEN_MO	linear	18.7_M	12	382	359	1.04573	8.57299	TRUE
PRIM_BN_MO	linear	18.7_M	4	382	155	1.0185	8.57299	TRUE
SEC_BN_MO	linear	18.7_M	9	382	86	1.04297	8.57299	TRUE
PAN_LEN_MI	linear	18.7_M	12	382	303	1.02738	8.57299	TRUE
PRIM_BN_MI	linear	18.7_M	4	382	163	1.00422	8.57299	TRUE
SEC_BN_MI	linear	18.7_M	4	382	102	1.04207	8.57299	TRUE
