# Supplementary material for: The genetic basis for panicle trait variation in switchgrass (Panicum virgatum)
Source: Theor Appl Genet. 2022 Jul 2;135(8):2577–92. doi: 10.1007/s00122-022-04096-x (PMC9325832; doi:10.1007/s00122-022-04096-x)
Supplement: Supplementary file 3 — Supplementary file3 (XLSX 134 KB) [file 122_2022_4096_MOESM3_ESM.xlsx]

## Sheet: PLANT_ID_geno_subset
Non-overlapping_QTL	in_QTL	CHR	region_start	region_end	width	region_strand	Annotation	QUERYID	TXID	Gene ID	log10BF_PGS	POS	marker.ID	CHRN	NumSigCond_PGS	gene_start	gene_end	gene_width	gene_strand	pacId	transcriptName	peptideName	Pfam	Panther Categories	KOG	ec	KO	GO.x	Arabidopsis thaliana homolog	A. thaliana gene name	A. thaliana gene annotation	Rice homolog	Rice gene annotation	d2_start	d2_end	distance from gene	OsGene	AtGene	seqid	start	end	GO.y	Best.hit.arabi.name	arabi.symbol	arabi.defline	Best.hit.rice.name	rice.defline	Pos_Mb	Non-overlapping_QTL
a	yes	Chr02K	56940486	56960486	20001	+	spliceSite	271	18134	Pavir.2KG445000	4.04659	56950486	Chr02K_56950486	3	7	56953498	56971314	17817	+	41655828	Pavir.2KG445000.1	Pavir.2KG445000.1.p	PF04851,PF00628,PF06465,PF00385,PF00271	PTHR10799,PTHR10799:SF625	KOG0383	3.6.4.12	K11643	GO:0016787,GO:0005524,GO:0003677,GO:0005515	AT5G44800.1	CHR4,PKR1	chromatin remodeling 4	LOC_Os07g31450.1	CHR4/MI-2-LIKE, putative, expressed	-3012	-20828	3012	CHR729|OsCHD3|CRL6|RFS		Chr02K	56953498	56971314	GO:0016787,GO:0005524,GO:0003677,GO:0005515	AT5G44800	CHR4,PKR1	chromatin remodeling 4	LOC_Os07g31450	CHR4/MI-2-LIKE, putative, expressed	56.95	a
a	yes	Chr02K	61209782	61229782	20001	+	spliceSite	280	18527	Pavir.2KG499100	2.50222	61219782	Chr02K_61219782	3	9	61220223	61223176	2954	+	41658691	Pavir.2KG499100.1	Pavir.2KG499100.1.p	PF01428	PTHR14677,PTHR14677:SF14	KOG3183			GO:0008270	AT2G41835.1		zinc finger (C2H2 type, AN1-like) family protein	LOC_Os07g38240.1	ZOS7-05 - C2H2 zinc finger protein, expressed	-441	-3394	441	OsSAP16		Chr02K	61220223	61223176	GO:0008270	AT2G41835		zinc finger (C2H2 type, AN1-like) family protein	LOC_Os07g38240	ZOS7-05 - C2H2 zinc finger protein, expressed	61.22	a
a	yes	Chr02K	61210368	61230368	20001	+	spliceSite	281	18527	Pavir.2KG499100	2.43229	61220368	Chr02K_61220368	3	9	61220223	61223176	2954	+	41658691	Pavir.2KG499100.1	Pavir.2KG499100.1.p	PF01428	PTHR14677,PTHR14677:SF14	KOG3183			GO:0008270	AT2G41835.1		zinc finger (C2H2 type, AN1-like) family protein	LOC_Os07g38240.1	ZOS7-05 - C2H2 zinc finger protein, expressed	145	-2808	145	OsSAP16		Chr02K	61220223	61223176	GO:0008270	AT2G41835		zinc finger (C2H2 type, AN1-like) family protein	LOC_Os07g38240	ZOS7-05 - C2H2 zinc finger protein, expressed	61.22	a
a	yes	Chr02K	62802323	62822323	20001	+	spliceSite	284	22881	Pavir.2KG521100	3.02755	62812323	Chr02K_62812323	3	7	62812398	62814875	2478	-	41652631	Pavir.2KG521100.1	Pavir.2KG521100.1.p	PF03321	PTHR31901,PTHR31901:SF4			K14487		AT2G14960.1	GH3.1	Auxin-responsive GH3 family protein	LOC_Os07g40290.1	OsGH3.8 - Probable indole-3-acetic acid-amido synthetase, expressed	-75	-2552	75	OsGH3.8|OsGH3-8|OsMGH3		Chr02K	62812398	62814875		AT2G14960	GH3.1	Auxin-responsive GH3 family protein	LOC_Os07g40290	OsGH3.8 - Probable indole-3-acetic acid-amido synthetase, expressed	62.81	a
a	yes	Chr02K	62802323	62822323	20001	+	spliceSite	284	22877	Pavir.2KG521400	3.02755	62812323	Chr02K_62812323	3	7	62793622	62803647	10026	-	41655851	Pavir.2KG521400.1	Pavir.2KG521400.1.p	PF14543	PTHR13683,PTHR13683:SF342	KOG1339	3.4.23.12		GO:0006508,GO:0004190	AT5G43100.1		Eukaryotic aspartyl protease family protein	LOC_Os07g40260.1	eukaryotic aspartyl protease domain containing protein, expressed	18701	8676	8676	OsAP65		Chr02K	62793622	62803647	GO:0006508,GO:0004190	AT5G43100		Eukaryotic aspartyl protease family protein	LOC_Os07g40260	eukaryotic aspartyl protease domain containing protein, expressed	62.79	a
b	yes	Chr02N	52625945	52645945	20001	-	spliceSite	354	30063	Pavir.2NG424000	2.5008	52635945	Chr02N_52635945	4	9	52643201	52645062	1862	-	41566854	Pavir.2NG424000.1	Pavir.2NG424000.1.p	PF03083	PTHR10791,PTHR10791:SF37	KOG1623		K15382		AT5G13170.1	SAG29	senescence-associated gene 29	LOC_Os08g42350.1	nodulin MtN3 family protein, putative, expressed	-7256	-9117	7256	Os8N3|xa13|OsSWEET11		Chr02N	52643201	52645062		AT5G13170	SAG29	senescence-associated gene 29	LOC_Os08g42350	nodulin MtN3 family protein, putative, expressed	52.64	b
b	yes	Chr02N	56083888	56103888	20001	-	spliceSite	359	26251	Pavir.2NG461100	2.22962	56093888	Chr02N_56093888	4	7	56097486	56102777	5292	+	41562229	Pavir.2NG461100.10	Pavir.2NG461100.10.p	PF00564,PF02042	PTHR32002,PTHR32002:SF3				GO:0005515	AT1G20640.2		Plant regulator RWP-RK family protein	LOC_Os09g37710.2	NIN, putative, expressed	-3598	-8889	3598	OsNLP4		Chr02N	56097486	56102777	GO:0005515	AT1G20640		Plant regulator RWP-RK family protein	LOC_Os09g37710	NIN, putative, expressed	56.1	b
b	yes	Chr02N	58792590	58812590	20001	-	spliceSite	363	26519	Pavir.2NG498600	2.4601	58802590	Chr02N_58802590	4	6	58777278	58795942	18665	+	41562447	Pavir.2NG498600.1	Pavir.2NG498600.1.p	PF04851,PF06465,PF00628,PF00385,PF00271	PTHR10799,PTHR10799:SF625	KOG0383	3.6.4.12	K11643	GO:0016787,GO:0005524,GO:0003677,GO:0005515	AT5G44800.1	CHR4,PKR1	chromatin remodeling 4	LOC_Os07g31450.1	CHR4/MI-2-LIKE, putative, expressed	25312	6648	6648	CHR729|OsCHD3|CRL6|RFS		Chr02N	58777278	58795942	GO:0016787,GO:0005524,GO:0003677,GO:0005515	AT5G44800	CHR4,PKR1	chromatin remodeling 4	LOC_Os07g31450	CHR4/MI-2-LIKE, putative, expressed	58.78	b
c	yes	Chr03K	14329686	14349686	20001	-	spliceSite	413	37530	Pavir.3KG209400	3.36354	14339686	Chr03K_14339686	5	6	14327925	14333571	5647	-	41615883	Pavir.3KG209400.1	Pavir.3KG209400.1.p	PF00483	PTHR22572,PTHR22572:SF110	KOG1322	2.7.7.27	K00975	GO:0016779,GO:0009058	AT1G27680.1	APL2	ADPGLC-PPase large subunit	LOC_Os05g50380.1	glucose-1-phosphate adenylyltransferase large subunit, chloroplast precursor, putative, expressed	11761	6115	6115	OsAPL3		Chr03K	14327925	14333571	GO:0016779,GO:0009058	AT1G27680	APL2	ADPGLC-PPase large subunit	LOC_Os05g50380	glucose-1-phosphate adenylyltransferase large subunit, chloroplast precursor, putative, expressed	14.33	c
c	yes	Chr03K	17170410	17190410	20001	-	spliceSite	419	37785	Pavir.3KG385200	2.09345	17180410	Chr03K_17180410	5	3	17177975	17181308	3334	-	41609081	Pavir.3KG385200.1	Pavir.3KG385200.1.p	PF00348	PTHR11525,PTHR11525:SF5	KOG0711	2.5.1.29,2.5.1.10	K00787	GO:0008299	AT5G47770.1	FPS1	farnesyl diphosphate synthase 1	LOC_Os01g50760.1	polyprenyl synthetase, putative, expressed	2435	-898	898	OsFPPS1|FPPS1|FPPS		Chr03K	17177975	17181308	GO:0008299	AT5G47770	FPS1	farnesyl diphosphate synthase 1	LOC_Os01g50760	polyprenyl synthetase, putative, expressed	17.18	c
d	yes	Chr03N	24990838	25010838	20001	-	spliceSite	516	42432	Pavir.3NG140705	3.02143	25000838	Chr03N_25000838	6	6	24993918	25010653	16736	+	41659909	Pavir.3NG140705.1	Pavir.3NG140705.1.p	PF15628	PTHR10359,PTHR10359:SF29		3.2.2.27			AT5G04560.2	DME	HhH-GPD base excision DNA repair family protein	LOC_Os05g37350.1	hhH-GPD superfamily base excision DNA repair protein, expressed	6920	-9815	6920	DNG701		Chr03N	24993918	25010653		AT5G04560	DME	HhH-GPD base excision DNA repair family protein	LOC_Os05g37350	hhH-GPD superfamily base excision DNA repair protein, expressed	24.99	d
e	yes	Chr04K	28004910	28024910	20001	+	spliceSite	591	52719	Pavir.4KG238930	4.71211	28014910	Chr04K_28014910	7	8	28024608	28025889	1282	-	41648416	Pavir.4KG238930.1	Pavir.4KG238930.1.p	PF03106	PTHR32096,PTHR32096:SF31				GO:0043565,GO:0006355,GO:0003700	AT4G01250.1	AtWRKY22,WRKY22	WRKY family transcription factor	LOC_Os06g30860.1	WRKY31, expressed	-9698	-10979	9698	OsWRKY31		Chr04K	28024608	28025889	GO:0043565,GO:0006355,GO:0003700	AT4G01250	AtWRKY22,WRKY22	WRKY family transcription factor	LOC_Os06g30860	WRKY31, expressed	28.02	e
f	yes	Chr05K	47959492	47979492	20001	+	spliceSite	725	66827	Pavir.5KG528400	2.31277	47969492	Chr05K_47969492	9	3	47974020	47979302	5283	-	41548521	Pavir.5KG528400.1	Pavir.5KG528400.1.p	PF03727,PF00349	PTHR19443,PTHR19443:SF15	KOG1369	2.7.1.1		GO:0016773,GO:0005975,GO:0005524,GO:0046835,GO:0005536,GO:0004396,GO:0001678	AT4G29130.1	ATHXK1,GIN2,HXK1	hexokinase 1	LOC_Os01g53930.1	hexokinase, putative, expressed	-4528	-9810	4528	OsHXK6	HXK1, GIN2	Chr05K	47974020	47979302	GO:0016773,GO:0005975,GO:0005524,GO:0046835,GO:0005536,GO:0004396,GO:0001678	AT4G29130	ATHXK1,GIN2,HXK1	hexokinase 1	LOC_Os01g53930	hexokinase, putative, expressed	47.97	f
f	yes	Chr05K	48312437	48332437	20001	+	spliceSite	726	62359	Pavir.5KG537400	2.18619	48322437	Chr05K_48322437	9	9	48310293	48316830	6538	+	41548829	Pavir.5KG537400.1	Pavir.5KG537400.1.p	PF07724,PF02359,PF00004	PTHR23078		3.6.4.6		GO:0005524	AT4G04910.1	NSF	AAA-type ATPase family protein	LOC_Os05g44310.1	vesicle-fusing ATPase, putative, expressed	12144	5607	5607	OsSec18		Chr05K	48310293	48316830	GO:0005524	AT4G04910	NSF	AAA-type ATPase family protein	LOC_Os05g44310	vesicle-fusing ATPase, putative, expressed	48.31	f
f	yes	Chr05K	50753080	50773080	20001	+	spliceSite	730	67132	Pavir.5KG572700	2.81426	50763080	Chr05K_50763080	9	7	50765764	50770924	5161	-	41543313	Pavir.5KG572700.1	Pavir.5KG572700.1.p	PF01342	PTHR34053,PTHR34053:SF1				GO:0003677	AT4G28190.1	ULT,ULT1	Developmental regulator, ULTRAPETALA	LOC_Os01g57240.1	expressed protein	-2684	-7844	2684	OsULT1	ULT1	Chr05K	50765764	50770924	GO:0003677	AT4G28190	ULT,ULT1	Developmental regulator, ULTRAPETALA	LOC_Os01g57240	expressed protein	50.77	f
f	yes	Chr05K	51355935	51375935	20001	+	spliceSite	731	62655	Pavir.5KG579600	2.66486	51365935	Chr05K_51365935	9	4	51357637	51369178	11542	+	41546810	Pavir.5KG579600.1	Pavir.5KG579600.1.p	PF02225,PF05922,PF00082	PTHR10795,PTHR10795:SF377		3.4.14.10		GO:0006508,GO:0004252	AT4G10510.1		Subtilase family protein	LOC_Os01g58240.1	OsSub6 - Putative Subtilisin homologue, expressed	8298	-3243	3243	RSP1		Chr05K	51357637	51369178	GO:0006508,GO:0004252	AT4G10510		Subtilase family protein	LOC_Os01g58240	OsSub6 - Putative Subtilisin homologue, expressed	51.36	f
f	yes	Chr05K	51355935	51375935	20001	+	spliceSite	731	62658	Pavir.5KG579800	2.66486	51365935	Chr05K_51365935	9	4	51375732	51378519	2788	+	41550791	Pavir.5KG579800.1	Pavir.5KG579800.1.p	PF00082	PTHR10795,PTHR10795:SF377		3.4.14.10		GO:0006508,GO:0004252	AT4G10550.3		Subtilase family protein	LOC_Os01g58240.1	OsSub6 - Putative Subtilisin homologue, expressed	-9797	-12584	9797	RSP1		Chr05K	51375732	51378519	GO:0006508,GO:0004252	AT4G10550		Subtilase family protein	LOC_Os01g58240	OsSub6 - Putative Subtilisin homologue, expressed	51.38	f
f	yes	Chr05K	51601394	51621394	20001	+	spliceSite	734	62704	Pavir.5KG585500	2.80922	51611394	Chr05K_51611394	9	4	51613560	51618947	5388	+	41547751	Pavir.5KG585500.1	Pavir.5KG585500.1.p	PF00288	PTHR20861,PTHR20861:SF2		2.7.1.148	K00919	GO:0005524,GO:0050515,GO:0016114	AT2G26930.1	ATCDPMEK,CDPMEK,ISPE,PDE277	4-(cytidine 5\'-phospho)-2-C-methyl-D-erithritol kinase	LOC_Os01g58790.1	GHMP kinases ATP-binding protein, putative, expressed	-2166	-7553	2166	OsCMK|OsIspE		Chr05K	51613560	51618947	GO:0005524,GO:0050515,GO:0016114	AT2G26930	ATCDPMEK,CDPMEK,ISPE,PDE277	4-(cytidine 5\'-phospho)-2-C-methyl-D-erithritol kinase	LOC_Os01g58790	GHMP kinases ATP-binding protein, putative, expressed	51.61	f
f	yes	Chr05K	55055498	55075498	20001	+	spliceSite	736	67495	Pavir.5KG645200	2.8069	55065498	Chr05K_55065498	9	4	55061183	55062077	895	-	41550271	Pavir.5KG645200.1	Pavir.5KG645200.1.p	PF04043	PTHR31080,PTHR31080:SF22				GO:0004857	AT5G64620.1	ATC/VIF2,C/VIF2	cell wall / vacuolar inhibitor of fructosidase 2	LOC_Os08g01670.1	invertase/pectin methylesterase inhibitor family protein, putative, expressed	4315	3421	3421	OsPMEI28		Chr05K	55061183	55062077	GO:0004857	AT5G64620	ATC/VIF2,C/VIF2	cell wall / vacuolar inhibitor of fructosidase 2	LOC_Os08g01670	invertase/pectin methylesterase inhibitor family protein, putative, expressed	55.06	f
g	yes	Chr05K	58868417	58888417	20001	+	spliceSite	741	67919	Pavir.5KG717400	2.2619	58878417	Chr05K_58878417	9	9	58884698	58888870	4173	-	41545904	Pavir.5KG717400.1	Pavir.5KG717400.1.p	PF00010	PTHR12565,PTHR12565:SF170				GO:0046983	AT3G07340.1		basic helix-loop-helix (bHLH) DNA-binding superfamily protein	LOC_Os01g68700.2	BHLH transcription factor, putative, expressed	-6281	-10453	6281		CIB2	Chr05K	58884698	58888870	GO:0046983	AT5G48560		basic helix-loop-helix (bHLH) DNA-binding superfamily protein	LOC_Os01g68700	BHLH transcription factor, putative, expressed	58.88	g
g	yes	Chr05K	58933250	58953250	20001	+	spliceSite	742	63488	Pavir.5KG718100	2.14238	58943250	Chr05K_58943250	9	7	58951849	58955270	3422	+	41545820	Pavir.5KG718100.1	Pavir.5KG718100.1.p	PF05694	PTHR23300			K17285	GO:0008430	AT4G14030.1	SBP1	selenium-binding protein 1	LOC_Os01g68770.1	selenium-binding protein, putative, expressed	-8599	-12020	8599	OsSBP		Chr05K	58951849	58955270	GO:0008430	AT4G14030	SBP1	selenium-binding protein 1	LOC_Os01g68770	selenium-binding protein, putative, expressed	58.95	g
h	yes	Chr05N	12024817	12044817	20001	+	spliceSite	827	69114	Pavir.5NG140500	3.55476	12034817	Chr05N_12034817	10	3	12039270	12058963	19694	+	41589974	Pavir.5NG140500.1	Pavir.5NG140500.1.p	PF14260,PF03104,PF00136	PTHR10322,PTHR10322:SF23		2.7.7.7	K02327	GO:0008408,GO:0003677,GO:0000166	AT5G63960.1	EMB2780	DNA binding;nucleotide binding;nucleic acid binding;DNA-directed DNA polymerases;DNA-directed DNA polymerases	LOC_Os11g08330.1	POLD1 - Putative DNA polymerase delta catalytic subunit, expressed	-4453	-24146	4453		GIS5, EMB2780	Chr05N	12039270	12058963	GO:0008408,GO:0003677,GO:0000166	AT5G63960	EMB2780	DNA binding;nucleotide binding;nucleic acid binding;DNA-directed DNA polymerases;DNA-directed DNA polymerases	LOC_Os11g08330	POLD1 - Putative DNA polymerase delta catalytic subunit, expressed	12.04	h
h	yes	Chr05N	12151080	12171080	20001	+	spliceSite	828	73510	Pavir.5NG153600	2.45557	12161080	Chr05N_12161080	10	4	12153527	12155700	2174	-	41592518	Pavir.5NG153600.1	Pavir.5NG153600.1.p	PF02365	PTHR31719,PTHR31719:SF26				GO:0006355,GO:0003677	AT3G04070.1	anac047,NAC047	NAC domain containing protein 47	LOC_Os03g21060.1	No apical meristem protein, putative, expressed	7553	5380	5380	OsNAP		Chr05N	12153527	12155700	GO:0006355,GO:0003677	AT3G04070	anac047,NAC047	NAC domain containing protein 47	LOC_Os03g21060	No apical meristem protein, putative, expressed	12.15	h
h	yes	Chr05N	12153702	12173702	20001	+	spliceSite	829	73510	Pavir.5NG153600	2.25883	12163702	Chr05N_12163702	10	4	12153527	12155700	2174	-	41592518	Pavir.5NG153600.1	Pavir.5NG153600.1.p	PF02365	PTHR31719,PTHR31719:SF26				GO:0006355,GO:0003677	AT3G04070.1	anac047,NAC047	NAC domain containing protein 47	LOC_Os03g21060.1	No apical meristem protein, putative, expressed	10175	8002	8002	OsNAP		Chr05N	12153527	12155700	GO:0006355,GO:0003677	AT3G04070	anac047,NAC047	NAC domain containing protein 47	LOC_Os03g21060	No apical meristem protein, putative, expressed	12.15	h
h	yes	Chr05N	13901163	13921163	20001	+	spliceSite	833	73684	Pavir.5NG169900	2.68503	13911163	Chr05N_13911163	10	7	13914572	13920457	5886	-	41593892	Pavir.5NG169900.1	Pavir.5NG169900.1.p	PF02365	PTHR31989,PTHR31989:SF17				GO:0006355,GO:0003677	AT5G17260.1	anac086,NAC086	NAC domain containing protein 86	LOC_Os01g15640.1	no apical meristem protein, putative, expressed	-3409	-9294	3409	OsNTL3		Chr05N	13914572	13920457	GO:0006355,GO:0003677	AT5G17260	anac086,NAC086	NAC domain containing protein 86	LOC_Os01g15640	no apical meristem protein, putative, expressed	13.91	h
h	yes	Chr05N	15562107	15582107	20001	+	spliceSite	840	69337	Pavir.5NG191200	2.68558	15572107	Chr05N_15572107	10	9	15576986	15579320	2335	+	41593510	Pavir.5NG191200.1	Pavir.5NG191200.1.p	PF02701	PTHR31089,PTHR31089:SF1				GO:0006355,GO:0003677	AT5G39660.1	CDF2	cycling DOF factor 2	LOC_Os01g15900.1	expressed protein	-4879	-7213	4879	RDD1	CDF2	Chr05N	15576986	15579320	GO:0006355,GO:0003677	AT5G39660	CDF2	cycling DOF factor 2	LOC_Os01g15900	expressed protein	15.58	h
h	yes	Chr05N	15576943	15596943	20001	+	spliceSite	841	69337	Pavir.5NG191200	3.05381	15586943	Chr05N_15586943	10	6	15576986	15579320	2335	+	41593510	Pavir.5NG191200.1	Pavir.5NG191200.1.p	PF02701	PTHR31089,PTHR31089:SF1				GO:0006355,GO:0003677	AT5G39660.1	CDF2	cycling DOF factor 2	LOC_Os01g15900.1	expressed protein	9957	7623	7623	RDD1	CDF2	Chr05N	15576986	15579320	GO:0006355,GO:0003677	AT5G39660	CDF2	cycling DOF factor 2	LOC_Os01g15900	expressed protein	15.58	h
h	yes	Chr05N	27826541	27846541	20001	+	spliceSite	858	74247	Pavir.5NG366100	2.02108	27836541	Chr05N_27836541	10	9	27841131	27849509	8379	-	41591098	Pavir.5NG366100.1	Pavir.5NG366100.1.p	PF09737	PTHR13374,PTHR13374:SF3			K10571		AT4G10180.1	ATDET1,DET1,FUS2	light-mediated development protein 1 / deetiolated1 (DET1)	LOC_Os01g01484.2	light-mediated development protein DET1, putative, expressed	-4590	-12968	4590	OsDET1	DET1, FUS2	Chr05N	27841131	27849509		AT4G10180	ATDET1,DET1,FUS2	light-mediated development protein 1 / deetiolated1 (DET1)	LOC_Os01g01484	light-mediated development protein DET1, putative, expressed	27.84	h
h	yes	Chr05N	36854206	36874206	20001	+	spliceSite	868	74377	Pavir.5NG232181	3.54941	36864206	Chr05N_36864206	10	4	36871054	36872928	1875	-	41591723	Pavir.5NG232181.1	Pavir.5NG232181.1.p		PTHR11909,PTHR11909:SF131					AT5G18190.1		Protein kinase family protein	LOC_Os03g57940.4	CK1_CaseinKinase_1a.4 - CK1 includes the casein kinase 1 kinases, expressed	-6848	-8722	6848	CKI|EL1|Hd16		Chr05N	36871054	36872928		AT5G18190		Protein kinase family protein	LOC_Os03g57940	CK1_CaseinKinase_1a.4 - CK1 includes the casein kinase 1 kinases, expressed	36.87	h
I	yes	Chr05N	65127864	65147864	20001	+	spliceSite	907	72037	Pavir.5NG110328	2.5824	65137864	Chr05N_65137864	10	9	65140284	65145335	5052	+	41593782	Pavir.5NG110328.1	Pavir.5NG110328.1.p	PF00069	PTHR24343,PTHR24343:SF195	KOG0583	2.7.11.1	K14498	GO:0006468,GO:0005524,GO:0004672	AT1G10940.1	ASK1,SNRK2-4,SNRK2.4,SRK2A	Protein kinase superfamily protein	LOC_Os01g64970.1	CAMK_CAMK_like.11 - CAMK includes calcium/calmodulin depedent protein kinases, expressed	-2420	-7471	2420	SAPK4|OSPDK		Chr05N	65140284	65145335	GO:0006468,GO:0005524,GO:0004672	AT1G10940	ASK1,SNRK2-4,SNRK2.4,SRK2A	Protein kinase superfamily protein	LOC_Os01g64970	CAMK_CAMK_like.11 - CAMK includes calcium/calmodulin depedent protein kinases, expressed	65.14	I
j	yes	Chr06N	49798218	49818218	20001	-	spliceSite	1037	84242	Pavir.6NG327900	2.19077	49808218	Chr06N_49808218	12	9	49798903	49803735	4833	+	41580058	Pavir.6NG327900.1	Pavir.6NG327900.1.p	PF00319	PTHR11945,PTHR11945:SF239	KOG0014			GO:0046983,GO:0003677	AT4G11880.1	AGL14	AGAMOUS-like 14	LOC_Os08g41960.1	OsMADS37 - MADS-box family gene with MIKC* type-box, expressed	9315	4483	4483		XAL2, AGL14	Chr06N	49798903	49803735	GO:0046983,GO:0003677	AT4G11880	AGL14	AGAMOUS-like 14	LOC_Os08g41960	OsMADS37 - MADS-box family gene with MIKC* type-box, expressed	49.8	j
j	yes	Chr06N	50578931	50598931	20001	-	spliceSite	1040	84306	Pavir.6NG336100	3.02044	50588931	Chr06N_50588931	12	9	50589803	50595940	6138	+	41580814	Pavir.6NG336100.1	Pavir.6NG336100.1.p	PF13639	PTHR22937,PTHR22937:SF37				GO:0008270,GO:0005515	AT3G05545.1		RING/U-box superfamily protein	LOC_Os08g42640.1	zinc finger, C3HC4 type domain containing protein, expressed	-872	-7009	872	OsRFPH2-10		Chr06N	50589803	50595940	GO:0008270,GO:0005515	AT3G05545		RING/U-box superfamily protein	LOC_Os08g42640	zinc finger, C3HC4 type domain containing protein, expressed	50.59	j
j	yes	Chr06N	50976774	50996774	20001	-	spliceSite	1041	86598	Pavir.6NG338566	2.87833	50986774	Chr06N_50986774	12	5	50975447	50977246	1800	-	41577879	Pavir.6NG338566.1	Pavir.6NG338566.1.p	PF13499,PF00069,PF13202	PTHR24349,PTHR24349:SF139	KOG0027	2.7.11.1		GO:0006468,GO:0005524,GO:0004672,GO:0005509	AT2G31500.1	CPK24	calcium-dependent protein kinase 24	LOC_Os08g42750.1	CAMK_CAMK_like.37 - CAMK includes calcium/calmodulin depedent protein kinases, expressed	11327	9528	9528	OsCPK21		Chr06N	50975447	50977246	GO:0006468,GO:0005524,GO:0004672,GO:0005509	AT2G31500	CPK24	calcium-dependent protein kinase 24	LOC_Os08g42750	CAMK_CAMK_like.37 - CAMK includes calcium/calmodulin depedent protein kinases, expressed	50.98	j
k	yes	Chr07N	49081675	49101675	20001	-	spliceSite	1148	98268	Pavir.7NG431400	2.06098	49091675	Chr07N_49091675	14	9	49083151	49086249	3099	-	41625811	Pavir.7NG431400.1	Pavir.7NG431400.1.p	PF01786	PTHR31803,PTHR31803:SF10		1.10.3.11	K17893	GO:0055114,GO:0009916	AT4G22260.1	IM,IM1	Alternative oxidase family protein	LOC_Os04g57320.1	immutans protein, putative, expressed	8524	5426	5426	OsIM1		Chr07N	49083151	49086249	GO:0055114,GO:0009916	AT4G22260	IM,IM1	Alternative oxidase family protein	LOC_Os04g57320	immutans protein, putative, expressed	49.08	k
k	yes	Chr07N	49190022	49210022	20001	-	spliceSite	1149	95456	Pavir.7NG433400	2.29132	49200022	Chr07N_49200022	14	4	49198972	49200676	1705	+	41625261	Pavir.7NG433400.1	Pavir.7NG433400.1.p	PF00396,PF08246,PF00112	PTHR12411,PTHR12411:SF378	KOG1543	3.4.22.14		GO:0008234,GO:0006508	AT3G19390.1		Granulin repeat cysteine protease family protein	LOC_Os04g57490.1	cysteine protease, putative, expressed	1050	-654	654	OsCP1		Chr07N	49198972	49200676	GO:0008234,GO:0006508	AT3G19390		Granulin repeat cysteine protease family protein	LOC_Os04g57490	cysteine protease, putative, expressed	49.2	k
k	yes	Chr07N	49746634	49766634	20001	-	spliceSite	1151	95497	Pavir.7NG439400	2.29015	49756634	Chr07N_49756634	14	9	49763158	49767413	4256	+	41627743	Pavir.7NG439400.1	Pavir.7NG439400.1.p	PF02887,PF00224	PTHR11817,PTHR11817:SF5		2.7.1.40	K00873	GO:0030955,GO:0006096,GO:0004743,GO:0000287	AT5G08570.1		Pyruvate kinase family protein	LOC_Os04g58110.1	pyruvate kinase, putative, expressed	-6524	-10779	6524	OsPK3		Chr07N	49763158	49767413	GO:0030955,GO:0006096,GO:0004743,GO:0000287	AT5G08570		Pyruvate kinase family protein	LOC_Os04g58110	pyruvate kinase, putative, expressed	49.76	k
k	yes	Chr07N	49766051	49786051	20001	-	spliceSite	1152	95497	Pavir.7NG439400	2.80409	49776051	Chr07N_49776051	14	5	49763158	49767413	4256	+	41627743	Pavir.7NG439400.1	Pavir.7NG439400.1.p	PF02887,PF00224	PTHR11817,PTHR11817:SF5		2.7.1.40	K00873	GO:0030955,GO:0006096,GO:0004743,GO:0000287	AT5G08570.1		Pyruvate kinase family protein	LOC_Os04g58110.1	pyruvate kinase, putative, expressed	12893	8638	8638	OsPK3		Chr07N	49763158	49767413	GO:0030955,GO:0006096,GO:0004743,GO:0000287	AT5G08570		Pyruvate kinase family protein	LOC_Os04g58110	pyruvate kinase, putative, expressed	49.76	k
l	yes	Chr09K	24987829	25007829	20001	+	spliceSite	1282	109486	Pavir.9KG201700	2.34182	24997829	Chr09K_24997829	17	7	24999892	25001631	1740	+	41597811	Pavir.9KG201700.1	Pavir.9KG201700.1.p	PF00067	PTHR24298,PTHR24298:SF58	KOG0156			GO:0055114,GO:0020037,GO:0016705,GO:0005506	AT5G25140.1	CYP71B13	cytochrome P450, family 71, subfamily B, polypeptide 13	LOC_Os07g11739.1	cytochrome P450, putative, expressed	-2063	-3802	2063	Oscyp71Z2|CYP71Z2		Chr09K	24999892	25001631	GO:0055114,GO:0020037,GO:0016705,GO:0005506	AT5G25140	CYP71B13	cytochrome P450, family 71, subfamily B, polypeptide 13	LOC_Os07g11739	cytochrome P450, putative, expressed	25	l
m	yes	Chr09N	8727368	8747368	20001	+	spliceSite	1370	124687	Pavir.9NG111573	2.16407	8737368	Chr09N_8737368	18	8	8738772	8740058	1287	-	41558168	Pavir.9NG111573.1	Pavir.9NG111573.1.p	PF05739,PF00804	PTHR19957,PTHR19957:SF91	KOG0810		K08486	GO:0005515,GO:0016020	AT1G08560.1	ATSYP111,KN,SYP111	syntaxin of plants 111	LOC_Os03g52650.1	syntaxin-related protein, putative, expressed	-1404	-2690	1404	OsKNOLLE		Chr09N	8738772	8740058	GO:0005515,GO:0016020	AT1G08560	ATSYP111,KN,SYP111	syntaxin of plants 111	LOC_Os03g52650	syntaxin-related protein, putative, expressed	8.74	m
m	yes	Chr09N	11210300	11230300	20001	+	spliceSite	1372	124929	Pavir.9NG141800	2.51346	11220300	Chr09N_11220300	18	8	11230068	11232960	2893	-	41558767	Pavir.9NG141800.1	Pavir.9NG141800.1.p	PF12041,PF03514	PTHR31636,PTHR31636:SF47			K14494		AT1G14920.1	GAI,RGA2	GRAS family transcription factor family protein	LOC_Os03g49990.1	GRAS family transcription factor domain containing protein, expressed	-9768	-12660	9768	SLR1|OsGAI	GAI, RGA2	Chr09N	11230068	11232960		AT1G14920	GAI,RGA2	GRAS family transcription factor family protein	LOC_Os03g49990	GRAS family transcription factor domain containing protein, expressed	11.23	m
m	yes	Chr09N	11605175	11625175	20001	+	spliceSite	1373	119558	Pavir.9NG148800	3.40769	11615175	Chr09N_11615175	18	9	11609920	11614364	4445	+	41560808	Pavir.9NG148800.1	Pavir.9NG148800.1.p	PF01590,PF00512,PF02518	PTHR24423,PTHR24423:SF515	KOG0519	2.7.13.3	K14509	GO:0005515,GO:0007165,GO:0000155	AT1G66340.1	AtETR1,EIN1,ETR,ETR1	Signal transduction histidine kinase, hybrid-type, ethylene sensor	LOC_Os03g49500.1	ethylene receptor, putative, expressed	5255	811	811	Os-ERS1		Chr09N	11609920	11614364	GO:0005515,GO:0007165,GO:0000155	AT1G66340	AtETR1,EIN1,ETR,ETR1	Signal transduction histidine kinase, hybrid-type, ethylene sensor	LOC_Os03g49500	ethylene receptor, putative, expressed	11.61	m
m	yes	Chr09N	12752924	12772924	20001	+	spliceSite	1375	125057	Pavir.9NG156800	2.41406	12762924	Chr09N_12762924	18	8	12769179	12775438	6260	-	41551618	Pavir.9NG156800.1	Pavir.9NG156800.1.p		PTHR13890,PTHR13890:SF0	KOG2662		K16075		AT5G22830.1	ATMGT10,GMN10,MGT10,MRS2-11	magnesium (Mg) transporter 10	LOC_Os03g48000.1	CorA-like magnesium transporter protein, putative, expressed	-6255	-12514	6255	OsMGT3		Chr09N	12769179	12775438		AT5G22830	ATMGT10,GMN10,MGT10,MRS2-11	magnesium (Mg) transporter 10	LOC_Os03g48000	CorA-like magnesium transporter protein, putative, expressed	12.77	m
m	yes	Chr09N	14033038	14053038	20001	+	spliceSite	1376	119688	Pavir.9NG172100	2.53989	14043038	Chr09N_14043038	18	6	14037600	14040929	3330	+	41556026	Pavir.9NG172100.1	Pavir.9NG172100.1.p	PF16050,PF05179	PTHR12466	KOG3786		K15175	GO:0016593,GO:0016570,GO:0006368	AT3G22590.1	CDC73,PHP	PLANT HOMOLOGOUS TO PARAFIBROMIN	LOC_Os03g46190.2	parafibromin, putative, expressed	5438	2109	2109		PHP, CDC73	Chr09N	14037600	14040929	GO:0016593,GO:0016570,GO:0006368	AT3G22590	CDC73,PHP	PLANT HOMOLOGOUS TO PARAFIBROMIN	LOC_Os03g46190	parafibromin, putative, expressed	14.04	m
m	yes	Chr09N	14899039	14919039	20001	+	spliceSite	1377	125162	Pavir.9NG181900	2.18583	14909039	Chr09N_14909039	18	9	14910070	14917705	7636	-	41560042	Pavir.9NG181900.1	Pavir.9NG181900.1.p	PF04690	PTHR31675,PTHR31675:SF5				GO:0007275	AT2G26580.1	YAB5	plant-specific transcription factor YABBY family protein	LOC_Os03g44710.1	YABBY domain containing protein, putative, expressed	-1031	-8666	1031	OsSh1		Chr09N	14910070	14917705	GO:0007275	AT2G26580	YAB5	plant-specific transcription factor YABBY family protein	LOC_Os03g44710	YABBY domain containing protein, putative, expressed	14.91	m
m	yes	Chr09N	15474694	15494694	20001	+	spliceSite	1379	119820	Pavir.9NG188900	2.31012	15484694	Chr09N_15484694	18	9	15487293	15494201	6909	+	41559468	Pavir.9NG188900.1	Pavir.9NG188900.1.p	PF00400,PF12265	PTHR22850,PTHR22850:SF82			K10752	GO:0005515	AT5G58230.1	ATMSI1,MEE70,MSI1	Transducin/WD40 repeat-like superfamily protein	LOC_Os03g43890.1	WD domain, G-beta repeat domain containing protein, expressed	-2599	-9507	2599	OsMSI1	MSI1	Chr09N	15487293	15494201	GO:0005515	AT5G58230	ATMSI1,MEE70,MSI1	Transducin/WD40 repeat-like superfamily protein	LOC_Os03g43890	WD domain, G-beta repeat domain containing protein, expressed	15.49	m
m	yes	Chr09N	19013005	19033005	20001	+	spliceSite	1384	120035	Pavir.9NG227300	2.74562	19023005	Chr09N_19023005	18	6	19016362	19019012	2651	+	41555638	Pavir.9NG227300.2	Pavir.9NG227300.2.p	PF02705	PTHR30540,PTHR30540:SF23				GO:0071805,GO:0016020,GO:0015079	AT4G13420.1	ATHAK5,HAK5	high affinity K+ transporter 5	LOC_Os03g37840.1	potassium transporter, putative, expressed	6643	3993	3993	OsHAK16		Chr09N	19016362	19019012	GO:0071805,GO:0016020,GO:0015079	AT4G13420	ATHAK5,HAK5	high affinity K+ transporter 5	LOC_Os03g37840	potassium transporter, putative, expressed	19.02	m
	no	Chr01K	597571	617571	20001	+	spliceSite	1	32	Pavir.1KG005166	2.40091	607571	Chr01K_607571	1	9	613690	618324	4635	+	41619165	Pavir.1KG005166.1	Pavir.1KG005166.1.p	PF00319,PF01486	PTHR11945,PTHR11945:SF208	KOG0014			GO:0046983,GO:0003677,GO:0006355,GO:0005634,GO:0003700	AT2G45660.1	AGL20,ATSOC1,SOC1	AGAMOUS-like 20	LOC_Os02g01355.1	MADS-box transcription factor, putative, expressed	-6119	-10753	6119		SOC1, AGL20	Chr01K	613690	618324	GO:0046983,GO:0003677,GO:0006355,GO:0005634,GO:0003700	AT2G45660	AGL20,ATSOC1,SOC1	AGAMOUS-like 20	LOC_Os02g01355	MADS-box transcription factor, putative, expressed	0.61
	no	Chr01K	7548998	7568998	20001	+	spliceSite	9	4530	Pavir.1KG098200	2.01734	7558998	Chr01K_7558998	1	5	7549911	7550891	981	-	41618499	Pavir.1KG098200.1	Pavir.1KG098200.1.p	PF00170	PTHR22952,PTHR22952:SF138				GO:0043565,GO:0006355,GO:0003700	AT3G30530.1	ATBZIP42,bZIP42	basic leucine-zipper 42	LOC_Os02g09830.1	bZIP transcription factor domain containing protein, expressed	9087	8107	8107	OsbZIP16		Chr01K	7549911	7550891	GO:0043565,GO:0006355,GO:0003700	AT3G30530	ATBZIP42,bZIP42	basic leucine-zipper 42	LOC_Os02g09830	bZIP transcription factor domain containing protein, expressed	7.55
	no	Chr01K	12027113	12047113	20001	+	spliceSite	22	994	Pavir.1KG181100	2.32711	12037113	Chr01K_12037113	1	6	12027139	12032824	5686	+	41620000	Pavir.1KG181100.1	Pavir.1KG181100.1.p	PF01436	PTHR13833,PTHR13833:SF55				GO:0005515	AT3G14860.1		NHL domain-containing protein	LOC_Os02g13950.1	NHL repeat-containing protein, putative, expressed	9974	4289	4289	FUWA		Chr01K	12027139	12032824	GO:0005515	AT3G14860		NHL domain-containing protein	LOC_Os02g13950	NHL repeat-containing protein, putative, expressed	12.03
	no	Chr01K	33485191	33505191	20001	+	spliceSite	48	1792	Pavir.1KG312200	3.52408	33495191	Chr01K_33495191	1	9	33488539	33489616	1078	+	41624885	Pavir.1KG312200.3	Pavir.1KG312200.3.p	PF00160	PTHR11071	KOG0865	5.2.1.8	K01802	GO:0006457,GO:0003755,GO:0000413	AT2G21130.1		Cyclophilin-like peptidyl-prolyl cis-trans isomerase family protein	LOC_Os02g02890.1	peptidyl-prolyl cis-trans isomerase, putative, expressed	6652	5575	5575	OsCYP2|OsCyp2-P|LRT2		Chr01K	33488539	33489616	GO:0006457,GO:0003755,GO:0000413	AT2G21130		Cyclophilin-like peptidyl-prolyl cis-trans isomerase family protein	LOC_Os02g02890	peptidyl-prolyl cis-trans isomerase, putative, expressed	33.49
	no	Chr01K	34101861	34121861	20001	+	spliceSite	49	1849	Pavir.1KG321300	5.27045	34111861	Chr01K_34111861	1	7	34106654	34107823	1170	+	41622200	Pavir.1KG321300.1	Pavir.1KG321300.1.p		PTHR33177,PTHR33177:SF4					AT5G06270.1			LOC_Os04g33860.1	expressed protein	5207	4038	4038	ACL1		Chr01K	34106654	34107823		AT5G06270			LOC_Os04g33860	expressed protein	34.11
	no	Chr01K	36137328	36157328	20001	+	spliceSite	54	5742	Pavir.1KG333000	2.68549	36147328	Chr01K_36147328	1	5	36144830	36150584	5755	-	41618677	Pavir.1KG333000.1	Pavir.1KG333000.1.p	PF00571,PF00654	PTHR11689,PTHR11689:SF88			K05016	GO:0055085,GO:0016020,GO:0006821,GO:0005247	AT5G33280.1		Voltage-gated chloride channel family protein	ChrSy.fgenesh.mRNA.37	expressed protein	2498	-3256	2498	OsCLC-2		Chr01K	36144830	36150584	GO:0055085,GO:0016020,GO:0006821,GO:0005247	AT5G49890	ATCLC-C,CLC-C	chloride channel C	LOC_Os02g35190	chloride channel protein, putative, expressed	36.14
	no	Chr01K	42753762	42773762	20001	+	spliceSite	60	6254	Pavir.1KG392900	2.07018	42763762	Chr01K_42763762	1	8	42769183	42774132	4950	-	41618018	Pavir.1KG392900.1	Pavir.1KG392900.1.p	PF13947,PF07714	PTHR27005,PTHR27005:SF32	KOG1187	2.7.11.1		GO:0030247,GO:0006468,GO:0004672	AT1G69730.1		Wall-associated kinase family protein	LOC_Os02g42150.1	OsWAK14 - OsWAK receptor-like protein kinase, expressed	-5421	-10370	5421	OsWAK14		Chr01K	42769183	42774132	GO:0030247,GO:0006468,GO:0004672	AT1G69730		Wall-associated kinase family protein	LOC_Os02g42150	OsWAK14 - OsWAK receptor-like protein kinase, expressed	42.77
	no	Chr01K	43557114	43577114	20001	+	spliceSite	61	6301	Pavir.1KG411100	2.22469	43567114	Chr01K_43567114	1	3	43554366	43566122	11757	-	41624422	Pavir.1KG411100.1	Pavir.1KG411100.1.p		PTHR35764					AT5G52290.1	SHOC1	shortage in chiasmata 1	LOC_Os02g42910.1	expressed protein	12748	992	992	OsSHOC1		Chr01K	43554366	43566122		AT5G52290	SHOC1	shortage in chiasmata 1	LOC_Os02g42910	expressed protein	43.55
	no	Chr01K	46956242	46976242	20001	+	spliceSite	62	6520	Pavir.1KG460200	2.33537	46966242	Chr01K_46966242	1	9	46957573	46959804	2232	-	41622202	Pavir.1KG460200.1	Pavir.1KG460200.1.p	PF02201	PTHR13844,PTHR13844:SF13	KOG2570		K11650	GO:0005515	AT5G14170.1	CHC1	SWIB/MDM2 domain superfamily protein	LOC_Os04g31320.1	SWIB/MDM2 domain containing protein, expressed	8669	6438	6438	OsSWIB	BAF60, CHC1	Chr01K	46957573	46959804	GO:0005515	AT5G14170	CHC1	SWIB/MDM2 domain superfamily protein	LOC_Os04g31320	SWIB/MDM2 domain containing protein, expressed	46.96
	no	Chr01K	49906050	49926050	20001	+	spliceSite	65	6853	Pavir.1KG496600	2.84411	49916050	Chr01K_49916050	1	3	49909165	49915338	6174	-	41620021	Pavir.1KG496600.3	Pavir.1KG496600.3.p	PF00069	PTHR24361,PTHR24361:SF408	KOG0581	2.7.12.2	K04368	GO:0006468,GO:0005524,GO:0004672	AT5G40440.1	ATMKK3,MKK3	mitogen-activated protein kinase kinase 3	LOC_Os06g27890.1	STE_MEK_ste7_MAP2K.8 - STE kinases include homologs to sterile 7, sterile 11 and sterile 20 from yeast, expressed	6885	712	712	OsMKK3		Chr01K	49909165	49915338	GO:0006468,GO:0005524,GO:0004672	AT5G40440	ATMKK3,MKK3	mitogen-activated protein kinase kinase 3	LOC_Os06g27890	STE_MEK_ste7_MAP2K.8 - STE kinases include homologs to sterile 7, sterile 11 and sterile 20 from yeast, expressed	49.91
	no	Chr01K	50118958	50138958	20001	+	spliceSite	66	3062	Pavir.1KG499600	2.73016	50128958	Chr01K_50128958	1	9	50115698	50119542	3845	+	41620967	Pavir.1KG499600.1	Pavir.1KG499600.1.p	PF00759	PTHR22298,PTHR22298:SF58		3.2.1.4		GO:0005975,GO:0004553	AT1G70710.1	ATGH9B1,CEL1,GH9B1	glycosyl hydrolase 9B1	LOC_Os02g50040.1	endoglucanase, putative, expressed	13260	9416	9416	OsGH9B1		Chr01K	50115698	50119542	GO:0005975,GO:0004553	AT1G70710	ATGH9B1,CEL1,GH9B1	glycosyl hydrolase 9B1	LOC_Os02g50040	endoglucanase, putative, expressed	50.12
	no	Chr01K	55183667	55203667	20001	+	spliceSite	73	3641	Pavir.1KG536200	2.10464	55193667	Chr01K_55193667	1	9	55193801	55197151	3351	+	41621157	Pavir.1KG536200.1	Pavir.1KG536200.1.p	PF07498	PTHR34449,PTHR34449:SF2				GO:0006353	AT1G06190.1		Rho termination factor	LOC_Os03g08480.2	rho termination factor, N-terminal domain containing protein, expressed	-134	-3484	134	OsBP-73		Chr01K	55193801	55197151	GO:0006353	AT1G06190		Rho termination factor	LOC_Os03g08480	rho termination factor, N-terminal domain containing protein, expressed	55.19
	no	Chr01N	3197915	3217915	20001	+	spliceSite	76	7799	Pavir.1NG030700	2.45846	3207915	Chr01N_3207915	2	3	3201603	3206844	5242	+	41585227	Pavir.1NG030700.1	Pavir.1NG030700.1.p	PF16561	PTHR10343,PTHR10343:SF61					AT5G39790.1		5\'-AMP-activated protein kinase-related	LOC_Os02g04330.2	5-AMP-activated protein kinase beta-1 subunit-related, putative, expressed	6312	1071	1071	OsGBP		Chr01N	3201603	3206844		AT5G39790		5\'-AMP-activated protein kinase-related	LOC_Os02g04330	5-AMP-activated protein kinase beta-1 subunit-related, putative, expressed	3.2
	no	Chr01N	3475110	3495110	20001	+	spliceSite	77	7832	Pavir.1NG027500	2.02476	3485110	Chr01N_3485110	2	9	3485325	3486255	931	+	41588033	Pavir.1NG027500.1	Pavir.1NG027500.1.p	PF02391	PTHR23404,PTHR23404:SF2	KOG3307	2.8.1.12	K03635	GO:0006777	AT2G43760.1		molybdopterin biosynthesis MoaE family protein	LOC_Os02g04740.1	molybdenum cofactor synthesis protein 2 large subunit, putative, expressed	-215	-1145	215	OsCNX6		Chr01N	3485325	3486255	GO:0006777	AT2G43760		molybdopterin biosynthesis MoaE family protein	LOC_Os02g04740	molybdenum cofactor synthesis protein 2 large subunit, putative, expressed	3.49
	no	Chr01N	3900122	3920122	20001	+	spliceSite	78	11673	Pavir.1NG022000	2.28472	3910122	Chr01N_3910122	2	9	3896989	3902946	5958	-	41586831	Pavir.1NG022000.1	Pavir.1NG022000.1.p	PF07227	PTHR21736,PTHR21736:SF13					AT4G30200.3	VEL1	vernalization5/VIN3-like	LOC_Os02g05840.1	VIL2 protein, putative, expressed	13133	7176	7176	LC2|OsVIL3	VIL2, VEL1	Chr01N	3896989	3902946		AT4G30200	VEL1	vernalization5/VIN3-like	LOC_Os02g05840	VIL2 protein, putative, expressed	3.9
	no	Chr01N	6619086	6639086	20001	+	spliceSite	82	11912	Pavir.1NG080700	2.90591	6629086	Chr01N_6629086	2	8	6638425	6643250	4826	-	41584693	Pavir.1NG080700.1	Pavir.1NG080700.1.p	PF13639,PF02148,PF07576	PTHR24007			K10632	GO:0008270,GO:0005515	AT2G26000.2	BRIZ2	zinc finger (C3HC4-type RING finger) family protein	LOC_Os02g09060.1	BRCA1-associated protein, putative, expressed	-9339	-14164	9339	APIP10		Chr01N	6638425	6643250	GO:0008270,GO:0005515	AT2G26000	BRIZ2	zinc finger (C3HC4-type RING finger) family protein	LOC_Os02g09060	BRCA1-associated protein, putative, expressed	6.64
	no	Chr01N	15609823	15629823	20001	+	spliceSite	96	8565	Pavir.1NG183400	2.00375	15619823	Chr01N_15619823	2	5	15625686	15628881	3196	+	41587382	Pavir.1NG183400.1	Pavir.1NG183400.1.p	PF12706	PTHR12553,PTHR12553:SF43		3.1.26.11	K00784		AT1G74700.1	NUZ,TRZ1	tRNAse Z1	LOC_Os02g12290.1	nuclear ribonuclease Z, putative, expressed	-5863	-9058	5863	TMS5		Chr01N	15625686	15628881		AT1G74700	NUZ,TRZ1	tRNAse Z1	LOC_Os02g12290	nuclear ribonuclease Z, putative, expressed	15.63
	no	Chr01N	42127200	42147200	20001	+	spliceSite	125	9259	Pavir.1NG276619	3.05465	42137200	Chr01N_42137200	2	9	42147046	42147972	927	+	41586526	Pavir.1NG276619.1	Pavir.1NG276619.1.p	PF00847	PTHR31190,PTHR31190:SF19				GO:0006355,GO:0003700	AT1G72360.2	HRE1	Integrase-type DNA-binding superfamily protein	LOC_Os03g08500.1	AP2 domain containing protein, expressed	-9846	-10772	9846	OsBIERF4		Chr01N	42147046	42147972	GO:0006355,GO:0003700	AT1G72360	HRE1	Integrase-type DNA-binding superfamily protein	LOC_Os03g08500	AP2 domain containing protein, expressed	42.15
	no	Chr01N	42311067	42331067	20001	+	spliceSite	126	9269	Pavir.1NG277800	2.36397	42321067	Chr01N_42321067	2	9	42325187	42326182	996	+	41584474	Pavir.1NG277800.1	Pavir.1NG277800.1.p	PF00160	PTHR11071	KOG0865	5.2.1.8	K01802	GO:0006457,GO:0003755,GO:0000413	AT2G21130.1		Cyclophilin-like peptidyl-prolyl cis-trans isomerase family protein	LOC_Os02g02890.1	peptidyl-prolyl cis-trans isomerase, putative, expressed	-4120	-5115	4120	OsCYP2|OsCyp2-P|LRT2		Chr01N	42325187	42326182	GO:0006457,GO:0003755,GO:0000413	AT2G21130		Cyclophilin-like peptidyl-prolyl cis-trans isomerase family protein	LOC_Os02g02890	peptidyl-prolyl cis-trans isomerase, putative, expressed	42.33
	no	Chr01N	48263668	48283668	20001	+	spliceSite	129	9602	Pavir.1NG326500	2.16164	48273668	Chr01N_48273668	2	9	48260143	48263746	3604	+	41587190	Pavir.1NG326500.1	Pavir.1NG326500.1.p	PF01384	PTHR11101	KOG2493		K14640	GO:0016020,GO:0006817,GO:0005315	AT3G26570.2	ORF02,PHT2;1	phosphate transporter 2;1	LOC_Os02g38020.1	inorganic phosphate transporter 2-1, chloroplast precursor, putative, expressed	13525	9922	9922	OsPHT2;1		Chr01N	48260143	48263746	GO:0016020,GO:0006817,GO:0005315	AT3G26570	ORF02,PHT2;1	phosphate transporter 2;1	LOC_Os02g38020	inorganic phosphate transporter 2-1, chloroplast precursor, putative, expressed	48.26
	no	Chr01N	51035738	51055738	20001	+	spliceSite	132	9808	Pavir.1NG354200	2.03903	51045738	Chr01N_51045738	2	2	51031819	51037817	5999	+	41583992	Pavir.1NG354200.1	Pavir.1NG354200.1.p	PF00069	PTHR11909,PTHR11909:SF114		2.7.11.1		GO:0006468,GO:0005524,GO:0004672	AT4G14340.1	CKI1,CKL11	casein kinase I	LOC_Os02g40860.1	CK1_CaseinKinase_1.5 - CK1 includes the casein kinase 1 kinases, expressed	13919	7921	7921	hbd2|OsCKI1		Chr01N	51031819	51037817	GO:0006468,GO:0005524,GO:0004672	AT4G14340	CKI1,CKL11	casein kinase I	LOC_Os02g40860	CK1_CaseinKinase_1.5 - CK1 includes the casein kinase 1 kinases, expressed	51.03
	no	Chr01N	54769357	54789357	20001	+	spliceSite	141	13855	Pavir.1NG393600	2.66899	54779357	Chr01N_54779357	2	9	54782356	54783004	649	-	41584517	Pavir.1NG393600.1	Pavir.1NG393600.1.p	PF14547	PTHR31731					AT2G45180.1		Bifunctional inhibitor/lipid-transfer protein/seed storage 2S albumin superfamily protein	LOC_Os02g44310.1	LTPL112 - Protease inhibitor/seed storage/LTP family protein precursor, expressed	-2999	-3647	2999	RCc3		Chr01N	54782356	54783004		AT2G45180		Bifunctional inhibitor/lipid-transfer protein/seed storage 2S albumin superfamily protein	LOC_Os02g44310	LTPL112 - Protease inhibitor/seed storage/LTP family protein precursor, expressed	54.78
	no	Chr01N	55152692	55172692	20001	+	spliceSite	143	10096	Pavir.1NG397700	2.03699	55162692	Chr01N_55162692	2	6	55164273	55171929	7657	+	41586424	Pavir.1NG397700.2	Pavir.1NG397700.2.p	PF12171	PTHR10593,PTHR10593:SF38					AT2G02080.1	AtIDD4,IDD4	indeterminate(ID)-domain 4	LOC_Os02g45054.1	ZOS2-15 - C2H2 zinc finger protein, expressed	-1581	-9237	1581	SID1|OsIDD4		Chr01N	55164273	55171929		AT2G02080	AtIDD4,IDD4	indeterminate(ID)-domain 4	LOC_Os02g45054	ZOS2-15 - C2H2 zinc finger protein, expressed	55.16
	no	Chr01N	59253991	59273991	20001	+	spliceSite	158	14199	Pavir.1NG467300	2.49318	59263991	Chr01N_59263991	2	7	59263477	59264086	610	-	41581802	Pavir.1NG467300.3	Pavir.1NG467300.3.p	PF00808	PTHR11064,PTHR11064:SF38					AT1G09030.1	NF-YB4	nuclear factor Y, subunit B4	LOC_Os02g49410.1	histone-like transcription factor and archaeal histone, putative, expressed	514	-95	95	OsNF-YB1		Chr01N	59263477	59264086		AT1G09030	NF-YB4	nuclear factor Y, subunit B4	LOC_Os02g49410	histone-like transcription factor and archaeal histone, putative, expressed	59.26
	no	Chr01N	62405333	62425333	20001	+	spliceSite	160	14454	Pavir.1NG473400	2.36949	62415333	Chr01N_62415333	2	4	62419113	62423619	4507	-	41586812	Pavir.1NG473400.1	Pavir.1NG473400.1.p	PF03460,PF01077	PTHR32439,PTHR32439:SF0		1.7.7.1		GO:0055114,GO:0016491,GO:0051536,GO:0020037	AT2G15620.1	ATHNIR,NIR,NIR1	nitrite reductase 1	LOC_Os01g25484.2	ferredoxin--nitrite reductase, putative, expressed	-3780	-8286	3780	PSR1|OsNiR		Chr01N	62419113	62423619	GO:0055114,GO:0016491,GO:0051536,GO:0020037	AT2G15620	ATHNIR,NIR,NIR1	nitrite reductase 1	LOC_Os01g25484	ferredoxin--nitrite reductase, putative, expressed	62.42
	no	Chr01N	62702892	62722892	20001	+	spliceSite	161	10826	Pavir.1NG479100	2.00147	62712892	Chr01N_62712892	2	9	62708094	62710517	2424	+	41586992	Pavir.1NG479100.1	Pavir.1NG479100.1.p	PF00719	PTHR10286,PTHR10286:SF3	KOG1626	3.6.1.1	K01507	GO:0006796,GO:0005737,GO:0004427,GO:0000287	AT5G09650.1	AtPPa6,PPa6	pyrophosphorylase 6	LOC_Os02g52940.2	soluble inorganic pyrophosphatase, putative, expressed	4798	2375	2375	OsPPa6		Chr01N	62708094	62710517	GO:0006796,GO:0005737,GO:0004427,GO:0000287	AT5G09650	AtPPa6,PPa6	pyrophosphorylase 6	LOC_Os02g52940	soluble inorganic pyrophosphatase, putative, expressed	62.71
	no	Chr01N	63445568	63465568	20001	+	spliceSite	163	10874	Pavir.1NG526119	2.30707	63455568	Chr01N_63455568	2	9	63446126	63453736	7611	+	41583873	Pavir.1NG526119.1	Pavir.1NG526119.1.p	PF08263,PF00560,PF13855,PF00069	PTHR27000,PTHR27000:SF188	KOG1187	2.7.11.1		GO:0005515,GO:0006468,GO:0005524,GO:0004672	AT2G26330.1	ER,QRP1	Leucine-rich receptor-like protein kinase family protein	LOC_Os06g10230.1	receptor-like protein kinase 5 precursor, putative, expressed	9442	1832	1832	OsER1		Chr01N	63446126	63453736	GO:0005515,GO:0006468,GO:0005524,GO:0004672	AT2G26330	ER,QRP1	Leucine-rich receptor-like protein kinase family protein	LOC_Os06g10230	receptor-like protein kinase 5 precursor, putative, expressed	63.45
	no	Chr01N	63938927	63958927	20001	+	spliceSite	164	14599	Pavir.1NG520400	2.43475	63948927	Chr01N_63948927	2	4	63954967	63957915	2949	-	41587263	Pavir.1NG520400.1	Pavir.1NG520400.1.p	PF00160	PTHR11071,PTHR11071:SF200	KOG0881	5.2.1.8		GO:0006457,GO:0003755,GO:0000413	AT3G66654.1		Cyclophilin-like peptidyl-prolyl cis-trans isomerase family protein	LOC_Os07g29390.3	peptidyl-prolyl cis-trans isomerase, putative, expressed	-6040	-8988	6040	OsCYP21-4		Chr01N	63954967	63957915	GO:0006457,GO:0003755,GO:0000413	AT3G66654		Cyclophilin-like peptidyl-prolyl cis-trans isomerase family protein	LOC_Os07g29390	peptidyl-prolyl cis-trans isomerase, putative, expressed	63.95
	no	Chr01N	63938927	63958927	20001	+	spliceSite	164	10923	Pavir.1NG520900	2.43475	63948927	Chr01N_63948927	2	4	63921635	63941708	20074	+	41588446	Pavir.1NG520900.10	Pavir.1NG520900.10.p	PF03435,PF05222,PF04455,PF16653	PTHR11133,PTHR11133:SF14	KOG0172	1.5.1.9	K14157	GO:0055114,GO:0016491	AT4G33150.1	LKR,LKR/SDH,SDH	lysine-ketoglutarate reductase/saccharopine dehydrogenase bifunctional enzyme	LOC_Os02g54254.1	saccharopine dehydrogenase, putative, expressed	27292	7219	7219	OsLKR|SDH		Chr01N	63921635	63941708	GO:0055114,GO:0016491	AT4G33150	LKR,LKR/SDH,SDH	lysine-ketoglutarate reductase/saccharopine dehydrogenase bifunctional enzyme	LOC_Os02g54254	saccharopine dehydrogenase, putative, expressed	63.92
	no	Chr01N	65096635	65116635	20001	+	spliceSite	169	14711	Pavir.1NG500000	2.511	65106635	Chr01N_65106635	2	3	65115291	65119202	3912	-	41584588	Pavir.1NG500000.1	Pavir.1NG500000.1.p	PF00010	PTHR12565,PTHR12565:SF147				GO:0046983	AT1G09530.1	PAP3,PIF3,POC1	phytochrome interacting factor 3	LOC_Os02g56140.1	helix-loop-helix DNA-binding domain containing protein, expressed	-8656	-12567	8656	OsbHLH107		Chr01N	65115291	65119202	GO:0046983	AT1G09530	PAP3,PIF3,POC1	phytochrome interacting factor 3	LOC_Os02g56140	helix-loop-helix DNA-binding domain containing protein, expressed	65.12
	no	Chr01N	65096635	65116635	20001	+	spliceSite	169	11058	Pavir.1NG500300	2.511	65106635	Chr01N_65106635	2	3	65107525	65109697	2173	+	41583470	Pavir.1NG500300.1	Pavir.1NG500300.1.p	PF04139	PTHR11352	KOG1636		K04802	GO:0030896,GO:0000077,GO:0030337,GO:0006275,GO:0003677	AT2G29570.1	ATPCNA2,PCNA2	proliferating cell nuclear antigen 2	LOC_Os02g56130.1	PCNA - Putative DNA replicative polymerase clamp, expressed	-890	-3062	890	OsPCNA|PCNA		Chr01N	65107525	65109697	GO:0030896,GO:0000077,GO:0030337,GO:0006275,GO:0003677	AT2G29570	ATPCNA2,PCNA2	proliferating cell nuclear antigen 2	LOC_Os02g56130	PCNA - Putative DNA replicative polymerase clamp, expressed	65.11
	no	Chr01N	65096635	65116635	20001	+	spliceSite	169	11057	Pavir.1NG500500	2.511	65106635	Chr01N_65106635	2	3	65105019	65106127	1109	+	41588493	Pavir.1NG500500.1	Pavir.1NG500500.1.p	PF02309	PTHR31734,PTHR31734:SF22			K14484	GO:0006355,GO:0005634	AT3G23030.1	IAA2	indole-3-acetic acid inducible 2	LOC_Os02g56120.2	OsIAA9 - Auxin-responsive Aux/IAA gene family member, expressed	1616	508	508	OsIAA9		Chr01N	65105019	65106127	GO:0006355,GO:0005634	AT3G23030	IAA2	indole-3-acetic acid inducible 2	LOC_Os02g56120	OsIAA9 - Auxin-responsive Aux/IAA gene family member, expressed	65.11
	no	Chr01N	65430158	65450158	20001	+	spliceSite	171	14790	Pavir.1NG563600	2.37848	65440158	Chr01N_65440158	2	6	65434877	65439661	4785	-	41585040	Pavir.1NG563600.2	Pavir.1NG563600.2.p		PTHR13132,PTHR13132:SF29					AT5G28910.2			LOC_Os02g56500.5	expressed protein	5281	497	497	OsSEC24		Chr01N	65434877	65439661		AT5G28910			LOC_Os02g56500	expressed protein	65.43
	no	Chr01N	65882223	65902223	20001	+	spliceSite	173	14848	Pavir.1NG556800	3.20064	65892223	Chr01N_65892223	2	9	65878587	65885258	6672	-	41582074	Pavir.1NG556800.4	Pavir.1NG556800.4.p	PF00067	PTHR24291,PTHR24291:SF54	KOG0157		K15747	GO:0055114,GO:0020037,GO:0016705,GO:0005506	AT1G31800.1	CYP97A3,LUT5	cytochrome P450, family 97, subfamily A, polypeptide 3	LOC_Os02g57290.2	cytochrome P450, putative, expressed	13636	6965	6965	CYP97A4		Chr01N	65878587	65885258	GO:0055114,GO:0020037,GO:0016705,GO:0005506	AT1G31800	CYP97A3,LUT5	cytochrome P450, family 97, subfamily A, polypeptide 3	LOC_Os02g57290	cytochrome P450, putative, expressed	65.88
	no	Chr01N	65914116	65934116	20001	+	spliceSite	175	11139	Pavir.1NG556100	2.34091	65924116	Chr01N_65924116	2	4	65927243	65929979	2737	+	41588582	Pavir.1NG556100.1	Pavir.1NG556100.1.p	PF01529	PTHR22883,PTHR22883:SF19	KOG1315	2.3.1.225		GO:0008270	AT5G04270.1		DHHC-type zinc finger family protein	LOC_Os02g57370.1	DHHC zinc finger domain containing protein, expressed	-3127	-5863	3127	OsDHHC1|OsPAT15		Chr01N	65927243	65929979	GO:0008270	AT5G04270		DHHC-type zinc finger family protein	LOC_Os02g57370	DHHC zinc finger domain containing protein, expressed	65.93
	no	Chr01N	66041972	66061972	20001	+	spliceSite	178	14883	Pavir.1NG554700	2.34245	66051972	Chr01N_66051972	2	6	66058459	66059499	1041	-	41582043	Pavir.1NG554700.1	Pavir.1NG554700.1.p	PF03195	PTHR31529,PTHR31529:SF9					AT2G42430.1	ASL18,LBD16	lateral organ boundaries-domain 16	LOC_Os02g57490.1	DUF260 domain containing protein, putative, expressed	-6487	-7527	6487	DH1		Chr01N	66058459	66059499		AT2G42430	ASL18,LBD16	lateral organ boundaries-domain 16	LOC_Os02g57490	DUF260 domain containing protein, putative, expressed	66.06
	no	Chr02K	3449818	3469818	20001	+	spliceSite	191	19531	Pavir.2KG026700	2.49259	3459818	Chr02K_3459818	3	9	3454380	3458405	4026	-	41652638	Pavir.2KG026700.2	Pavir.2KG026700.2.p	PF01490	PTHR22950,PTHR22950:SF278					AT5G49630.1	AAP6	amino acid permease 6	LOC_Os07g04180.1	amino acid transporter, putative, expressed	5438	1413	1413	OsAAP1		Chr02K	3454380	3458405		AT5G49630	AAP6	amino acid permease 6	LOC_Os07g04180	amino acid transporter, putative, expressed	3.45
	no	Chr02K	4120038	4140038	20001	+	spliceSite	193	19615	Pavir.2KG035900	2.59928	4130038	Chr02K_4130038	3	9	4139419	4145320	5902	-	41657278	Pavir.2KG035900.1	Pavir.2KG035900.1.p	PF14531,PF03822	PTHR24343,PTHR24343:SF136	KOG0583	2.7.11.1		GO:0007165	AT1G30270.1	ATCIPK23,CIPK23,LKS1,SnRK3.23	CBL-interacting protein kinase 23	LOC_Os07g05620.2	CAMK_KIN1/SNF1/Nim1_like.28 - CAMK includes calcium/calmodulin depedent protein kinases, expressed	-9381	-15282	9381	OsCIPK23		Chr02K	4139419	4145320	GO:0007165	AT1G30270	ATCIPK23,CIPK23,LKS1,SnRK3.23	CBL-interacting protein kinase 23	LOC_Os07g05620	CAMK_KIN1/SNF1/Nim1_like.28 - CAMK includes calcium/calmodulin depedent protein kinases, expressed	4.14
	no	Chr02K	4121485	4141485	20001	+	spliceSite	194	19615	Pavir.2KG035900	2.01167	4131485	Chr02K_4131485	3	9	4139419	4145320	5902	-	41657278	Pavir.2KG035900.1	Pavir.2KG035900.1.p	PF14531,PF03822	PTHR24343,PTHR24343:SF136	KOG0583	2.7.11.1		GO:0007165	AT1G30270.1	ATCIPK23,CIPK23,LKS1,SnRK3.23	CBL-interacting protein kinase 23	LOC_Os07g05620.2	CAMK_KIN1/SNF1/Nim1_like.28 - CAMK includes calcium/calmodulin depedent protein kinases, expressed	-7934	-13835	7934	OsCIPK23		Chr02K	4139419	4145320	GO:0007165	AT1G30270	ATCIPK23,CIPK23,LKS1,SnRK3.23	CBL-interacting protein kinase 23	LOC_Os07g05620	CAMK_KIN1/SNF1/Nim1_like.28 - CAMK includes calcium/calmodulin depedent protein kinases, expressed	4.14
	no	Chr02K	4313101	4333101	20001	+	spliceSite	195	15344	Pavir.2KG053964	2.36247	4323101	Chr02K_4323101	3	8	4319037	4319961	925	+	41653603	Pavir.2KG053964.1	Pavir.2KG053964.1.p							AT5G48890.1		C2H2-like zinc finger protein	LOC_Os07g05900.1	ZOS7-02 - C2H2 zinc finger protein, expressed	4064	3140	3140	prog1	LATE	Chr02K	4319037	4319961		AT5G48890		C2H2-like zinc finger protein	LOC_Os07g05900	ZOS7-02 - C2H2 zinc finger protein, expressed	4.32
	no	Chr02K	4313101	4333101	20001	+	spliceSite	195	15346	Pavir.2KG054100	2.36247	4323101	Chr02K_4323101	3	8	4332426	4332972	547	+	41652338	Pavir.2KG054100.2	Pavir.2KG054100.2.p							AT3G58070.1	GIS	C2H2 and C2HC zinc fingers superfamily protein	LOC_Os07g05900.1	ZOS7-02 - C2H2 zinc finger protein, expressed	-9325	-9871	9325	prog1		Chr02K	4332426	4332972		AT3G58070	GIS	C2H2 and C2HC zinc fingers superfamily protein	LOC_Os07g05900	ZOS7-02 - C2H2 zinc finger protein, expressed	4.33
	no	Chr02K	4315620	4335620	20001	+	spliceSite	196	15344	Pavir.2KG053964	2.36193	4325620	Chr02K_4325620	3	6	4319037	4319961	925	+	41653603	Pavir.2KG053964.1	Pavir.2KG053964.1.p							AT5G48890.1		C2H2-like zinc finger protein	LOC_Os07g05900.1	ZOS7-02 - C2H2 zinc finger protein, expressed	6583	5659	5659	prog1	LATE	Chr02K	4319037	4319961		AT5G48890		C2H2-like zinc finger protein	LOC_Os07g05900	ZOS7-02 - C2H2 zinc finger protein, expressed	4.32
	no	Chr02K	4315620	4335620	20001	+	spliceSite	196	15346	Pavir.2KG054100	2.36193	4325620	Chr02K_4325620	3	6	4332426	4332972	547	+	41652338	Pavir.2KG054100.2	Pavir.2KG054100.2.p							AT3G58070.1	GIS	C2H2 and C2HC zinc fingers superfamily protein	LOC_Os07g05900.1	ZOS7-02 - C2H2 zinc finger protein, expressed	-6806	-7352	6806	prog1		Chr02K	4332426	4332972		AT3G58070	GIS	C2H2 and C2HC zinc fingers superfamily protein	LOC_Os07g05900	ZOS7-02 - C2H2 zinc finger protein, expressed	4.33
	no	Chr02K	4399885	4419885	20001	+	spliceSite	197	15347	Pavir.2KG052600	2.50544	4409885	Chr02K_4409885	3	9	4414269	4418264	3996	+	41657621	Pavir.2KG052600.2	Pavir.2KG052600.2.p							AT5G14010.1	KNU	C2H2 and C2HC zinc fingers superfamily protein	LOC_Os07g05900.1	ZOS7-02 - C2H2 zinc finger protein, expressed	-4384	-8379	4384	prog1		Chr02K	4414269	4418264		AT5G14010	KNU	C2H2 and C2HC zinc fingers superfamily protein	LOC_Os07g05900	ZOS7-02 - C2H2 zinc finger protein, expressed	4.41
	no	Chr02K	4832111	4852111	20001	+	spliceSite	200	15374	Pavir.2KG065516	4.79854	4842111	Chr02K_4842111	3	4	4837616	4843479	5864	+	41655927	Pavir.2KG065516.1	Pavir.2KG065516.1.p	PF09011	PTHR31675,PTHR31675:SF9				GO:0007275	AT1G08465.1	YAB2	Plant-specific transcription factor YABBY family protein	LOC_Os07g06620.1	YABBY domain containing protein, putative, expressed	4495	-1368	1368	OsYABBY1|OsYAB1		Chr02K	4837616	4843479	GO:0007275	AT1G08465	YAB2	Plant-specific transcription factor YABBY family protein	LOC_Os07g06620	YABBY domain containing protein, putative, expressed	4.84
	no	Chr02K	5757256	5777256	20001	+	spliceSite	202	15436	Pavir.2KG058200	2.58095	5767256	Chr02K_5767256	3	5	5756048	5761736	5689	+	41655856	Pavir.2KG058200.1	Pavir.2KG058200.1.p	PF00069	PTHR11909,PTHR11909:SF131	KOG1164	2.7.11.1,2.7.11.26		GO:0006468,GO:0005524,GO:0004672	AT3G03940.1		Protein kinase family protein	LOC_Os07g07560.2	CK1_CaseinKinase_1a.6 - CK1 includes the casein kinase 1 kinases, expressed	11208	5520	5520	CKI|EL1|Hd16		Chr02K	5756048	5761736	GO:0006468,GO:0005524,GO:0004672	AT3G03940		Protein kinase family protein	LOC_Os03g57940	CK1_CaseinKinase_1a.4 - CK1 includes the casein kinase 1 kinases, expressed	5.76
	no	Chr02K	8065113	8085113	20001	+	spliceSite	203	15623	Pavir.2KG109800	4.10029	8075113	Chr02K_8075113	3	9	8062164	8071057	8894	+	41654947	Pavir.2KG109800.1	Pavir.2KG109800.1.p	PF00171	PTHR11699,PTHR11699:SF183	KOG2450	1.2.1.27	K00140	GO:0055114,GO:0016491,GO:0008152	AT2G14170.1	ALDH6B2	aldehyde dehydrogenase 6B2	LOC_Os07g09060.1	aldehyde dehydrogenase, putative, expressed	12949	4056	4056	MMSDH		Chr02K	8062164	8071057	GO:0055114,GO:0016491,GO:0008152	AT2G14170	ALDH6B2	aldehyde dehydrogenase 6B2	LOC_Os07g09060	aldehyde dehydrogenase, putative, expressed	8.06
	no	Chr02K	8138795	8158795	20001	+	spliceSite	206	15631	Pavir.2KG109332	3.24566	8148795	Chr02K_8148795	3	3	8149558	8153138	3581	+	41654062	Pavir.2KG109332.1	Pavir.2KG109332.1.p	PF02225,PF05922,PF00082	PTHR10795,PTHR10795:SF377		3.4.14.10		GO:0006508,GO:0004252	AT4G10540.1		Subtilase family protein	LOC_Os01g58240.1	OsSub6 - Putative Subtilisin homologue, expressed	-763	-4343	763	RSP1		Chr02K	8149558	8153138	GO:0006508,GO:0004252	AT4G10540		Subtilase family protein	LOC_Os01g58240	OsSub6 - Putative Subtilisin homologue, expressed	8.15
	no	Chr02K	8338876	8358876	20001	+	spliceSite	207	19892	Pavir.2KG103400	3.21777	8348876	Chr02K_8348876	3	9	8337410	8339671	2262	-	41656805	Pavir.2KG103400.1	Pavir.2KG103400.1.p	PF00854	PTHR11654,PTHR11654:SF117	KOG1237			GO:0016020,GO:0006810,GO:0005215	AT3G47960.1		Major facilitator superfamily protein	LOC_Os03g48180.1	peptide transporter PTR2, putative, expressed	11466	9205	9205	OsNPF2.4		Chr02K	8337410	8339671	GO:0016020,GO:0006810,GO:0005215	AT3G47960		Major facilitator superfamily protein	LOC_Os03g48180	peptide transporter PTR2, putative, expressed	8.34
	no	Chr02K	11556333	11576333	20001	+	spliceSite	211	20090	Pavir.2KG136400	2.64996	11566333	Chr02K_11566333	3	3	11572606	11577177	4572	-	41655225	Pavir.2KG136400.1	Pavir.2KG136400.1.p	PF04072	PTHR13600,PTHR13600:SF22				GO:0032259,GO:0008168	AT4G02405.1		S-adenosyl-L-methionine-dependent methyltransferases superfamily protein	LOC_Os07g14350.1	methyltransferase, putative, expressed	-6273	-10844	6273	OsLLB|OsMTS1		Chr02K	11572606	11577177	GO:0032259,GO:0008168	AT4G02405		S-adenosyl-L-methionine-dependent methyltransferases superfamily protein	LOC_Os07g14350	methyltransferase, putative, expressed	11.57
	no	Chr02K	13514176	13534176	20001	+	spliceSite	222	16006	Pavir.2KG440100	2.47004	13524176	Chr02K_13524176	3	3	13524113	13529463	5351	+	41652221	Pavir.2KG440100.1	Pavir.2KG440100.1.p	PF03345	PTHR10830,PTHR10830:SF0		2.4.99.18		GO:0018279,GO:0005789	AT5G66680.1	DGL1	dolichyl-diphosphooligosaccharide-protein glycosyltransferase 48kDa subunit family protein	LOC_Os07g10830.1	dolichyl-diphosphooligosaccharide--protein glycosyltransferase 48 kDasubunit precursor, putative, expressed	63	-5287	63	OsDGL1		Chr02K	13524113	13529463	GO:0018279,GO:0005789	AT5G66680	DGL1	dolichyl-diphosphooligosaccharide-protein glycosyltransferase 48kDa subunit family protein	LOC_Os07g10830	dolichyl-diphosphooligosaccharide--protein glycosyltransferase 48 kDasubunit precursor, putative, expressed	13.52
	no	Chr02K	41994708	42014708	20001	+	spliceSite	246	21096	Pavir.2KG328200	2.80447	42004708	Chr02K_42004708	3	5	42012368	42016408	4041	-	41651922	Pavir.2KG328200.1	Pavir.2KG328200.1.p	PF07732,PF07731,PF00394	PTHR11709,PTHR11709:SF28	KOG1263	1.10.3.2,1.10.3.3		GO:0005507,GO:0055114,GO:0016491	AT4G39830.1		Cupredoxin superfamily protein	LOC_Os09g20090.1	L-ascorbate oxidase precursor, putative, expressed	-7660	-11700	7660	OsORAP1		Chr02K	42012368	42016408	GO:0005507,GO:0055114,GO:0016491	AT4G39830		Cupredoxin superfamily protein	LOC_Os09g20090	L-ascorbate oxidase precursor, putative, expressed	42.01
	no	Chr02K	42006593	42026593	20001	+	spliceSite	247	21096	Pavir.2KG328200	2.30004	42016593	Chr02K_42016593	3	5	42012368	42016408	4041	-	41651922	Pavir.2KG328200.1	Pavir.2KG328200.1.p	PF07732,PF07731,PF00394	PTHR11709,PTHR11709:SF28	KOG1263	1.10.3.2,1.10.3.3		GO:0005507,GO:0055114,GO:0016491	AT4G39830.1		Cupredoxin superfamily protein	LOC_Os09g20090.1	L-ascorbate oxidase precursor, putative, expressed	4225	185	185	OsORAP1		Chr02K	42012368	42016408	GO:0005507,GO:0055114,GO:0016491	AT4G39830		Cupredoxin superfamily protein	LOC_Os09g20090	L-ascorbate oxidase precursor, putative, expressed	42.01
	no	Chr02K	51570432	51590432	20001	+	spliceSite	259	21803	Pavir.2KG203281	2.02369	51580432	Chr02K_51580432	3	9	51577377	51579302	1926	-	41653163	Pavir.2KG203281.1	Pavir.2KG203281.1.p	PF03083	PTHR10791,PTHR10791:SF37	KOG1623		K15382		AT5G50800.1		Nodulin MtN3 family protein	LOC_Os08g42350.1	nodulin MtN3 family protein, putative, expressed	3055	1130	1130	Os8N3|xa13|OsSWEET11		Chr02K	51577377	51579302		AT5G50800		Nodulin MtN3 family protein	LOC_Os08g42350	nodulin MtN3 family protein, putative, expressed	51.58
	no	Chr02K	52434935	52454935	20001	+	spliceSite	261	17754	Pavir.2KG375611	3.14744	52444935	Chr02K_52444935	3	7	52433206	52451320	18115	+	41657985	Pavir.2KG375611.1	Pavir.2KG375611.1.p	PF00201	PTHR11926,PTHR11926:SF264	KOG1192		K13691	GO:0016758,GO:0008152	AT2G43820.1	ATSAGT1,GT,SAGT1,SGT1,UGT74F2	UDP-glucosyltransferase 74F2	LOC_Os09g34250.1	UDP-glucoronosyl and UDP-glucosyl transferase domain containing protein, expressed	11729	-6385	6385	OsSGT1		Chr02K	52433206	52451320	GO:0016758,GO:0008152	AT2G43820	ATSAGT1,GT,SAGT1,SGT1,UGT74F2	UDP-glucosyltransferase 74F2	LOC_Os09g34250	UDP-glucoronosyl and UDP-glucosyl transferase domain containing protein, expressed	52.43
	no	Chr02K	52831829	52851829	20001	+	spliceSite	262	21895	Pavir.2KG375821	2.31027	52841829	Chr02K_52841829	3	9	52837066	52838462	1397	-	41650654	Pavir.2KG375821.1	Pavir.2KG375821.1.p	PF00847	PTHR31839,PTHR31839:SF9				GO:0006355,GO:0003700	AT4G25470.1	ATCBF2,CBF2,DREB1C,FTQ4	C-repeat/DRE binding factor 2	LOC_Os09g35030.1	dehydration-responsive element-binding protein, putative, expressed	4763	3367	3367	OsDREB1A|OsDREBL|OsCBF3		Chr02K	52837066	52838462	GO:0006355,GO:0003700	AT4G25470	ATCBF2,CBF2,DREB1C,FTQ4	C-repeat/DRE binding factor 2	LOC_Os09g35030	dehydration-responsive element-binding protein, putative, expressed	52.84
	no	Chr02K	52831829	52851829	20001	+	spliceSite	262	21896	Pavir.2KG375831	2.31027	52841829	Chr02K_52841829	3	9	52847093	52848040	948	-	41650890	Pavir.2KG375831.1	Pavir.2KG375831.1.p	PF00847	PTHR31839,PTHR31839:SF10				GO:0006355,GO:0003700	AT4G25470.1	ATCBF2,CBF2,DREB1C,FTQ4	C-repeat/DRE binding factor 2	LOC_Os09g35030.1	dehydration-responsive element-binding protein, putative, expressed	-5264	-6211	5264	OsDREB1A|OsDREBL|OsCBF3		Chr02K	52847093	52848040	GO:0006355,GO:0003700	AT4G25470	ATCBF2,CBF2,DREB1C,FTQ4	C-repeat/DRE binding factor 2	LOC_Os09g35030	dehydration-responsive element-binding protein, putative, expressed	52.85
	no	Chr02K	52831829	52851829	20001	+	spliceSite	262	21897	Pavir.2KG375836	2.31027	52841829	Chr02K_52841829	3	9	52850510	52851426	917	-	41653964	Pavir.2KG375836.1	Pavir.2KG375836.1.p	PF00847	PTHR31839,PTHR31839:SF10				GO:0006355,GO:0003700	AT4G25470.1	ATCBF2,CBF2,DREB1C,FTQ4	C-repeat/DRE binding factor 2	LOC_Os09g35030.1	dehydration-responsive element-binding protein, putative, expressed	-8681	-9597	8681	OsDREB1A|OsDREBL|OsCBF3		Chr02K	52850510	52851426	GO:0006355,GO:0003700	AT4G25470	ATCBF2,CBF2,DREB1C,FTQ4	C-repeat/DRE binding factor 2	LOC_Os09g35030	dehydration-responsive element-binding protein, putative, expressed	52.85
	no	Chr02K	55001520	55021520	20001	+	spliceSite	266	17965	Pavir.2KG358300	3.01545	55011520	Chr02K_55011520	3	5	54998821	55006316	7496	+	41652303	Pavir.2KG358300.1	Pavir.2KG358300.1.p	PF01704	PTHR11952,PTHR11952:SF13		2.7.7.9	K00963	GO:0070569,GO:0008152	AT5G17310.2	AtUGP2,UGP2	UDP-glucose pyrophosphorylase 2	LOC_Os09g38030.1	UTP--glucose-1-phosphate uridylyltransferase, putative, expressed	12699	5204	5204	OsUgp1|Ugp1|UGPase1		Chr02K	54998821	55006316	GO:0070569,GO:0008152	AT5G17310	AtUGP2,UGP2	UDP-glucose pyrophosphorylase 2	LOC_Os09g38030	UTP--glucose-1-phosphate uridylyltransferase, putative, expressed	55
	no	Chr02K	55117558	55137558	20001	+	spliceSite	267	22142	Pavir.2KG360200	2.07119	55127558	Chr02K_55127558	3	8	55125570	55128259	2690	-	41654196	Pavir.2KG360200.4	Pavir.2KG360200.4.p	PF00494	PTHR31480,PTHR31480:SF6	KOG4411	2.5.1.32	K02291	GO:0016740,GO:0009058	AT5G17230.1	PSY	PHYTOENE SYNTHASE	LOC_Os09g38320.1	phytoene synthase, chloroplast precursor, putative, expressed	1988	-701	701	OsPSY|OsPSY3		Chr02K	55125570	55128259	GO:0016740,GO:0009058	AT5G17230	PSY	PHYTOENE SYNTHASE	LOC_Os09g38320	phytoene synthase, chloroplast precursor, putative, expressed	55.13
	no	Chr02K	66045695	66065695	20001	+	spliceSite	293	23193	Pavir.2KG581550	2.11439	66055695	Chr02K_66055695	3	9	66065337	66079311	13975	-	41658130	Pavir.2KG581550.1	Pavir.2KG581550.1.p	PF04818,PF00855	PTHR12550,PTHR12550:SF5					AT3G63070.1		Tudor/PWWP/MBT domain-containing protein	LOC_Os07g46180.1	PWWP domain containing protein, expressed	-9642	-23616	9642		HULK3	Chr02K	66065337	66079311		AT3G63070		Tudor/PWWP/MBT domain-containing protein	LOC_Os07g46180	PWWP domain containing protein, expressed	66.07
	no	Chr02K	66046398	66066398	20001	+	spliceSite	294	23193	Pavir.2KG581550	2.18835	66056398	Chr02K_66056398	3	9	66065337	66079311	13975	-	41658130	Pavir.2KG581550.1	Pavir.2KG581550.1.p	PF04818,PF00855	PTHR12550,PTHR12550:SF5					AT3G63070.1		Tudor/PWWP/MBT domain-containing protein	LOC_Os07g46180.1	PWWP domain containing protein, expressed	-8939	-22913	8939		HULK3	Chr02K	66065337	66079311		AT3G63070		Tudor/PWWP/MBT domain-containing protein	LOC_Os07g46180	PWWP domain containing protein, expressed	66.07
	no	Chr02K	66995005	67015005	20001	+	spliceSite	296	23292	Pavir.2KG571400	2.01569	67005005	Chr02K_67005005	3	9	67003488	67007918	4431	-	41658857	Pavir.2KG571400.2	Pavir.2KG571400.2.p		PTHR14493,PTHR14493:SF41					AT5G07500.1	PEI1	Zinc finger C-x8-C-x5-C-x3-H type family protein	LOC_Os07g47240.1	expressed protein	1517	-2913	1517	OsGZF1		Chr02K	67003488	67007918		AT5G07500	PEI1	Zinc finger C-x8-C-x5-C-x3-H type family protein	LOC_Os07g47240	expressed protein	67
	no	Chr02N	7258743	7278743	20001	-	spliceSite	309	28151	Pavir.2NG070300	2.0198	7268743	Chr02N_7268743	4	3	7265375	7269070	3696	-	41569799	Pavir.2NG070300.1	Pavir.2NG070300.1.p	PF00854	PTHR11654,PTHR11654:SF117			K14638	GO:0016020,GO:0006810,GO:0005215	AT5G62680.1		Major facilitator superfamily protein	LOC_Os03g48180.1	peptide transporter PTR2, putative, expressed	3368	-327	327	OsNPF2.4		Chr02N	7265375	7269070	GO:0016020,GO:0006810,GO:0005215	AT5G62680		Major facilitator superfamily protein	LOC_Os03g48180	peptide transporter PTR2, putative, expressed	7.27
	no	Chr02N	62760419	62780419	20001	-	spliceSite	368	30948	Pavir.2NG547500	3.33725	62770419	Chr02N_62770419	4	7	62776473	62783430	6958	-	41563480	Pavir.2NG547500.2	Pavir.2NG547500.2.p		PTHR34798,PTHR34798:SF2					AT3G22380.2	TIC	time for coffee	LOC_Os07g38360.2	expressed protein	-6054	-13011	6054		TIC	Chr02N	62776473	62783430		AT3G22380	TIC	time for coffee	LOC_Os07g38360	expressed protein	62.78
	no	Chr02N	62776679	62796679	20001	-	spliceSite	369	30948	Pavir.2NG547500	3.64354	62786679	Chr02N_62786679	4	5	62776473	62783430	6958	-	41563480	Pavir.2NG547500.2	Pavir.2NG547500.2.p		PTHR34798,PTHR34798:SF2					AT3G22380.2	TIC	time for coffee	LOC_Os07g38360.2	expressed protein	10206	3249	3249		TIC	Chr02N	62776473	62783430		AT3G22380	TIC	time for coffee	LOC_Os07g38360	expressed protein	62.78
	no	Chr02N	67863078	67883078	20001	-	spliceSite	377	27358	Pavir.2NG619200	2.23484	67873078	Chr02N_67873078	4	7	67874697	67884044	9348	+	41562973	Pavir.2NG619200.1	Pavir.2NG619200.1.p	PF00169,PF14389,PF00620	PTHR23176,PTHR23176:SF44	KOG4271			GO:0007165	AT5G19390.2		Rho GTPase activation protein (RhoGAP) with PH domain	LOC_Os07g46450.1	pleckstrin homology domain-containing protein, putative, expressed	-1619	-10966	1619	SPIN6		Chr02N	67874697	67884044	GO:0007165	AT5G19390		Rho GTPase activation protein (RhoGAP) with PH domain	LOC_Os07g46450	pleckstrin homology domain-containing protein, putative, expressed	67.87
	no	Chr02N	69985197	70005197	20001	-	spliceSite	382	31664	Pavir.2NG612001	2.43455	69995197	Chr02N_69995197	4	3	69985592	69989142	3551	-	41563440	Pavir.2NG612001.1	Pavir.2NG612001.1.p	PF00141	PTHR31356,PTHR31356:SF10		1.11.1.11	K00434	GO:0055114,GO:0020037,GO:0006979,GO:0004601	AT1G07890.8	APX1,ATAPX01,ATAPX1,CS1,MEE6	ascorbate peroxidase 1	LOC_Os07g49400.2	OsAPx2 - Cytosolic Ascorbate Peroxidase encoding gene 4,5,6,8, expressed	9605	6055	6055	OsAPX2|APXb		Chr02N	69985592	69989142	GO:0055114,GO:0020037,GO:0006979,GO:0004601	AT1G07890	APX1,ATAPX01,ATAPX1,CS1,MEE6	ascorbate peroxidase 1	LOC_Os07g49400	OsAPx2 - Cytosolic Ascorbate Peroxidase encoding gene 4,5,6,8, expressed	69.99
	no	Chr03K	7250348	7270348	20001	-	spliceSite	398	36806	Pavir.3KG100500	2.52651	7260348	Chr03K_7260348	5	5	7256913	7260326	3414	-	41610387	Pavir.3KG100500.1	Pavir.3KG100500.1.p	PF00069	PTHR27001,PTHR27001:SF191	KOG1187	2.7.11.1,2.7.10.2	K04733	GO:0006468,GO:0005524,GO:0004672	AT1G07570.1	APK1,APK1A	Protein kinase superfamily protein	LOC_Os05g02020.1	protein kinase APK1A, chloroplast precursor, putative, expressed	3435	22	22	OsRLCK176|BML		Chr03K	7256913	7260326	GO:0006468,GO:0005524,GO:0004672	AT1G07570	APK1,APK1A	Protein kinase superfamily protein	LOC_Os05g02020	protein kinase APK1A, chloroplast precursor, putative, expressed	7.26
	no	Chr03K	7272064	7292064	20001	-	spliceSite	399	32463	Pavir.3KG100700	2.89587	7282064	Chr03K_7282064	5	6	7278300	7280714	2415	+	41610084	Pavir.3KG100700.2	Pavir.3KG100700.2.p	PF08646,PF04057	PTHR23273,PTHR23273:SF12				GO:0006260,GO:0005634,GO:0003677	AT5G45400.1	ATRPA70C,RPA70C	Replication factor-A protein 1-related	LOC_Os05g02040.1	RPA1C - Putative single-stranded DNA binding complex subunit 1, expressed	3764	1350	1350	RPA1c		Chr03K	7278300	7280714	GO:0006260,GO:0005634,GO:0003677	AT5G45400	ATRPA70C,RPA70C	Replication factor-A protein 1-related	LOC_Os05g02040	RPA1C - Putative single-stranded DNA binding complex subunit 1, expressed	7.28
	no	Chr03K	7272064	7292064	20001	-	spliceSite	399	32464	Pavir.3KG100800	2.89587	7282064	Chr03K_7282064	5	6	7282178	7286520	4343	+	41616208	Pavir.3KG100800.1	Pavir.3KG100800.1.p	PF01336,PF04057,PF16900,PF08646	PTHR23273,PTHR23273:SF12			K07466	GO:0003676,GO:0006260,GO:0005634,GO:0003677	AT4G19130.1		Replication factor-A protein 1-related	LOC_Os05g02040.1	RPA1C - Putative single-stranded DNA binding complex subunit 1, expressed	-114	-4456	114	RPA1c		Chr03K	7282178	7286520	GO:0003676,GO:0006260,GO:0005634,GO:0003677	AT4G19130		Replication factor-A protein 1-related	LOC_Os05g02040	RPA1C - Putative single-stranded DNA binding complex subunit 1, expressed	7.28
	no	Chr03K	7272064	7292064	20001	-	spliceSite	399	32465	Pavir.3KG100900	2.89587	7282064	Chr03K_7282064	5	6	7287236	7291450	4215	+	41613811	Pavir.3KG100900.1	Pavir.3KG100900.1.p	PF00098,PF01336,PF04057,PF16900,PF08646	PTHR23273,PTHR23273:SF12			K07466	GO:0008270,GO:0003676,GO:0006260,GO:0005634,GO:0003677	AT4G19130.1		Replication factor-A protein 1-related	LOC_Os05g02040.1	RPA1C - Putative single-stranded DNA binding complex subunit 1, expressed	-5172	-9386	5172	RPA1c		Chr03K	7287236	7291450	GO:0008270,GO:0003676,GO:0006260,GO:0005634,GO:0003677	AT4G19130		Replication factor-A protein 1-related	LOC_Os05g02040	RPA1C - Putative single-stranded DNA binding complex subunit 1, expressed	7.29
	no	Chr03K	7451210	7471210	20001	-	spliceSite	400	36821	Pavir.3KG106400	2.87375	7461210	Chr03K_7461210	5	7	7460215	7463271	3057	-	41610264	Pavir.3KG106400.1	Pavir.3KG106400.1.p		PTHR34952								LOC_Os05g02260.2	expressed protein	995	-2061	995	bip130		Chr03K	7460215	7463271					LOC_Os05g02260	expressed protein	7.46
	no	Chr03K	12230359	12250359	20001	-	spliceSite	408	37318	Pavir.3KG189354	2.49661	12240359	Chr03K_12240359	5	8	12241927	12243961	2035	-	41609947	Pavir.3KG189354.1	Pavir.3KG189354.1.p	PF00642	PTHR14493,PTHR14493:SF41				GO:0046872	AT4G29190.1		Zinc finger C-x8-C-x5-C-x3-H type family protein	LOC_Os05g10670.1	zinc finger CCCH type family protein, putative, expressed	-1568	-3602	1568	OsTZF1		Chr03K	12241927	12243961	GO:0046872	AT4G29190		Zinc finger C-x8-C-x5-C-x3-H type family protein	LOC_Os05g10670	zinc finger CCCH type family protein, putative, expressed	12.24
	no	Chr03K	25635275	25655275	20001	-	spliceSite	429	38462	Pavir.3KG125565	3.6012	25645275	Chr03K_25645275	5	7	25640140	25642135	1996	-	41611275	Pavir.3KG125565.1	Pavir.3KG125565.1.p	PF02365	PTHR31719,PTHR31719:SF3				GO:0006355,GO:0003677	AT1G01720.1	ANAC002,ATAF1	NAC (No Apical Meristem) domain transcriptional regulator superfamily protein	LOC_Os05g34830.1	No apical meristem protein, putative, expressed	5135	3140	3140	OsNAC52		Chr03K	25640140	25642135	GO:0006355,GO:0003677	AT1G01720	ANAC002,ATAF1	NAC (No Apical Meristem) domain transcriptional regulator superfamily protein	LOC_Os05g34830	No apical meristem protein, putative, expressed	25.64
	no	Chr03K	25635275	25655275	20001	-	spliceSite	429	38465	Pavir.3KG125646	3.6012	25645275	Chr03K_25645275	5	7	25652079	25668000	15922	-	41613286	Pavir.3KG125646.1	Pavir.3KG125646.1.p	PF02201,PF03126	PTHR14445,PTHR14445:SF39	KOG1946			GO:0005515,GO:0003677	AT5G63700.1		zinc ion binding;DNA binding	LOC_Os05g34780.1	retrotransposon protein, putative, Ty3-gypsy subclass, expressed	-6804	-22725	6804	PMR		Chr03K	25652079	25668000	GO:0005515,GO:0003677	AT5G63700		zinc ion binding;DNA binding	LOC_Os05g34780	retrotransposon protein, putative, Ty3-gypsy subclass, expressed	25.65
	no	Chr03K	25641667	25661667	20001	-	spliceSite	430	38462	Pavir.3KG125565	3.26362	25651667	Chr03K_25651667	5	3	25640140	25642135	1996	-	41611275	Pavir.3KG125565.1	Pavir.3KG125565.1.p	PF02365	PTHR31719,PTHR31719:SF3				GO:0006355,GO:0003677	AT1G01720.1	ANAC002,ATAF1	NAC (No Apical Meristem) domain transcriptional regulator superfamily protein	LOC_Os05g34830.1	No apical meristem protein, putative, expressed	11527	9532	9532	OsNAC52		Chr03K	25640140	25642135	GO:0006355,GO:0003677	AT1G01720	ANAC002,ATAF1	NAC (No Apical Meristem) domain transcriptional regulator superfamily protein	LOC_Os05g34830	No apical meristem protein, putative, expressed	25.64
	no	Chr03K	25641667	25661667	20001	-	spliceSite	430	38465	Pavir.3KG125646	3.26362	25651667	Chr03K_25651667	5	3	25652079	25668000	15922	-	41613286	Pavir.3KG125646.1	Pavir.3KG125646.1.p	PF02201,PF03126	PTHR14445,PTHR14445:SF39	KOG1946			GO:0005515,GO:0003677	AT5G63700.1		zinc ion binding;DNA binding	LOC_Os05g34780.1	retrotransposon protein, putative, Ty3-gypsy subclass, expressed	-412	-16333	412	PMR		Chr03K	25652079	25668000	GO:0005515,GO:0003677	AT5G63700		zinc ion binding;DNA binding	LOC_Os05g34780	retrotransposon protein, putative, Ty3-gypsy subclass, expressed	25.65
	no	Chr03K	31494281	31514281	20001	-	spliceSite	432	38840	Pavir.3KG228402	3.18242	31504281	Chr03K_31504281	5	5	31499595	31503147	3553	-	41616583	Pavir.3KG228402.1	Pavir.3KG228402.1.p	PF02902	PTHR12606,PTHR12606:SF32		3.4.22.68		GO:0008234,GO:0006508	AT4G15880.1	ATESD4,ESD4	Cysteine proteinases superfamily protein	LOC_Os02g26800.1	expressed protein	4686	1134	1134		ESD4	Chr03K	31499595	31503147	GO:0008234,GO:0006508	AT4G15880	ATESD4,ESD4	Cysteine proteinases superfamily protein	LOC_Os02g26800	expressed protein	31.5
	no	Chr03K	31769371	31789371	20001	-	spliceSite	433	34464	Pavir.3KG228861	2.94023	31779371	Chr03K_31779371	5	8	31769187	31775988	6802	+	41616955	Pavir.3KG228861.1	Pavir.3KG228861.1.p	PF08568	PTHR15430,PTHR15430:SF1					AT5G11030.2	ALF4	aberrant lateral root formation 4	LOC_Os08g19320.1	aberrant root formation protein 4, putative, expressed	10184	3383	3383	Vsl1		Chr03K	31769187	31775988		AT5G11030	ALF4	aberrant lateral root formation 4	LOC_Os08g19320	aberrant root formation protein 4, putative, expressed	31.77
	no	Chr03K	48657604	48677604	20001	-	spliceSite	453	39360	Pavir.3KG409700	2.56152	48667604	Chr03K_48667604	5	9	48670942	48676030	5089	-	41613634	Pavir.3KG409700.1	Pavir.3KG409700.1.p	PF00232	PTHR10353,PTHR10353:SF47		3.2.1.21		GO:0005975,GO:0004553	AT5G44640.1	BGLU13	beta glucosidase 13	LOC_Os04g39880.1	Os4bglu12 - beta-glucosidase, exo-beta-glucanase, expressed	-3338	-8426	3338	Os4BGlu12		Chr03K	48670942	48676030	GO:0005975,GO:0004553	AT5G44640	BGLU13	beta glucosidase 13	LOC_Os04g39880	Os4bglu12 - beta-glucosidase, exo-beta-glucanase, expressed	48.67
	no	Chr03K	51085776	51105776	20001	-	spliceSite	455	35100	Pavir.3KG431800	3.2263	51095776	Chr03K_51095776	5	8	51072374	51097773	25400	+	41612115	Pavir.3KG431800.2	Pavir.3KG431800.2.p	PF00917,PF13423,PF14533,PF12436	PTHR24006,PTHR24006:SF445		3.4.19.12	K11838	GO:0005515	AT5G06600.1	UBP12	ubiquitin-specific protease 12	LOC_Os12g30540.1	ubiquitin carboxyl-terminal hydrolase, putative, expressed	23402	-1997	1997		UBP12	Chr03K	51072374	51097773	GO:0005515	AT5G06600	UBP12	ubiquitin-specific protease 12	LOC_Os12g30540	ubiquitin carboxyl-terminal hydrolase, putative, expressed	51.07
	no	Chr03N	132511	152511	20001	-	spliceSite	473	44316	Pavir.3NG245526	2.32457	142511	Chr03N_142511	6	9	132499	134121	1623	-	41665577	Pavir.3NG245526.1	Pavir.3NG245526.1.p	PF12854,PF13812	PTHR24015					AT2G38420.1		Pentatricopeptide repeat (PPR) superfamily protein	LOC_Os03g40020.1	PPR repeat containing protein, expressed	10012	8390	8390	YSA		Chr03N	132499	134121		AT2G38420		Pentatricopeptide repeat (PPR) superfamily protein	LOC_Os03g40020	PPR repeat containing protein, expressed	0.13
	no	Chr03N	133547	153547	20001	-	spliceSite	474	44316	Pavir.3NG245526	2.67863	143547	Chr03N_143547	6	9	132499	134121	1623	-	41665577	Pavir.3NG245526.1	Pavir.3NG245526.1.p	PF12854,PF13812	PTHR24015					AT2G38420.1		Pentatricopeptide repeat (PPR) superfamily protein	LOC_Os03g40020.1	PPR repeat containing protein, expressed	11048	9426	9426	YSA		Chr03N	132499	134121		AT2G38420		Pentatricopeptide repeat (PPR) superfamily protein	LOC_Os03g40020	PPR repeat containing protein, expressed	0.13
	no	Chr03N	2734584	2754584	20001	-	spliceSite	478	44617	Pavir.3NG030000	4.05992	2744584	Chr03N_2744584	6	7	2738820	2744508	5689	-	41659764	Pavir.3NG030000.1	Pavir.3NG030000.1.p	PF00564,PF00571	PTHR13780,PTHR13780:SF48				GO:0005515	AT3G52950.1		CBS / octicosapeptide/Phox/Bemp1 (PB1) domains-containing protein	LOC_Os12g07190.1	CBS domain-containing protein, putative, expressed	5764	76	76	OsCBSCBSPB4		Chr03N	2738820	2744508	GO:0005515	AT3G52950		CBS / octicosapeptide/Phox/Bemp1 (PB1) domains-containing protein	LOC_Os12g07190	CBS domain-containing protein, putative, expressed	2.74
	no	Chr03N	6561048	6581048	20001	-	spliceSite	486	45030	Pavir.3NG049249	2.14195	6571048	Chr03N_6571048	6	6	6570386	6571931	1546	-	41664121	Pavir.3NG049249.1	Pavir.3NG049249.1.p	PF02268,PF02751	PTHR10966	KOG3463		K03123	GO:0006367,GO:0005672	AT4G24440.1		transcription initiation factor IIA gamma chain / TFIIA-gamma (TFIIA-S)	LOC_Os05g01710.2	transcription initiation factor IIA gamma chain, putative, expressed	662	-883	662	Xa5		Chr03N	6570386	6571931	GO:0006367,GO:0005672	AT4G24440		transcription initiation factor IIA gamma chain / TFIIA-gamma (TFIIA-S)	LOC_Os05g01710	transcription initiation factor IIA gamma chain, putative, expressed	6.57
	no	Chr03N	7079956	7099956	20001	-	spliceSite	487	40946	Pavir.3NG057957	2.06842	7089956	Chr03N_7089956	6	9	7095962	7099511	3550	+	41666416	Pavir.3NG057957.1	Pavir.3NG057957.1.p	PF04057,PF08646	PTHR23273,PTHR23273:SF12				GO:0006260,GO:0005634,GO:0003677	AT5G45400.1	ATRPA70C,RPA70C	Replication factor-A protein 1-related	LOC_Os05g02040.1	RPA1C - Putative single-stranded DNA binding complex subunit 1, expressed	-6006	-9555	6006	RPA1c		Chr03N	7095962	7099511	GO:0006260,GO:0005634,GO:0003677	AT5G45400	ATRPA70C,RPA70C	Replication factor-A protein 1-related	LOC_Os05g02040	RPA1C - Putative single-stranded DNA binding complex subunit 1, expressed	7.1
	no	Chr03N	10835084	10855084	20001	-	spliceSite	491	45440	Pavir.3NG248916	2.05803	10845084	Chr03N_10845084	6	9	10835524	10838334	2811	-	41665953	Pavir.3NG248916.1	Pavir.3NG248916.1.p	PF00010	PTHR12565,PTHR12565:SF130				GO:0046983	AT2G40200.1		basic helix-loop-helix (bHLH) DNA-binding superfamily protein	LOC_Os01g06640.2	basic helix-loop-helix, putative, expressed	9560	6750	6750	OsbHLH035		Chr03N	10835524	10838334	GO:0046983	AT2G40200		basic helix-loop-helix (bHLH) DNA-binding superfamily protein	LOC_Os01g06640	basic helix-loop-helix, putative, expressed	10.84
	no	Chr03N	17978456	17998456	20001	-	spliceSite	500	46075	Pavir.3NG258022	2.90826	17988456	Chr03N_17988456	6	5	17995900	17997199	1300	-	41664547	Pavir.3NG258022.1	Pavir.3NG258022.1.p		PTHR23241					AT3G15670.1		Late embryogenesis abundant protein (LEA) family protein	LOC_Os05g46480.2	late embryogenesis abundant protein, group 3, putative, expressed	-7444	-8743	7444	OsLEA3|OsLEA3-1		Chr03N	17995900	17997199		AT3G15670		Late embryogenesis abundant protein (LEA) family protein	LOC_Os05g46480	late embryogenesis abundant protein, group 3, putative, expressed	18
	no	Chr03N	22915259	22935259	20001	-	spliceSite	508	42236	Pavir.3NG079695	2.13474	22925259	Chr03N_22925259	6	9	22931998	22937546	5549	+	41663383	Pavir.3NG079695.1	Pavir.3NG079695.1.p	PF00202	PTHR11986,PTHR11986:SF66		2.6.1.44	K00827	GO:0030170,GO:0008483	AT3G08860.1	PYD4	PYRIMIDINE 4	LOC_Os05g39770.1	aminotransferase, putative, expressed	-6739	-12287	6739	Osh36|OsAMTR1		Chr03N	22931998	22937546	GO:0030170,GO:0008483	AT3G08860	PYD4	PYRIMIDINE 4	LOC_Os05g39770	aminotransferase, putative, expressed	22.93
	no	Chr03N	38093247	38113247	20001	-	spliceSite	530	47196	Pavir.3NG150500	2.69305	38103247	Chr03N_38103247	6	9	38103536	38110517	6982	-	41662113	Pavir.3NG150500.2	Pavir.3NG150500.2.p	PF00081,PF02777	PTHR11404,PTHR11404:SF6	KOG0876	1.15.1.1	K04564	GO:0055114,GO:0046872,GO:0006801,GO:0004784	AT3G10920.1	ATMSD1,MEE33,MSD1	manganese superoxide dismutase 1	LOC_Os05g25850.1	superoxide dismutase, mitochondrial precursor, putative, expressed	-289	-7270	289	OsMSD		Chr03N	38103536	38110517	GO:0055114,GO:0046872,GO:0006801,GO:0004784	AT3G10920	ATMSD1,MEE33,MSD1	manganese superoxide dismutase 1	LOC_Os05g25850	superoxide dismutase, mitochondrial precursor, putative, expressed	38.1
	no	Chr03N	50465024	50485024	20001	-	spliceSite	539	47413	Pavir.3NG212400	2.26364	50475024	Chr03N_50475024	6	3	50472997	50473959	963	-	41661350	Pavir.3NG212400.1	Pavir.3NG212400.1.p	PF01397	PTHR31739,PTHR31739:SF10		4.2.3.19		GO:0016829,GO:0010333,GO:0008152	AT1G79460.1	ATKS,ATKS1,GA2,KS,KS1	Terpenoid cyclases/Protein prenyltransferases superfamily protein	LOC_Os12g30824.2	terpene synthase, putative, expressed	2027	1065	1065	OsKS10	GA2, ATKS1	Chr03N	50472997	50473959	GO:0016829,GO:0010333,GO:0008152	AT1G79460	ATKS,ATKS1,GA2,KS,KS1	Terpenoid cyclases/Protein prenyltransferases superfamily protein	LOC_Os12g30824	terpene synthase, putative, expressed	50.47
	no	Chr03N	67021185	67041185	20001	-	spliceSite	552	48104	Pavir.3NG283000	2.25717	67031185	Chr03N_67031185	6	9	67019106	67025931	6826	-	41663725	Pavir.3NG283000.1	Pavir.3NG283000.1.p	PF00046,PF08670,PF01852	PTHR24326,PTHR24326:SF156			K09338	GO:0003677,GO:0008289	AT2G34710.1	ATHB-14,ATHB14,PHB,PHB-1D	Homeobox-leucine zipper family protein / lipid-binding START domain-containing protein	LOC_Os12g41860.1	START domain containing protein, expressed	12079	5254	5254	OSHB3|OsHox33		Chr03N	67019106	67025931	GO:0003677,GO:0008289	AT2G34710	ATHB-14,ATHB14,PHB,PHB-1D	Homeobox-leucine zipper family protein / lipid-binding START domain-containing protein	LOC_Os12g41860	START domain containing protein, expressed	67.02
	no	Chr04K	500988	520988	20001	-	spliceSite	557	51299	Pavir.4KG008700	2.01316	510988	Chr04K_510988	7	9	519869	520710	842	-	41647510	Pavir.4KG008700.1	Pavir.4KG008700.1.p	PF02362	PTHR31140,PTHR31140:SF16				GO:0003677	AT3G61970.1	NGA2	AP2/B3-like transcriptional factor family protein	LOC_Os06g01860.1	expressed protein	-8881	-9722	8881	BPH29		Chr04K	519869	520710	GO:0003677	AT3G61970	NGA2	AP2/B3-like transcriptional factor family protein	LOC_Os06g01860	expressed protein	0.52
	no	Chr04K	512082	532082	20001	-	spliceSite	558	51299	Pavir.4KG008700	2.34192	522082	Chr04K_522082	7	9	519869	520710	842	-	41647510	Pavir.4KG008700.1	Pavir.4KG008700.1.p	PF02362	PTHR31140,PTHR31140:SF16				GO:0003677	AT3G61970.1	NGA2	AP2/B3-like transcriptional factor family protein	LOC_Os06g01860.1	expressed protein	2213	1372	1372	BPH29		Chr04K	519869	520710	GO:0003677	AT3G61970	NGA2	AP2/B3-like transcriptional factor family protein	LOC_Os06g01860	expressed protein	0.52
	no	Chr04K	35695609	35715609	20001	-	spliceSite	596	50241	Pavir.4KG288700	2.50442	35705609	Chr04K_35705609	7	7	35702387	35704585	2199	+	41645719	Pavir.4KG288700.1	Pavir.4KG288700.1.p	PF00320	PTHR10071,PTHR10071:SF204				GO:0043565,GO:0008270,GO:0006355,GO:0003700	AT5G56860.1	GATA21,GNC	GATA type zinc finger transcription factor family protein	LOC_Os06g37450.1	GATA zinc finger domain containing protein, expressed	3222	1024	1024	Cga1		Chr04K	35702387	35704585	GO:0043565,GO:0008270,GO:0006355,GO:0003700	AT5G56860	GATA21,GNC	GATA type zinc finger transcription factor family protein	LOC_Os02g12790	GATA zinc finger domain containing protein, expressed	35.7
	no	Chr04K	39633255	39653255	20001	-	spliceSite	602	50478	Pavir.4KG327100	2.63596	39643255	Chr04K_39643255	7	7	39651277	39658320	7044	+	41648912	Pavir.4KG327100.1	Pavir.4KG327100.1.p	PF08370,PF00005,PF01061	PTHR19241,PTHR19241:SF273		3.6.3.44		GO:0016887,GO:0005524,GO:0016020	AT1G15520.1	ABCG40,ATABCG40,ATPDR12,PDR12	pleiotropic drug resistance 12	LOC_Os01g42380.1	pleiotropic drug resistance protein, putative, expressed	-8022	-15065	8022	Ospdr9|OsABCG36		Chr04K	39651277	39658320	GO:0016887,GO:0005524,GO:0016020	AT1G15520	ABCG40,ATABCG40,ATPDR12,PDR12	pleiotropic drug resistance 12	LOC_Os01g42380	pleiotropic drug resistance protein, putative, expressed	39.65
	no	Chr04K	40225238	40245238	20001	-	spliceSite	604	50517	Pavir.4KG333900	3.50949	40235238	Chr04K_40235238	7	5	40235255	40244022	8768	+	41646956	Pavir.4KG333900.1	Pavir.4KG333900.1.p		PTHR23102,PTHR23102:SF13					AT1G21580.1		Zinc finger C-x8-C-x5-C-x3-H type family protein	LOC_Os06g43120.1	zinc finger C-x8-C-x5-C-x3-H type family protein, expressed	-17	-8784	17	DCM1|SAW1		Chr04K	40235255	40244022		AT1G21580		Zinc finger C-x8-C-x5-C-x3-H type family protein	LOC_Os06g43120	zinc finger C-x8-C-x5-C-x3-H type family protein, expressed	40.24
	no	Chr04K	40922459	40942459	20001	-	spliceSite	605	50606	Pavir.4KG345100	2.18811	40932459	Chr04K_40932459	7	3	40935729	40936856	1128	+	41646777	Pavir.4KG345100.2	Pavir.4KG345100.2.p	PF03088	PTHR10426,PTHR10426:SF28	KOG1520	4.3.3.2		GO:0016844,GO:0009058	AT3G57030.1		Calcium-dependent phosphotriesterase superfamily protein	LOC_Os06g41850.1	SMP-30/Gluconolaconase/LRE-like region containing protein, expressed	-3270	-4397	3270	TGW6		Chr04K	40935729	40936856	GO:0016844,GO:0009058	AT3G57030		Calcium-dependent phosphotriesterase superfamily protein	LOC_Os06g41850	SMP-30/Gluconolaconase/LRE-like region containing protein, expressed	40.94
	no	Chr04K	44385205	44405205	20001	+	spliceSite	609	53683	Pavir.4KG403300	2.10608	44395205	Chr04K_44395205	7	5	44398670	44401107	2438	-	41644959	Pavir.4KG403300.2	Pavir.4KG403300.2.p	PF02679			4.4.1.19		GO:0019295	AT4G21320.1	HSA32	Aldolase-type TIM barrel family protein	LOC_Os06g46900.1	phosphosulfolactate synthase-related protein, putative, expressed	-3465	-5902	3465	HSA32		Chr04K	44398670	44401107	GO:0019295	AT4G21320	HSA32	Aldolase-type TIM barrel family protein	LOC_Os06g46900	phosphosulfolactate synthase-related protein, putative, expressed	44.4
	no	Chr04N	6194553	6214553	20001	+	spliceSite	624	57101	Pavir.4NG108212	3.35114	6204553	Chr04N_6204553	8	9	6206342	6236416	30075	-	41636578	Pavir.4NG108212.1	Pavir.4NG108212.1.p	PF04652,PF14288,PF02364	PTHR12741		2.4.1.34	K11000	GO:0016020,GO:0006075,GO:0003843,GO:0000148	AT2G13680.1	ATGSL02,CALS5,GLS2	callose synthase 5	LOC_Os06g08380.1	1,3-beta-glucan synthase component domain containing protein, expressed	-1789	-31863	1789	GSL5|OsGSL5		Chr04N	6206342	6236416	GO:0016020,GO:0006075,GO:0003843,GO:0000148	AT2G13680	ATGSL02,CALS5,GLS2	callose synthase 5	LOC_Os06g08380	1,3-beta-glucan synthase component domain containing protein, expressed	6.21
	no	Chr04N	12078208	12098208	20001	+	spliceSite	627	54913	Pavir.4NG080319	2.0842	12088208	Chr04N_12088208	8	9	12094395	12097618	3224	+	41635675	Pavir.4NG080319.1	Pavir.4NG080319.1.p	PF13041,PF01535,PF14432	PTHR24015,PTHR24015:SF717					AT1G34160.1		Tetratricopeptide repeat (TPR)-like superfamily protein	LOC_Os12g17080.1	pentatricopeptide, putative, expressed	-6187	-9410	6187	OGR1		Chr04N	12094395	12097618		AT1G34160		Tetratricopeptide repeat (TPR)-like superfamily protein	LOC_Os12g17080	pentatricopeptide, putative, expressed	12.09
	no	Chr04N	41132989	41152989	20001	+	spliceSite	653	55860	Pavir.4NG181600	2.2537	41142989	Chr04N_41142989	8	5	41145848	41148208	2361	+	41635022	Pavir.4NG181600.1	Pavir.4NG181600.1.p		PTHR15107					AT3G52115.1	ATCOM1,ATGR1,COM1,GR1	gamma response gene 1	LOC_Os06g41050.1	expressed protein	-2859	-5219	2859	OsCOM1		Chr04N	41145848	41148208		AT3G52115	ATCOM1,ATGR1,COM1,GR1	gamma response gene 1	LOC_Os06g41050	expressed protein	41.15
	no	Chr04N	42135072	42155072	20001	+	spliceSite	654	58472	Pavir.4NG242600	2.25441	42145072	Chr04N_42145072	8	8	42144899	42146411	1513	-	41639355	Pavir.4NG242600.1	Pavir.4NG242600.1.p										LOC_Os06g42680.1	phytosulfokines 1 precursor, putative, expressed	173	-1339	173	OsPSK		Chr04N	42144899	42146411					LOC_Os06g42680	phytosulfokines 1 precursor, putative, expressed	42.14
	no	Chr04N	42135072	42155072	20001	+	spliceSite	654	55914	Pavir.4NG242700	2.25441	42145072	Chr04N_42145072	8	8	42154447	42155158	712	+	41638528	Pavir.4NG242700.1	Pavir.4NG242700.1.p		PTHR22952,PTHR22952:SF159								LOC_Os02g09830.1	bZIP transcription factor domain containing protein, expressed	-9375	-10086	9375	OsbZIP16		Chr04N	42154447	42155158					LOC_Os02g09830	bZIP transcription factor domain containing protein, expressed	42.15
	no	Chr04N	42902137	42922137	20001	+	spliceSite	655	55978	Pavir.4NG250200	2.12663	42912137	Chr04N_42912137	8	7	42914456	42915603	1148	+	41636635	Pavir.4NG250200.2	Pavir.4NG250200.2.p	PF03088	PTHR10426,PTHR10426:SF28	KOG1520	4.3.3.2		GO:0016844,GO:0009058	AT3G57030.1		Calcium-dependent phosphotriesterase superfamily protein	LOC_Os06g41850.1	SMP-30/Gluconolaconase/LRE-like region containing protein, expressed	-2319	-3466	2319	TGW6		Chr04N	42914456	42915603	GO:0016844,GO:0009058	AT3G57030		Calcium-dependent phosphotriesterase superfamily protein	LOC_Os06g41850	SMP-30/Gluconolaconase/LRE-like region containing protein, expressed	42.91
	no	Chr04N	43963101	43983101	20001	+	spliceSite	656	56045	Pavir.4NG263100	2.09298	43973101	Chr04N_43973101	8	9	43982596	43989672	7077	+	41636201	Pavir.4NG263100.1	Pavir.4NG263100.1.p	PF04116,PF12076	PTHR11863,PTHR11863:SF39				GO:0055114,GO:0016491,GO:0006633,GO:0005506	AT5G57800.1	CER3,FLP1,WAX2,YRE	Fatty acid hydroxylase superfamily	LOC_Os06g44300.1	WAX2, putative, expressed	-9495	-16571	9495	OsGL1-3		Chr04N	43982596	43989672	GO:0055114,GO:0016491,GO:0006633,GO:0005506	AT5G57800	CER3,FLP1,WAX2,YRE	Fatty acid hydroxylase superfamily	LOC_Os06g44300	WAX2, putative, expressed	43.98
	no	Chr04N	43963396	43983396	20001	+	spliceSite	657	56045	Pavir.4NG263100	2.38804	43973396	Chr04N_43973396	8	9	43982596	43989672	7077	+	41636201	Pavir.4NG263100.1	Pavir.4NG263100.1.p	PF04116,PF12076	PTHR11863,PTHR11863:SF39				GO:0055114,GO:0016491,GO:0006633,GO:0005506	AT5G57800.1	CER3,FLP1,WAX2,YRE	Fatty acid hydroxylase superfamily	LOC_Os06g44300.1	WAX2, putative, expressed	-9200	-16276	9200	OsGL1-3		Chr04N	43982596	43989672	GO:0055114,GO:0016491,GO:0006633,GO:0005506	AT5G57800	CER3,FLP1,WAX2,YRE	Fatty acid hydroxylase superfamily	LOC_Os06g44300	WAX2, putative, expressed	43.98
	no	Chr05K	950500	970500	20001	+	spliceSite	667	63970	Pavir.5KG011500	2.06701	960500	Chr05K_960500	9	7	953514	958348	4835	-	41544413	Pavir.5KG011500.1	Pavir.5KG011500.1.p	PF00365	PTHR13697,PTHR13697:SF26	KOG2440	2.7.1.90	K00895	GO:0006096,GO:0003872	AT1G12000.1		Phosphofructokinase family protein	LOC_Os06g13810.1	pyrophosphate--fructose 6-phosphate 1-phosphotransferase subunit beta, putative, expressed	6986	2152	2152	PFP1		Chr05K	953514	958348	GO:0006096,GO:0003872	AT1G12000		Phosphofructokinase family protein	LOC_Os06g13810	pyrophosphate--fructose 6-phosphate 1-phosphotransferase subunit beta, putative, expressed	0.95
	no	Chr05K	950500	970500	20001	+	spliceSite	667	59246	Pavir.5KG011600	2.06701	960500	Chr05K_960500	9	7	946141	952353	6213	+	41551254	Pavir.5KG011600.1	Pavir.5KG011600.1.p		PTHR16223,PTHR16223:SF24					AT4G29100.1		basic helix-loop-helix (bHLH) DNA-binding superfamily protein	LOC_Os05g14010.1	ethylene-responsive protein related, putative, expressed	14359	8147	8147	OsbHLH073		Chr05K	946141	952353		AT4G29100		basic helix-loop-helix (bHLH) DNA-binding superfamily protein	LOC_Os05g14010	ethylene-responsive protein related, putative, expressed	0.95
	no	Chr05K	1310565	1330565	20001	+	spliceSite	668	64036	Pavir.5KG019500	2.08219	1320565	Chr05K_1320565	9	9	1322695	1326090	3396	-	41547890	Pavir.5KG019500.1	Pavir.5KG019500.1.p	PF00743	PTHR23023,PTHR23023:SF153	KOG1399	1.14.13.168		GO:0055114,GO:0050661,GO:0050660,GO:0004499	AT4G13260.1	YUC2	Flavin-binding monooxygenase family protein	LOC_Os01g12490.1	flavin monooxygenase, putative, expressed	-2130	-5525	2130	OsYUCCA4|OsYUC4		Chr05K	1322695	1326090	GO:0055114,GO:0050661,GO:0050660,GO:0004499	AT4G13260	YUC2	Flavin-binding monooxygenase family protein	LOC_Os01g12490	flavin monooxygenase, putative, expressed	1.32
	no	Chr05K	1899803	1919803	20001	+	spliceSite	670	59344	Pavir.5KG027900	2.35497	1909803	Chr05K_1909803	9	4	1908965	1919401	10437	+	41543818	Pavir.5KG027900.1	Pavir.5KG027900.1.p	PF05843	PTHR19980,PTHR19980:SF0	KOG1914		K14408	GO:0006397,GO:0005634	AT1G17760.1	ATCSTF77,CSTF77	Tetratricopeptide repeat (TPR)-like superfamily protein	LOC_Os12g38380.1	tetratricopeptide repeat containing protein, putative, expressed	838	-9598	838	OsCstF77	CSTF77	Chr05K	1908965	1919401	GO:0006397,GO:0005634	AT1G17760	ATCSTF77,CSTF77	Tetratricopeptide repeat (TPR)-like superfamily protein	LOC_Os12g38380	tetratricopeptide repeat containing protein, putative, expressed	1.91
	no	Chr05K	1899803	1919803	20001	+	spliceSite	670	59343	Pavir.5KG028100	2.35497	1909803	Chr05K_1909803	9	4	1903571	1904729	1159	+	41543306	Pavir.5KG028100.1	Pavir.5KG028100.1.p	PF00010	PTHR11514,PTHR11514:SF49				GO:0046983	AT3G06120.1	MUTE	basic helix-loop-helix (bHLH) DNA-binding superfamily protein	LOC_Os05g51820.1	helix-loop-helix DNA-binding protein, putative, expressed	6232	5074	5074	OsMUTE		Chr05K	1903571	1904729	GO:0046983	AT3G06120	MUTE	basic helix-loop-helix (bHLH) DNA-binding superfamily protein	LOC_Os05g51820	helix-loop-helix DNA-binding protein, putative, expressed	1.9
	no	Chr05K	4316807	4336807	20001	+	spliceSite	672	59529	Pavir.5KG058900	2.32606	4326807	Chr05K_4326807	9	9	4332848	4333709	862	+	41545401	Pavir.5KG058900.1	Pavir.5KG058900.1.p	PF00011	PTHR11527,PTHR11527:SF93			K13993		AT5G12020.1	HSP17.6II	17.6 kDa class II heat shock protein	LOC_Os01g08860.1	hsp20/alpha crystallin family protein, putative, expressed	-6041	-6902	6041	OsHSP18.2|Oshsp18.0-CII		Chr05K	4332848	4333709		AT5G12020	HSP17.6II	17.6 kDa class II heat shock protein	LOC_Os01g08860	hsp20/alpha crystallin family protein, putative, expressed	4.33
	no	Chr05K	10967733	10987733	20001	+	spliceSite	677	60075	Pavir.5KG148700	2.51299	10977733	Chr05K_10977733	9	9	10971605	10973242	1638	+	41551318	Pavir.5KG148700.1	Pavir.5KG148700.1.p	PF02365	PTHR31744,PTHR31744:SF10				GO:0006355,GO:0003677	AT5G07680.1	ANAC079,ANAC080,ATNAC4,NAC080	NAC domain containing protein 80	LOC_Os01g29840.1	no apical meristem protein, putative, expressed	6128	4491	4491	ONAC026		Chr05K	10971605	10973242	GO:0006355,GO:0003677	AT5G07680	ANAC079,ANAC080,ATNAC4,NAC080	NAC domain containing protein 80	LOC_Os01g29840	no apical meristem protein, putative, expressed	10.97
	no	Chr05K	10967733	10987733	20001	+	spliceSite	677	60076	Pavir.5KG148800	2.51299	10977733	Chr05K_10977733	9	9	10974283	10975734	1452	+	41546889	Pavir.5KG148800.1	Pavir.5KG148800.1.p	PF01370	PTHR10366,PTHR10366:SF413		1.3.1.45		GO:0050662,GO:0003824	AT1G75290.1		NAD(P)-binding Rossmann-fold superfamily protein	LOC_Os01g01660.1	isoflavone reductase, putative, expressed	3450	1999	1999	OsIRL		Chr05K	10974283	10975734	GO:0050662,GO:0003824	AT1G75290		NAD(P)-binding Rossmann-fold superfamily protein	LOC_Os01g01660	isoflavone reductase, putative, expressed	10.97
	no	Chr05K	10967733	10987733	20001	+	spliceSite	677	60077	Pavir.5KG148900	2.51299	10977733	Chr05K_10977733	9	9	10975893	10977842	1950	+	41548683	Pavir.5KG148900.1	Pavir.5KG148900.1.p	PF01370	PTHR10366,PTHR10366:SF413		1.3.1.45		GO:0050662,GO:0003824	AT1G75280.1		NmrA-like negative transcriptional regulator family protein	LOC_Os01g01660.1	isoflavone reductase, putative, expressed	1840	-109	109	OsIRL		Chr05K	10975893	10977842	GO:0050662,GO:0003824	AT1G75280		NmrA-like negative transcriptional regulator family protein	LOC_Os01g01660	isoflavone reductase, putative, expressed	10.98
	no	Chr05K	10967733	10987733	20001	+	spliceSite	677	60078	Pavir.5KG149000	2.51299	10977733	Chr05K_10977733	9	9	10980589	10983072	2484	+	41544281	Pavir.5KG149000.1	Pavir.5KG149000.1.p	PF05368	PTHR10366,PTHR10366:SF413		1.3.1.45			AT1G75290.1		NAD(P)-binding Rossmann-fold superfamily protein	LOC_Os06g27770.1	isoflavone reductase homolog IRL, putative, expressed	-2856	-5339	2856	OsIRL		Chr05K	10980589	10983072	GO:0050662,GO:0003824	AT1G75290		NAD(P)-binding Rossmann-fold superfamily protein	LOC_Os01g01660	isoflavone reductase, putative, expressed	10.98
	no	Chr05K	11268884	11288884	20001	+	spliceSite	678	64753	Pavir.5KG156200	2.05145	11278884	Chr05K_11278884	9	9	11286808	11292545	5738	-	41543537	Pavir.5KG156200.2	Pavir.5KG156200.2.p		PTHR36783,PTHR36783:SF1					AT4G24930.1		thylakoid lumenal 17.9 kDa protein, chloroplast	LOC_Os01g01280.1	expressed protein	-7924	-13661	7924	OsTLP27		Chr05K	11286808	11292545		AT4G24930		thylakoid lumenal 17.9 kDa protein, chloroplast	LOC_Os01g01280	expressed protein	11.29
	no	Chr05K	28763653	28783653	20001	+	spliceSite	694	65628	Pavir.5KG373914	2.16474	28773653	Chr05K_28773653	9	6	28781303	28782116	814	-	41548002	Pavir.5KG373914.1	Pavir.5KG373914.1.p	PF14368	PTHR33286,PTHR33286:SF1					AT4G30880.1		Bifunctional inhibitor/lipid-transfer protein/seed storage 2S albumin superfamily protein	LOC_Os03g25350.1	LTPL36 - Protease inhibitor/seed storage/LTP family protein precursor, expressed	-7650	-8463	7650	OsLTPL36		Chr05K	28781303	28782116		AT4G30880		Bifunctional inhibitor/lipid-transfer protein/seed storage 2S albumin superfamily protein	LOC_Os03g25350	LTPL36 - Protease inhibitor/seed storage/LTP family protein precursor, expressed	28.78
	no	Chr05K	29849559	29869559	20001	+	spliceSite	695	65669	Pavir.5KG300700	4.10645	29859559	Chr05K_29859559	9	6	29864259	29866006	1748	-	41542612	Pavir.5KG300700.1	Pavir.5KG300700.1.p	PF01095	PTHR31321,PTHR31321:SF1		3.1.1.11		GO:0042545,GO:0030599,GO:0005618	AT3G17060.1		Pectin lyase-like superfamily protein	LOC_Os03g19610.1	pectinesterase, putative, expressed	-4700	-6447	4700	OsPME1		Chr05K	29864259	29866006	GO:0042545,GO:0030599,GO:0005618	AT3G17060		Pectin lyase-like superfamily protein	LOC_Os03g19610	pectinesterase, putative, expressed	29.86
	no	Chr05K	39000107	39020107	20001	+	spliceSite	708	66125	Pavir.5KG409700	2.90928	39010107	Chr05K_39010107	9	5	38998820	39001215	2396	-	41544673	Pavir.5KG409700.1	Pavir.5KG409700.1.p	PF07800	PTHR31197,PTHR31197:SF5	KOG4172				AT3G25910.1		Protein of unknown function (DUF1644)	LOC_Os01g42700.2	expressed protein	11287	8892	8892	SIDP361		Chr05K	38998820	39001215		AT3G25910		Protein of unknown function (DUF1644)	LOC_Os01g42700	expressed protein	39
	no	Chr05K	43043776	43063776	20001	+	spliceSite	712	66409	Pavir.5KG421191	2.86711	43053776	Chr05K_43053776	9	9	43058460	43062533	4074	-	41548451	Pavir.5KG421191.1	Pavir.5KG421191.1.p	PF00753	PTHR11935,PTHR11935:SF112	KOG0814	1.13.11.18	K17725		AT1G53580.1	ETHE1,GLX2-3,GLY3	glyoxalase II 3	LOC_Os01g47690.1	metallo-beta-lactamase family protein, putative, expressed	-4684	-8757	4684	OsGLYII1|OsETHE1		Chr05K	43058460	43062533		AT1G53580	ETHE1,GLX2-3,GLY3	glyoxalase II 3	LOC_Os01g47690	metallo-beta-lactamase family protein, putative, expressed	43.06
	no	Chr05K	43698051	43718051	20001	+	spliceSite	715	66482	Pavir.5KG432400	3.31541	43708051	Chr05K_43708051	9	5	43710609	43712527	1919	-	41545909	Pavir.5KG432400.2	Pavir.5KG432400.2.p	PF02365	PTHR31989,PTHR31989:SF52				GO:0006355,GO:0003677	AT3G10480.2	ANAC050,NAC050	NAC domain containing protein 50	LOC_Os01g48446.1	no apical meristem protein, putative, expressed	-2558	-4476	2558	OsNAC14		Chr05K	43710609	43712527	GO:0006355,GO:0003677	AT3G10480	ANAC050,NAC050	NAC domain containing protein 50	LOC_Os01g48446	no apical meristem protein, putative, expressed	43.71
	no	Chr05K	43698051	43718051	20001	+	spliceSite	715	66481	Pavir.5KG432500	3.31541	43708051	Chr05K_43708051	9	5	43709341	43710388	1048	-	41550329	Pavir.5KG432500.1	Pavir.5KG432500.1.p										LOC_Os01g48446.1	no apical meristem protein, putative, expressed	-1290	-2337	1290	OsNAC14		Chr05K	43709341	43710388					LOC_Os01g48446	no apical meristem protein, putative, expressed	43.71
	no	Chr05K	44088669	44108669	20001	+	spliceSite	718	66505	Pavir.5KG416900	2.44497	44098669	Chr05K_44098669	9	9	44100021	44110667	10647	-	41549755	Pavir.5KG416900.3	Pavir.5KG416900.3.p	PF14691,PF07992,PF01493,PF04898,PF01645,PF00310	PTHR11938,PTHR11938:SF109		1.4.1.14	K00264	GO:0055114,GO:0016491,GO:0008152,GO:0015930,GO:0006807,GO:0016638,GO:0006537	AT5G53460.2	GLT1	NADH-dependent glutamate synthase 1	LOC_Os01g48960.1	glutamate synthase, chloroplast precursor, putative, expressed	-1352	-11998	1352	OsNADH-GOGAT1|OsGOGAT1		Chr05K	44100021	44110667	GO:0055114,GO:0016491,GO:0008152,GO:0015930,GO:0006807,GO:0016638,GO:0006537	AT5G53460	GLT1	NADH-dependent glutamate synthase 1	LOC_Os01g48960	glutamate synthase, chloroplast precursor, putative, expressed	44.1
	no	Chr05K	61282738	61302738	20001	+	spliceSite	745	63744	Pavir.5KG766800	2.0175	61292738	Chr05K_61292738	9	7	61288203	61290479	2277	+	41547685	Pavir.5KG766800.1	Pavir.5KG766800.1.p	PF13639					GO:0008270,GO:0005515	AT5G19430.1		RING/U-box superfamily protein	LOC_Os01g72480.1	zinc finger, C3HC4 type domain containing protein, expressed	4535	2259	2259	OsPIE1		Chr05K	61288203	61290479	GO:0008270,GO:0005515	AT5G19430		RING/U-box superfamily protein	LOC_Os01g72480	zinc finger, C3HC4 type domain containing protein, expressed	61.29
	no	Chr05N	3746509	3766509	20001	+	spliceSite	768	72935	Pavir.5NG052700	2.13114	3756509	Chr05N_3756509	10	9	3761490	3765589	4100	-	41591780	Pavir.5NG052700.1	Pavir.5NG052700.1.p	PF00010	PTHR12565,PTHR12565:SF180				GO:0046983	AT5G56960.1		basic helix-loop-helix (bHLH) DNA-binding family protein	LOC_Os01g09990.1	helix-loop-helix DNA-binding domain containing protein, expressed	-4981	-9080	4981	DPF		Chr05N	3761490	3765589	GO:0046983	AT5G56960		basic helix-loop-helix (bHLH) DNA-binding family protein	LOC_Os01g09990	helix-loop-helix DNA-binding domain containing protein, expressed	3.76
	no	Chr05N	4153411	4173411	20001	+	spliceSite	770	68561	Pavir.5NG035800	2.02056	4163411	Chr05N_4163411	10	6	4173013	4175315	2303	+	41595345	Pavir.5NG035800.1	Pavir.5NG035800.1.p	PF00155	PTHR11751,PTHR11751:SF298		4.4.1.14	K01762	GO:0030170,GO:0009058	AT4G26200.1	ACS7,ATACS7	1-amino-cyclopropane-1-carboxylate synthase 7	LOC_Os01g09700.1	aminotransferase, classes I and II, domain containing protein, expressed	-9602	-11904	9602	OS-ACS5|OsACS5		Chr05N	4173013	4175315	GO:0030170,GO:0009058	AT4G26200	ACS7,ATACS7	1-amino-cyclopropane-1-carboxylate synthase 7	LOC_Os01g09700	aminotransferase, classes I and II, domain containing protein, expressed	4.17
	no	Chr05N	4346778	4366778	20001	+	spliceSite	771	72965	Pavir.5NG037900	2.02631	4356778	Chr05N_4356778	10	9	4356939	4359662	2724	-	41593885	Pavir.5NG037900.1	Pavir.5NG037900.1.p	PF13178,PF00612	PTHR32295,PTHR32295:SF27				GO:0005515	AT3G16490.1	IQD26	IQ-domain 26	LOC_Os01g09470.1	IQ calmodulin-binding motif family protein, expressed	-161	-2884	161	GW5L		Chr05N	4356939	4359662	GO:0005515	AT3G16490	IQD26	IQ-domain 26	LOC_Os01g09470	IQ calmodulin-binding motif family protein, expressed	4.36
	no	Chr05N	4346778	4366778	20001	+	spliceSite	771	68591	Pavir.5NG038000	2.02631	4356778	Chr05N_4356778	10	9	4365040	4369090	4051	+	41590979	Pavir.5NG038000.1	Pavir.5NG038000.1.p	PF00349,PF03727	PTHR19443,PTHR19443:SF17		2.7.1.1	K00844	GO:0016773,GO:0005975,GO:0005524,GO:0046835,GO:0005536,GO:0004396,GO:0001678	AT4G29130.1	ATHXK1,GIN2,HXK1	hexokinase 1	LOC_Os01g09460.1	hexokinase, putative, expressed	-8262	-12312	8262		HXK1, GIN2	Chr05N	4365040	4369090	GO:0016773,GO:0005975,GO:0005524,GO:0046835,GO:0005536,GO:0004396,GO:0001678	AT4G29130	ATHXK1,GIN2,HXK1	hexokinase 1	LOC_Os01g09460	hexokinase, putative, expressed	4.37
	no	Chr05N	4905974	4925974	20001	+	spliceSite	774	73024	Pavir.5NG116200	2.16576	4915974	Chr05N_4915974	10	4	4925171	4925992	822	-	41590533	Pavir.5NG116200.1	Pavir.5NG116200.1.p	PF00808	PTHR10252,PTHR10252:SF25			K03004		AT5G43250.1	NF-YC13	nuclear factor Y, subunit C13	LOC_Os01g08790.1	histone-like transcription factor and archaeal histone, putative, expressed	-9197	-10018	9197	OsNF-YC13		Chr05N	4925171	4925992		AT5G43250	NF-YC13	nuclear factor Y, subunit C13	LOC_Os01g08790	histone-like transcription factor and archaeal histone, putative, expressed	4.93
	no	Chr05N	5273301	5293301	20001	+	spliceSite	776	73046	Pavir.5NG063400	3.85438	5283301	Chr05N_5283301	10	6	5269272	5282658	13387	-	41591647	Pavir.5NG063400.1	Pavir.5NG063400.1.p	PF04357	PTHR34457,PTHR34457:SF1					AT2G25660.1	emb2410	embryo defective 2410	LOC_Os01g08420.1	EMB2410, putative, expressed	14029	643	643	SSG4		Chr05N	5269272	5282658		AT2G25660	emb2410	embryo defective 2410	LOC_Os01g08420	EMB2410, putative, expressed	5.27
	no	Chr05N	6796351	6816351	20001	+	spliceSite	785	73141	Pavir.5NG080700	2.18505	6806351	Chr05N_6806351	10	6	6796033	6802302	6270	-	41591623	Pavir.5NG080700.1	Pavir.5NG080700.1.p	PF00249,PF00538	PTHR21717,PTHR21717:SF19			K09422	GO:0006334,GO:0005634,GO:0003677,GO:0000786	AT1G49950.1	ATTRB1,TRB1	telomere repeat binding factor 1	LOC_Os12g41920.1	single myb histone, putative, expressed	10318	4049	4049	OsTRBF2		Chr05N	6796033	6802302	GO:0006334,GO:0005634,GO:0003677,GO:0000786	AT1G49950	ATTRB1,TRB1	telomere repeat binding factor 1	LOC_Os12g41920	single myb histone, putative, expressed	6.8
	no	Chr05N	8240833	8260833	20001	+	spliceSite	796	73254	Pavir.5NG097900	3.51805	8250833	Chr05N_8250833	10	5	8239980	8248430	8451	-	41593771	Pavir.5NG097900.1	Pavir.5NG097900.1.p	PF07690	PTHR11654,PTHR11654:SF125		3.6.3.43		GO:0055085,GO:0016021,GO:0016020,GO:0006810,GO:0005215	AT3G54140.1	ATPTR1,PTR1	peptide transporter 1	LOC_Os01g04950.3	peptide transporter PTR2, putative, expressed	10853	2403	2403	OsPTR7|OsNPF8.1		Chr05N	8239980	8248430	GO:0055085,GO:0016021,GO:0016020,GO:0006810,GO:0005215	AT3G54140	ATPTR1,PTR1	peptide transporter 1	LOC_Os01g04950	peptide transporter PTR2, putative, expressed	8.24
	no	Chr05N	8400561	8420561	20001	+	spliceSite	797	73264	Pavir.5NG098400	2.09336	8410561	Chr05N_8410561	10	7	8402426	8404172	1747	-	41589631	Pavir.5NG098400.1	Pavir.5NG098400.1.p	PF00847,PF02362	PTHR31140,PTHR31140:SF9			K09287	GO:0006355,GO:0003700,GO:0003677	AT1G68840.1	EDF2,RAP2.8,RAV2,TEM2	related to ABI3/VP1 2	LOC_Os01g04800.1	B3 DNA binding domain containing protein, expressed	8135	6389	6389	OsRAV2	TEM2, RAV2	Chr05N	8402426	8404172	GO:0006355,GO:0003700,GO:0003677	AT1G68840	EDF2,RAP2.8,RAV2,TEM2	related to ABI3/VP1 2	LOC_Os01g04800	B3 DNA binding domain containing protein, expressed	8.4
	no	Chr05N	9506661	9526661	20001	+	spliceSite	803	68970	Pavir.5NG125662	5.9269	9516661	Chr05N_9516661	10	6	9520899	9522647	1749	+	41595324	Pavir.5NG125662.1	Pavir.5NG125662.1.p										LOC_Os01g03940.1	expressed protein	-4238	-5986	4238	NRR		Chr05N	9520899	9522647					LOC_Os01g03940	expressed protein	9.52
	no	Chr05N	9742518	9762518	20001	+	spliceSite	805	68981	Pavir.5NG126700	3.09233	9752518	Chr05N_9752518	10	3	9758164	9759772	1609	+	41589674	Pavir.5NG126700.1	Pavir.5NG126700.1.p	PF00249	PTHR10641,PTHR10641:SF510			K09422		AT1G68320.1	AtMYB62,BW62B,BW62C,MYB62	myb domain protein 62	LOC_Os01g03720.1	MYB family transcription factor, putative, expressed	-5646	-7254	5646	MYB1		Chr05N	9758164	9759772		AT1G68320	AtMYB62,BW62B,BW62C,MYB62	myb domain protein 62	LOC_Os01g03720	MYB family transcription factor, putative, expressed	9.76
	no	Chr05N	11041904	11061904	20001	+	spliceSite	823	73450	Pavir.5NG147400	2.40275	11051904	Chr05N_11051904	10	4	11058078	11077075	18998	-	41596180	Pavir.5NG147400.1	Pavir.5NG147400.1.p	PF15629,PF15628	PTHR10359,PTHR10359:SF22		3.2.2.27			AT5G04560.1	DME	HhH-GPD base excision DNA repair family protein	LOC_Os01g11900.1	hhH-GPD superfamily base excision DNA repair protein, expressed	-6174	-25171	6174	OsROS1|TA2		Chr05N	11058078	11077075		AT5G04560	DME	HhH-GPD base excision DNA repair family protein	LOC_Os01g11900	hhH-GPD superfamily base excision DNA repair protein, expressed	11.06
	no	Chr05N	11332994	11352994	20001	+	spliceSite	825	73474	Pavir.5NG151300	3.37759	11342994	Chr05N_11342994	10	7	11330967	11344245	13279	-	41589387	Pavir.5NG151300.1	Pavir.5NG151300.1.p	PF01966	PTHR11373,PTHR11373:SF31	KOG2681				AT5G40270.1		HD domain-containing metal-dependent phosphohydrolase family protein	LOC_Os01g01920.2	HD domain containing protein 2, putative, expressed	12027	-1251	1251	WFSL1		Chr05N	11330967	11344245		AT5G40270		HD domain-containing metal-dependent phosphohydrolase family protein	LOC_Os01g01920	HD domain containing protein 2, putative, expressed	11.33
	no	Chr05N	54054650	54074650	20001	+	spliceSite	893	71017	Pavir.5NG436500	2.38647	54064650	Chr05N_54064650	10	6	54069155	54073279	4125	+	41591108	Pavir.5NG436500.1	Pavir.5NG436500.1.p	PF03547	PTHR31752,PTHR31752:SF10			K13947	GO:0055085,GO:0016021	AT2G01420.2	ATPIN4,PIN4	Auxin efflux carrier family protein	LOC_Os06g12610.1	auxin efflux carrier component, putative, expressed	-4505	-8629	4505	OsPIN1a		Chr05N	54069155	54073279	GO:0055085,GO:0016021	AT2G01420	ATPIN4,PIN4	Auxin efflux carrier family protein	LOC_Os06g12610	auxin efflux carrier component, putative, expressed	54.07
	no	Chr05N	56329395	56349395	20001	+	spliceSite	897	75436	Pavir.5NG490600	3.20547	56339395	Chr05N_56339395	10	9	56334117	56339634	5518	-	41595335	Pavir.5NG490600.1	Pavir.5NG490600.1.p	PF00349,PF03727	PTHR19443,PTHR19443:SF15		2.7.1.1	K00844	GO:0016773,GO:0005975,GO:0005524,GO:0046835,GO:0005536,GO:0004396,GO:0001678	AT4G29130.1	ATHXK1,GIN2,HXK1	hexokinase 1	LOC_Os01g53930.1	hexokinase, putative, expressed	5278	-239	239	OsHXK6	HXK1, GIN2	Chr05N	56334117	56339634	GO:0016773,GO:0005975,GO:0005524,GO:0046835,GO:0005536,GO:0004396,GO:0001678	AT4G29130	ATHXK1,GIN2,HXK1	hexokinase 1	LOC_Os01g53930	hexokinase, putative, expressed	56.33
	no	Chr05N	57003596	57023596	20001	+	spliceSite	900	71253	Pavir.5NG497886	3.63272	57013596	Chr05N_57013596	10	9	57015911	57021567	5657	+	41596225	Pavir.5NG497886.1	Pavir.5NG497886.1.p	PF13632	PTHR13301,PTHR13301:SF31		2.4.1.12	K10999		AT4G18780.1	ATCESA8,CESA8,IRX1,LEW2	cellulose synthase family protein	LOC_Os01g54620.1	CESA4 - cellulose synthase, expressed	-2315	-7971	2315	OsCesA4|Bc7|bc11		Chr05N	57015911	57021567		AT4G18780	ATCESA8,CESA8,IRX1,LEW2	cellulose synthase family protein	LOC_Os01g54620	CESA4 - cellulose synthase, expressed	57.02
	no	Chr05N	57740080	57760080	20001	+	spliceSite	901	75587	Pavir.5NG506300	3.52453	57750080	Chr05N_57750080	10	4	57746052	57748403	2352	-	41591619	Pavir.5NG506300.1	Pavir.5NG506300.1.p	PF14531,PF03822	PTHR24347,PTHR24347:SF183	KOG0583	2.7.11.1	K07198	GO:0007165	AT5G45820.1	CIPK20,PKS18,SnRK3.6	CBL-interacting protein kinase 20	LOC_Os01g55440.1	CAMK_KIN1/SNF1/Nim1_like.1 - CAMK includes calcium/calmodulin depedent protein kinases, expressed	4028	1677	1677	OsCIPK30		Chr05N	57746052	57748403	GO:0007165	AT5G45820	CIPK20,PKS18,SnRK3.6	CBL-interacting protein kinase 20	LOC_Os01g55440	CAMK_KIN1/SNF1/Nim1_like.1 - CAMK includes calcium/calmodulin depedent protein kinases, expressed	57.75
	no	Chr05N	57740080	57760080	20001	+	spliceSite	901	75590	Pavir.5NG506500	3.52453	57750080	Chr05N_57750080	10	4	57755540	57759175	3636	-	41591621	Pavir.5NG506500.2	Pavir.5NG506500.2.p	PF14531,PF03822	PTHR24347,PTHR24347:SF168	KOG0583	2.7.11.1	K07198	GO:0007165	AT1G29230.1	ATCIPK18,ATWL1,CIPK18,SnRK3.20,WL1	CBL-interacting protein kinase 18	LOC_Os05g43840.1	CAMK_KIN1/SNF1/Nim1_like.25 - CAMK includes calcium/calmodulin depedent protein kinases, expressed	-5460	-9095	5460	PK4|OsPK4|OsCIPK19		Chr05N	57755540	57759175	GO:0007165	AT1G29230	ATCIPK18,ATWL1,CIPK18,SnRK3.20,WL1	CBL-interacting protein kinase 18	LOC_Os05g43840	CAMK_KIN1/SNF1/Nim1_like.25 - CAMK includes calcium/calmodulin depedent protein kinases, expressed	57.76
	no	Chr05N	66974707	66994707	20001	+	spliceSite	909	72218	Pavir.5NG012329	2.18317	66984707	Chr05N_66984707	10	6	66963728	66974720	10993	+	41592593	Pavir.5NG012329.1	Pavir.5NG012329.1.p	PF00232	PTHR10353		3.2.1.21	K01188	GO:0005975,GO:0004553	AT5G36890.1	BGLU42	beta glucosidase 42	LOC_Os01g67220.2	Os1bglu4 - beta-glucosidase-like protein without signal sequence, expressed	20979	9987	9987	Os1BGlu4		Chr05N	66963728	66974720	GO:0005975,GO:0004553	AT5G36890	BGLU42	beta glucosidase 42	LOC_Os01g67220	Os1bglu4 - beta-glucosidase-like protein without signal sequence, expressed	66.96
	no	Chr05N	66974707	66994707	20001	+	spliceSite	909	76429	Pavir.5NG012330	2.18317	66984707	Chr05N_66984707	10	6	66980649	66985090	4442	-	41589554	Pavir.5NG012330.1	Pavir.5NG012330.1.p	PF02181	PTHR23213,PTHR23213:SF220					AT3G25500.1	AFH1,AHF1,ATFH1,FH1	formin homology 1	LOC_Os01g67240.1	formin-like protein 1 precursor, putative, expressed	4058	-383	383	OsFH1		Chr05N	66980649	66985090		AT3G25500	AFH1,AHF1,ATFH1,FH1	formin homology 1	LOC_Os01g67240	formin-like protein 1 precursor, putative, expressed	66.98
	no	Chr05N	66978617	66998617	20001	+	spliceSite	910	76429	Pavir.5NG012330	2.05787	66988617	Chr05N_66988617	10	9	66980649	66985090	4442	-	41589554	Pavir.5NG012330.1	Pavir.5NG012330.1.p	PF02181	PTHR23213,PTHR23213:SF220					AT3G25500.1	AFH1,AHF1,ATFH1,FH1	formin homology 1	LOC_Os01g67240.1	formin-like protein 1 precursor, putative, expressed	7968	3527	3527	OsFH1		Chr05N	66980649	66985090		AT3G25500	AFH1,AHF1,ATFH1,FH1	formin homology 1	LOC_Os01g67240	formin-like protein 1 precursor, putative, expressed	66.98
	no	Chr05N	67823349	67843349	20001	+	spliceSite	913	76517	Pavir.5NG012593	2.08639	67833349	Chr05N_67833349	10	9	67820031	67830132	10102	-	41591140	Pavir.5NG012593.1	Pavir.5NG012593.1.p	PF02170,PF04851,PF00271,PF03368,PF00636	PTHR14950,PTHR14950:SF21	KOG0701	3.1.26.3	K11592	GO:0005515,GO:0016787,GO:0005524,GO:0003677,GO:0016891,GO:0006396,GO:0004525,GO:0003723	AT3G43920.2	ATDCL3,DCL3	dicer-like 3	LOC_Os01g68120.1	DCL3, putative, expressed	13318	3217	3217	OsDCL3a	DCL3	Chr05N	67820031	67830132	GO:0005515,GO:0016787,GO:0005524,GO:0003677,GO:0016891,GO:0006396,GO:0004525,GO:0003723	AT3G43920	ATDCL3,DCL3	dicer-like 3	LOC_Os01g68120	DCL3, putative, expressed	67.82
	no	Chr05N	69924363	69944363	20001	+	spliceSite	918	72470	Pavir.5NG619900	2.6903	69934363	Chr05N_69934363	10	4	69928519	69934838	6320	+	41591430	Pavir.5NG619900.10	Pavir.5NG619900.10.p	PF02705	PTHR30540,PTHR30540:SF9			K03549	GO:0071805,GO:0016020,GO:0015079	AT3G02050.1	ATKT4,ATKUP3,KUP3	K+ uptake transporter 3	LOC_Os01g70940.1	potassium transporter, putative, expressed	5844	-475	475	OsHAK2		Chr05N	69928519	69934838	GO:0071805,GO:0016020,GO:0015079	AT3G02050	ATKT4,ATKUP3,KUP3	K+ uptake transporter 3	LOC_Os01g70940	potassium transporter, putative, expressed	69.93
	no	Chr05N	70159150	70179150	20001	+	spliceSite	919	72498	Pavir.5NG624100	2.56773	70169150	Chr05N_70169150	10	5	70158682	70161389	2708	+	41592042	Pavir.5NG624100.1	Pavir.5NG624100.1.p	PF01565,PF09265	PTHR13878,PTHR13878:SF61		1.5.99.12	K00279	GO:0055114,GO:0050660,GO:0016491,GO:0019139,GO:0009690	AT2G41510.1	ATCKX1,CKX1	cytokinin oxidase/dehydrogenase 1	LOC_Os01g71310.1	cytokinin dehydrogenase precursor, putative, expressed	10468	7761	7761	OsCKX4		Chr05N	70158682	70161389	GO:0055114,GO:0050660,GO:0016491,GO:0019139,GO:0009690	AT2G41510	ATCKX1,CKX1	cytokinin oxidase/dehydrogenase 1	LOC_Os01g71310	cytokinin dehydrogenase precursor, putative, expressed	70.16
	no	Chr06K	6695988	6715988	20001	-	spliceSite	933	77414	Pavir.6KG064200	2.18717	6705988	Chr06K_6705988	11	9	6710971	6720848	9878	+	41667831	Pavir.6KG064200.10	Pavir.6KG064200.10.p	PF00400	PTHR22847,PTHR22847:SF441	KOG0266			GO:0005515	AT1G80490.2	TPR1	TOPLESS-related 1	LOC_Os08g06480.1	lissencephaly type-1-like homology motif, putative, expressed	-4983	-14860	4983	OsTPL|ASP1|OsLIS-L1		Chr06K	6710971	6720848	GO:0005515	AT1G80490	TPR1	TOPLESS-related 1	LOC_Os08g06480	lissencephaly type-1-like homology motif, putative, expressed	6.71
	no	Chr06K	25884663	25904663	20001	-	spliceSite	950	78201	Pavir.6KG148400	3.82116	25894663	Chr06K_25894663	11	5	25890249	25894374	4126	+	41668295	Pavir.6KG148400.1	Pavir.6KG148400.1.p	PF00232	PTHR10353,PTHR10353:SF78	KOG0626	3.2.1.21	K01188	GO:0005975,GO:0004553	AT1G02850.2	BGLU11	beta glucosidase 11	LOC_Os09g33680.1	Os9bglu31 - beta-glucosidase, dhurrinase, similar to G. max hydroxyisourate hydrolase, expressed	4414	289	289	Os9BGlu31		Chr06K	25890249	25894374	GO:0005975,GO:0004553	AT1G02850	BGLU11	beta glucosidase 11	LOC_Os09g33680	Os9bglu31 - beta-glucosidase, dhurrinase, similar to G. max hydroxyisourate hydrolase, expressed	25.89
	no	Chr06K	28414398	28434398	20001	-	intron	954	75691	Pavir.5NG519400	2.15129	28424398	Chr06K_28424398	11	4					41590249	Pavir.5NG519400.1	Pavir.5NG519400.1.p	PF00917,PF13423,PF14533,PF12436	PTHR24006,PTHR24006:SF445		3.4.19.12	K11838	GO:0005515	AT3G11910.1	UBP13	ubiquitin-specific protease 13	LOC_Os01g56490.1	ubiquitin carboxyl-terminal hydrolase, putative, expressed					UBP13	Chr05N	58699432	58715761	GO:0005515	AT3G11910	UBP13	ubiquitin-specific protease 13	LOC_Os01g56490	ubiquitin carboxyl-terminal hydrolase, putative, expressed	58.7
	no	Chr06K	31211587	31231587	20001	-	intron	959	75777	Pavir.5NG529200	2.22686	31221587	Chr06K_31221587	11	9					41595281	Pavir.5NG529200.1	Pavir.5NG529200.1.p	PF13923,PF00271,PF00176	PTHR10799,PTHR10799:SF777		3.6.4.12		GO:0005524	AT1G61140.1	EDA16	SNF2 domain-containing protein / helicase domain-containing protein / zinc finger protein-related	LOC_Os01g57110.1	SNF2 family N-terminal domain containing protein, expressed				ALT1		Chr05N	59524292	59535583	GO:0005524	AT1G61140	EDA16	SNF2 domain-containing protein / helicase domain-containing protein / zinc finger protein-related	LOC_Os01g57110	SNF2 family N-terminal domain containing protein, expressed	59.52
	no	Chr06K	31361815	31381815	20001	-	spliceSite	960	80848	Pavir.6KG225600	2.08858	31371815	Chr06K_31371815	11	5	31363652	31371229	7578	-	41669479	Pavir.6KG225600.1	Pavir.6KG225600.1.p	PF01073	PTHR10366,PTHR10366:SF457		5.1.3.2	K01784	GO:0055114,GO:0016616,GO:0006694,GO:0003854	AT4G10960.1	UGE5	UDP-D-glucose/UDP-D-galactose 4-epimerase 5	LOC_Os08g28730.1	NAD dependent epimerase/dehydratase family protein, putative, expressed	8163	586	586	BZ1		Chr06K	31363652	31371229	GO:0055114,GO:0016616,GO:0006694,GO:0003854	AT4G10960	UGE5	UDP-D-glucose/UDP-D-galactose 4-epimerase 5	LOC_Os08g28730	NAD dependent epimerase/dehydratase family protein, putative, expressed	31.36
	no	Chr06K	31498425	31518425	20001	-	intron	963	73474	Pavir.5NG151300	3.48343	31508425	Chr06K_31508425	11	7					41589387	Pavir.5NG151300.1	Pavir.5NG151300.1.p	PF01966	PTHR11373,PTHR11373:SF31	KOG2681				AT5G40270.1		HD domain-containing metal-dependent phosphohydrolase family protein	LOC_Os01g01920.2	HD domain containing protein 2, putative, expressed				WFSL1		Chr05N	11330967	11344245		AT5G40270		HD domain-containing metal-dependent phosphohydrolase family protein	LOC_Os01g01920	HD domain containing protein 2, putative, expressed	11.33
	no	Chr06K	31505819	31525819	20001	-	intron	964	73474	Pavir.5NG151300	2.0713	31515819	Chr06K_31515819	11	9					41589387	Pavir.5NG151300.1	Pavir.5NG151300.1.p	PF01966	PTHR11373,PTHR11373:SF31	KOG2681				AT5G40270.1		HD domain-containing metal-dependent phosphohydrolase family protein	LOC_Os01g01920.2	HD domain containing protein 2, putative, expressed				WFSL1		Chr05N	11330967	11344245		AT5G40270		HD domain-containing metal-dependent phosphohydrolase family protein	LOC_Os01g01920	HD domain containing protein 2, putative, expressed	11.33
	no	Chr06K	35142123	35162123	20001	-	spliceSite	974	78514	Pavir.6KG244100	2.31316	35152123	Chr06K_35152123	11	6	35146584	35149813	3230	+	41668492	Pavir.6KG244100.1	Pavir.6KG244100.1.p	PF11833	PTHR33372,PTHR33372:SF3					AT5G23040.1	CDF1	Protein of unknown function (DUF3353)	LOC_Os08g32130.2	heat shock protein DnaJ, putative, expressed	5539	2310	2310	OsV5B		Chr06K	35146584	35149813		AT5G23040	CDF1	Protein of unknown function (DUF3353)	LOC_Os08g32130	heat shock protein DnaJ, putative, expressed	35.15
	no	Chr06K	37362513	37382513	20001	-	spliceSite	979	78693	Pavir.6KG279300	2.20244	37372513	Chr06K_37372513	11	6	37372608	37377309	4702	+	41667722	Pavir.6KG279300.3	Pavir.6KG279300.3.p	PF00171	PTHR11699,PTHR11699:SF29		1.2.1.9	K00131	GO:0055114,GO:0016491,GO:0008152	AT2G24270.4	ALDH11A3	aldehyde dehydrogenase 11A3	LOC_Os08g34210.1	aldehyde dehydrogenase, putative, expressed	-95	-4796	95	OsGAPDH		Chr06K	37372608	37377309	GO:0055114,GO:0016491,GO:0008152	AT2G24270	ALDH11A3	aldehyde dehydrogenase 11A3	LOC_Os08g34210	aldehyde dehydrogenase, putative, expressed	37.37
	no	Chr06K	39076227	39096227	20001	-	intron	985	73863	Pavir.5NG209500	2.14788	39086227	Chr06K_39086227	11	4					41595349	Pavir.5NG209500.1	Pavir.5NG209500.1.p	PF07714	PTHR27001,PTHR27001:SF177	KOG1187	2.7.11.1	K13436	GO:0006468,GO:0004672	AT2G47060.4		Protein kinase superfamily protein	LOC_Os05g04520.1	protein kinase, putative, expressed				OsPti1a		Chr05N	17112411	17121026	GO:0006468,GO:0004672	AT2G47060		Protein kinase superfamily protein	LOC_Os05g04520	protein kinase, putative, expressed	17.11
	no	Chr06K	43424171	43444171	20001	-	spliceSite	990	81497	Pavir.6KG367012	2.24503	43434171	Chr06K_43434171	11	9	43427061	43431864	4804	-	41668960	Pavir.6KG367012.1	Pavir.6KG367012.1.p	PF03110	PTHR31251,PTHR31251:SF23				GO:0005634,GO:0003677	AT2G42200.1	SPL9	squamosa promoter binding protein-like 9	LOC_Os08g39890.1	OsSPL14 - SBP-box gene family member, expressed	7110	2307	2307	OsSPL14|IPA1|WFP	SPL9	Chr06K	43427061	43431864	GO:0005634,GO:0003677	AT2G42200	SPL9	squamosa promoter binding protein-like 9	LOC_Os08g39890	OsSPL14 - SBP-box gene family member, expressed	43.43
	no	Chr06K	43858880	43878880	20001	-	spliceSite	991	79130	Pavir.6KG363100	2.35601	43868880	Chr06K_43868880	11	6	43861858	43863357	1500	+	41670780	Pavir.6KG363100.1	Pavir.6KG363100.1.p	PF00069	PTHR24056,PTHR24056:SF178	KOG0594	2.7.11.22,2.7.11.23	K07760	GO:0006468,GO:0005524,GO:0004672	AT1G76540.1	CDKB2;1	cyclin-dependent kinase B2;1	LOC_Os08g40170.1	cyclin-dependent kinase B2-1, putative, expressed	7022	5523	5523	CDKB2;1|cdc2Os3|CDKB2		Chr06K	43861858	43863357	GO:0006468,GO:0005524,GO:0004672	AT1G76540	CDKB2;1	cyclin-dependent kinase B2;1	LOC_Os08g40170	cyclin-dependent kinase B2-1, putative, expressed	43.86
	no	Chr06K	45659625	45679625	20001	-	spliceSite	998	81678	Pavir.6KG383072	2.30812	45669625	Chr06K_45669625	11	9	45664132	45668510	4379	-	41671688	Pavir.6KG383072.1	Pavir.6KG383072.1.p	PF06203	PTHR31717,PTHR31717:SF3				GO:0005515	AT1G28050.1		B-box type zinc finger protein with CCT domain	LOC_Os08g42440.1	CCT/B-box zinc finger protein, putative, expressed	5493	1115	1115	OsCOL15		Chr06K	45664132	45668510	GO:0005515	AT1G28050		B-box type zinc finger protein with CCT domain	LOC_Os08g42440	CCT/B-box zinc finger protein, putative, expressed	45.66
	no	Chr06K	45833497	45853497	20001	-	spliceSite	1000	81694	Pavir.6KG384006	2.01666	45843497	Chr06K_45843497	11	9	45843697	45845157	1461	-	41668824	Pavir.6KG384006.1	Pavir.6KG384006.1.p	PF07714	PTHR24056,PTHR24056:SF178		2.7.11.22,2.7.11.23		GO:0006468,GO:0004672	AT1G20930.1	CDKB2;2	cyclin-dependent kinase B2;2	LOC_Os08g40170.1	cyclin-dependent kinase B2-1, putative, expressed	-200	-1660	200	CDKB2;1|cdc2Os3|CDKB2		Chr06K	45843697	45845157	GO:0006468,GO:0004672	AT1G20930	CDKB2;2	cyclin-dependent kinase B2;2	LOC_Os08g40170	cyclin-dependent kinase B2-1, putative, expressed	45.84
	no	Chr06K	45833497	45853497	20001	-	spliceSite	1000	81696	Pavir.6KG384200	2.01666	45843497	Chr06K_45843497	11	9	45850073	45855782	5710	-	41667076	Pavir.6KG384200.1	Pavir.6KG384200.1.p	PF10275	PTHR12931	KOG3991	3.4.19.12	K09602		AT1G28120.1			LOC_Os08g42540.1	ubiquitin thioesterase otubain-like, putative, expressed	-6576	-12285	6576	WTG1|OsOTUB1|GWC1		Chr06K	45850073	45855782		AT1G28120			LOC_Os08g42540	ubiquitin thioesterase otubain-like, putative, expressed	45.85
	no	Chr06K	46374082	46394082	20001	-	spliceSite	1001	79367	Pavir.6KG391000	3.3683	46384082	Chr06K_46384082	11	9	46384271	46387182	2912	+	41668617	Pavir.6KG391000.1	Pavir.6KG391000.1.p	PF00254	PTHR10516,PTHR10516:SF264	KOG0544	5.2.1.8	K01802	GO:0006457	AT2G43560.1		FKBP-like peptidyl-prolyl cis-trans isomerase family protein	LOC_Os08g42850.1	peptidyl-prolyl cis-trans isomerase, FKBP-type, putative, expressed	-189	-3100	189	OsFKBP16-3		Chr06K	46384271	46387182	GO:0006457	AT2G43560		FKBP-like peptidyl-prolyl cis-trans isomerase family protein	LOC_Os08g42850	peptidyl-prolyl cis-trans isomerase, FKBP-type, putative, expressed	46.38
	no	Chr06N	2054669	2074669	20001	-	spliceSite	1007	84743	Pavir.6NG014931	2.28033	2064669	Chr06N_2064669	12	5	2072957	2074994	2038	-	41577874	Pavir.6NG014931.1	Pavir.6NG014931.1.p	PF00612,PF13178	PTHR32295,PTHR32295:SF21				GO:0005515	AT1G01110.2	IQD18	IQ-domain 18	LOC_Os08g02250.1	IQ calmodulin-binding motif domain containing protein, expressed	-8288	-10325	8288	OsIQD14		Chr06N	2072957	2074994	GO:0005515	AT1G01110	IQD18	IQ-domain 18	LOC_Os08g02250	IQ calmodulin-binding motif domain containing protein, expressed	2.07
	no	Chr06N	4751112	4771112	20001	+	intron	1008	77100	Pavir.6KG016500	4.38474	4761112	Chr06N_4761112	12	5					41669062	Pavir.6KG016500.1	Pavir.6KG016500.1.p	PF00294	PTHR10584,PTHR10584:SF169	KOG2855	2.7.1.4	K00847		AT4G10260.1		pfkB-like carbohydrate kinase family protein	LOC_Os08g02120.1	kinase, pfkB family, putative, expressed				OsFKII		Chr06K	1715007	1718331		AT4G10260		pfkB-like carbohydrate kinase family protein	LOC_Os08g02120	kinase, pfkB family, putative, expressed	1.72
	no	Chr06N	9164854	9184854	20001	-	spliceSite	1011	82545	Pavir.6NG084700	2.05098	9174854	Chr06N_9174854	12	4	9183303	9194740	11438	+	41580252	Pavir.6NG084700.1	Pavir.6NG084700.1.p	PF00856	PTHR22884,PTHR22884:SF343	KOG1080	2.1.1.43		GO:0005515	AT4G15180.1	ATXR3,SDG2	SET domain protein 2	LOC_Os08g08210.1	SET domain containing protein, expressed	-8449	-19886	8449	SDG701		Chr06N	9183303	9194740	GO:0005515	AT4G15180	ATXR3,SDG2	SET domain protein 2	LOC_Os08g08210	SET domain containing protein, expressed	9.18
	no	Chr06N	10324654	10344654	20001	-	spliceSite	1013	82590	Pavir.6NG087403	2.86074	10334654	Chr06N_10334654	12	9	10337775	10339289	1515	+	41580364	Pavir.6NG087403.1	Pavir.6NG087403.1.p	PF11960,PF00487	PTHR32100,PTHR32100:SF13				GO:0055114,GO:0016717,GO:0006629	AT3G12120.2	FAD2	fatty acid desaturase 2	LOC_Os02g48560.1	fatty acid desaturase, putative, expressed	-3121	-4635	3121	OsFAD2|OsFAD2-1		Chr06N	10337775	10339289	GO:0055114,GO:0016717,GO:0006629	AT3G12120	FAD2	fatty acid desaturase 2	LOC_Os02g48560	fatty acid desaturase, putative, expressed	10.34
	no	Chr06N	20858216	20878216	20001	-	spliceSite	1020	85461	Pavir.6NG129700	2.90884	20868216	Chr06N_20868216	12	5	20873855	20877324	3470	-	41579865	Pavir.6NG129700.2	Pavir.6NG129700.2.p	PF06955,PF00722	PTHR31062,PTHR31062:SF45		2.4.1.207	K08235	GO:0048046,GO:0016762,GO:0006073,GO:0005618,GO:0005975,GO:0004553	AT5G57560.1	TCH4,XTH22	Xyloglucan endotransglucosylase/hydrolase family protein	LOC_Os08g13920.1	glycosyl hydrolases family 16, putative, expressed	-5639	-9108	5639	OsXTH8		Chr06N	20873855	20877324	GO:0048046,GO:0016762,GO:0006073,GO:0005618,GO:0005975,GO:0004553	AT5G57560	TCH4,XTH22	Xyloglucan endotransglucosylase/hydrolase family protein	LOC_Os08g13920	glycosyl hydrolases family 16, putative, expressed	20.87
	no	Chr06N	42224044	42244044	20001	+	intron	1028	78374	Pavir.6KG236006	2.09889	42234044	Chr06N_42234044	12	6					41671869	Pavir.6KG236006.1	Pavir.6KG236006.1.p		PTHR27000,PTHR27000:SF84		2.7.11.1			AT5G07180.1	ERL2	ERECTA-like 2	LOC_Os06g03970.1	receptor-like protein kinase 5 precursor, putative, expressed				OsSIK1|OsERL		Chr06K	31803662	31805700		AT5G07180	ERL2	ERECTA-like 2	LOC_Os06g03970	receptor-like protein kinase 5 precursor, putative, expressed	31.8
	no	Chr06N	42224044	42244044	20001	-	spliceSite	1028	83665	Pavir.6NG248209	2.09889	42234044	Chr06N_42234044	12	6	42209036	42226265	17230	+	41577189	Pavir.6NG248209.1	Pavir.6NG248209.1.p	PF00931	PTHR23155,PTHR23155:SF561	KOG4658			GO:0043531	AT3G07040.1	RPM1,RPS3	NB-ARC domain-containing disease resistance protein	LOC_Os11g14380.1	resistance protein LR10, putative, expressed	25008	7779	7779	NLS1		Chr06N	42209036	42226265	GO:0043531	AT3G07040	RPM1,RPS3	NB-ARC domain-containing disease resistance protein	LOC_Os11g14380	resistance protein LR10, putative, expressed	42.21
	no	Chr06N	52964490	52984490	20001	-	intron	1047	81276	Pavir.6KG298800	3.50766	52974490	Chr06N_52974490	12	6					41671221	Pavir.6KG298800.1	Pavir.6KG298800.1.p	PF00282	PTHR11999,PTHR11999:SF113		4.1.1.15	K01580	GO:0030170,GO:0019752,GO:0016831	AT5G17330.1	GAD,GAD1	glutamate decarboxylase	LOC_Os08g36320.3	decarboxylase, putative, expressed				OsGAD1		Chr06K	39581671	39585596	GO:0030170,GO:0019752,GO:0016831	AT5G17330	GAD,GAD1	glutamate decarboxylase	LOC_Os08g36320	decarboxylase, putative, expressed	39.58
	no	Chr07K	20783011	20803011	20001	-	spliceSite	1065	90257	Pavir.7KG080900	2.36028	20793011	Chr07K_20793011	13	9	20778669	20793688	15020	-	41574215	Pavir.7KG080900.10	Pavir.7KG080900.10.p	PF07714,PF13426	PTHR24351,PTHR24351:SF81	KOG0610	2.7.11.1		GO:0006468,GO:0004672	AT5G58140.2	NPL1,PHOT2	phototropin 2	LOC_Os04g23890.1	AGC_PVPK_like_kin82y.10 - ACG kinases include homologs to PKA, PKG and PKC, expressed	14342	-677	677	OsNPH1b		Chr07K	20778669	20793688	GO:0006468,GO:0004672	AT5G58140	NPL1,PHOT2	phototropin 2	LOC_Os04g23890	AGC_PVPK_like_kin82y.10 - ACG kinases include homologs to PKA, PKG and PKC, expressed	20.78
	no	Chr07K	21419478	21439478	20001	-	spliceSite	1066	90283	Pavir.7KG189200	2.39526	21429478	Chr07K_21429478	13	4	21401943	21426781	24839	-	41572380	Pavir.7KG189200.4	Pavir.7KG189200.4.p	PF14510,PF08370,PF00005,PF01061	PTHR19241,PTHR19241:SF259				GO:0016887,GO:0005524,GO:0016020	AT3G53480.1	ABCG37,ATPDR9,PDR9,PIS1	pleiotropic drug resistance 9	LOC_Os02g32690.1	pleiotropic drug resistance protein 15, putative, expressed	27535	2697	2697	OsPDR2		Chr07K	21401943	21426781	GO:0016887,GO:0005524,GO:0016020	AT3G53480	ABCG37,ATPDR9,PDR9,PIS1	pleiotropic drug resistance 9	LOC_Os02g32690	pleiotropic drug resistance protein 15, putative, expressed	21.4
	no	Chr07K	27366670	27386670	20001	-	spliceSite	1070	87592	Pavir.7KG134200	2.36067	27376670	Chr07K_27376670	13	9	27369544	27371740	2197	+	41572553	Pavir.7KG134200.1	Pavir.7KG134200.1.p	PF00010	PTHR31945,PTHR31945:SF17				GO:0046983	AT2G28160.1	ATBHLH029,ATBHLH29,ATFIT1,BHLH029,FIT1,FRU	FER-like regulator of iron uptake	LOC_Os04g31290.1	helix-loop-helix DNA-binding domain containing protein, expressed	7126	4930	4930	OsbHLH156		Chr07K	27369544	27371740	GO:0046983	AT2G28160	ATBHLH029,ATBHLH29,ATFIT1,BHLH029,FIT1,FRU	FER-like regulator of iron uptake	LOC_Os04g31290	helix-loop-helix DNA-binding domain containing protein, expressed	27.37
	no	Chr07K	27366670	27386670	20001	-	spliceSite	1070	87593	Pavir.7KG134300	2.36067	27376670	Chr07K_27376670	13	9	27383365	27386601	3237	+	41574421	Pavir.7KG134300.6	Pavir.7KG134300.6.p	PF03081	PTHR12542,PTHR12542:SF36	KOG2344		K07195	GO:0006887,GO:0000145	AT5G50380.1	ATEXO70F1,EXO70F1	exocyst subunit exo70 family protein F1	LOC_Os04g31330.1	exo70 exocyst complex subunit domain containing protein, expressed	-6695	-9931	6695	OsExo70-F3		Chr07K	27383365	27386601	GO:0006887,GO:0000145	AT5G50380	ATEXO70F1,EXO70F1	exocyst subunit exo70 family protein F1	LOC_Os04g31330	exo70 exocyst complex subunit domain containing protein, expressed	27.38
	no	Chr07K	31525227	31545227	20001	+	intron	1073	82240	Pavir.6NG031200	2.55519	31535227	Chr07K_31535227	13	3					41579702	Pavir.6NG031200.3	Pavir.6NG031200.3.p	PF00400	PTHR10253	KOG1034		K11462	GO:0005515	AT3G20740.1	FIE,FIE1,FIS3	Transducin/WD40 repeat-like superfamily protein	LOC_Os08g04270.3	WD domain, G-beta repeat domain containing protein, expressed				OsFIE2	FIE1, FIS3	Chr06N	4166134	4170255	GO:0005515	AT3G20740	FIE,FIE1,FIS3	Transducin/WD40 repeat-like superfamily protein	LOC_Os08g04270	WD domain, G-beta repeat domain containing protein, expressed	4.17
	no	Chr07K	39559830	39579830	20001	-	spliceSite	1081	91395	Pavir.7KG239555	3.35855	39569830	Chr07K_39569830	13	6	39568279	39570116	1838	-	41570413	Pavir.7KG239555.1	Pavir.7KG239555.1.p	PF00249	PTHR10641,PTHR10641:SF497			K09422		AT3G23250.1	ATMYB15,ATY19,MYB15	myb domain protein 15	LOC_Os04g43680.1	MYB family transcription factor, putative, expressed	1551	-286	286	Osmyb4		Chr07K	39568279	39570116		AT3G23250	ATMYB15,ATY19,MYB15	myb domain protein 15	LOC_Os04g43680	MYB family transcription factor, putative, expressed	39.57
	no	Chr07K	41281324	41301324	20001	-	spliceSite	1083	91553	Pavir.7KG270400	2.4513	41291324	Chr07K_41291324	13	4	41284764	41288639	3876	-	41572369	Pavir.7KG270400.1	Pavir.7KG270400.1.p	PF03169	PTHR31645,PTHR31645:SF19				GO:0055085	AT5G53550.2	ATYSL3,YSL3	YELLOW STRIPE like 3	LOC_Os04g45900.1	transposon protein, putative, unclassified, expressed	6560	2685	2685	OsYSL16		Chr07K	41284764	41288639	GO:0055085	AT5G53550	ATYSL3,YSL3	YELLOW STRIPE like 3	LOC_Os04g45900	transposon protein, putative, unclassified, expressed	41.28
	no	Chr07K	41281324	41301324	20001	-	spliceSite	1083	88634	Pavir.7KG270600	2.4513	41291324	Chr07K_41291324	13	4	41300401	41308941	8541	+	41576208	Pavir.7KG270600.1	Pavir.7KG270600.1.p	PF02847,PF02854	PTHR23253,PTHR23253:SF26			K03260	GO:0005515,GO:0003723	AT3G60240.4	CUM2,EIF4G	eukaryotic translation initiation factor 4G	LOC_Os07g36940.1	eukaryotic translation initiation factor 4G, putative, expressed	-9077	-17617	9077	eIF4G		Chr07K	41300401	41308941	GO:0005515,GO:0003723	AT3G60240	CUM2,EIF4G	eukaryotic translation initiation factor 4G	LOC_Os07g36940	eukaryotic translation initiation factor 4G, putative, expressed	41.3
	no	Chr07K	42328845	42348845	20001	-	spliceSite	1085	91637	Pavir.7KG284900	2.78224	42338845	Chr07K_42338845	13	4	42336930	42338606	1677	-	41575338	Pavir.7KG284900.1	Pavir.7KG284900.1.p	PF00201	PTHR11926,PTHR11926:SF201	KOG1192	2.4.1.215	K13495	GO:0016758,GO:0008152	AT3G50740.1	UGT72E1	UDP-glucosyl transferase 72E1	LOC_Os04g46980.1	cis-zeatin O-glucosyltransferase, putative, expressed	1915	239	239	cZOGT1		Chr07K	42336930	42338606	GO:0016758,GO:0008152	AT3G50740	UGT72E1	UDP-glucosyl transferase 72E1	LOC_Os04g46980	cis-zeatin O-glucosyltransferase, putative, expressed	42.34
	no	Chr07K	46072913	46092913	20001	-	spliceSite	1087	91938	Pavir.7KG330300	2.88656	46082913	Chr07K_46082913	13	5	46080479	46083951	3473	-	41573874	Pavir.7KG330300.1	Pavir.7KG330300.1.p	PF13639	PTHR22937,PTHR22937:SF46				GO:0008270,GO:0005515	AT5G10650.1		RING/U-box superfamily protein	LOC_Os04g51400.1	zinc finger, C3HC4 type domain containing protein, expressed	2434	-1038	1038	OsRMT1		Chr07K	46080479	46083951	GO:0008270,GO:0005515	AT5G10650		RING/U-box superfamily protein	LOC_Os04g51400	zinc finger, C3HC4 type domain containing protein, expressed	46.08
	no	Chr07K	51091934	51111934	20001	-	spliceSite	1093	92493	Pavir.7KG386900	3.4425	51101934	Chr07K_51101934	13	7	51098874	51101574	2701	-	41573827	Pavir.7KG386900.1	Pavir.7KG386900.1.p	PF01786	PTHR31803,PTHR31803:SF10		1.10.3.11	K17893	GO:0055114,GO:0009916	AT4G22260.1	IM,IM1	Alternative oxidase family protein	LOC_Os04g57320.1	immutans protein, putative, expressed	3060	360	360	OsIM1		Chr07K	51098874	51101574	GO:0055114,GO:0009916	AT4G22260	IM,IM1	Alternative oxidase family protein	LOC_Os04g57320	immutans protein, putative, expressed	51.1
	no	Chr07K	52034657	52054657	20001	-	spliceSite	1094	92672	Pavir.7KG370400	3.55105	52044657	Chr07K_52044657	13	3	52037300	52039272	1973	-	41570976	Pavir.7KG370400.1	Pavir.7KG370400.1.p	PF13193,PF00501	PTHR24095,PTHR24095:SF171	KOG1176	6.2.1.8		GO:0008152,GO:0003824	AT3G48990.1		AMP-dependent synthetase and ligase family protein	LOC_Os04g58710.1	AMP-binding domain containing protein, expressed	7357	5385	5385	OsAAE3		Chr07K	52037300	52039272	GO:0008152,GO:0003824	AT3G48990		AMP-dependent synthetase and ligase family protein	LOC_Os04g58710	AMP-binding domain containing protein, expressed	52.04
	no	Chr07N	9498559	9518559	20001	-	spliceSite	1104	93144	Pavir.7NG009100	2.04709	9508559	Chr07N_9508559	14	9	9471532	9504100	32569	+	41625296	Pavir.7NG009100.1	Pavir.7NG009100.1.p	PF09733	PTHR22597,PTHR22597:SF0	KOG2350				AT5G51230.1	AtEMF2,CYR1,EMF2,VEF2	VEFS-Box of polycomb protein	LOC_Os09g13630.1	ZOS9-03 - C2H2 zinc finger protein, expressed	37027	4459	4459	OsEMF2b	EMF2, CYR1	Chr07N	9471532	9504100		AT5G51230	AtEMF2,CYR1,EMF2,VEF2	VEFS-Box of polycomb protein	LOC_Os09g13630	ZOS9-03 - C2H2 zinc finger protein, expressed	9.47
	no	Chr07N	29854066	29874066	20001	-	spliceSite	1119	96544	Pavir.7NG208417	3.16583	29864066	Chr07N_29864066	14	7	29872965	29874526	1562	-	41629062	Pavir.7NG208417.1	Pavir.7NG208417.1.p	PF03514	PTHR31636,PTHR31636:SF19					AT3G03450.1	RGL2	RGA-like 2	LOC_Os04g35250.1	MONOCULM 1, putative, expressed	-8899	-10460	8899		RGL2	Chr07N	29872965	29874526		AT3G03450	RGL2	RGA-like 2	LOC_Os04g35250	MONOCULM 1, putative, expressed	29.87
	no	Chr07N	33258344	33278344	20001	-	spliceSite	1123	96773	Pavir.7NG247600	3.07702	33268344	Chr07N_33268344	14	9	33264083	33269128	5046	-	41628972	Pavir.7NG247600.1	Pavir.7NG247600.1.p	PF00171	PTHR11699,PTHR11699:SF166		1.2.1.8	K00130	GO:0055114,GO:0016491,GO:0008152	AT3G48170.1	ALDH10A9	aldehyde dehydrogenase 10A9	LOC_Os04g39020.1	aldehyde dehydrogenase, putative, expressed	4261	-784	784	BAD1|OsBADH1		Chr07N	33264083	33269128	GO:0055114,GO:0016491,GO:0008152	AT3G48170	ALDH10A9	aldehyde dehydrogenase 10A9	LOC_Os04g39020	aldehyde dehydrogenase, putative, expressed	33.26
	no	Chr07N	33259980	33279980	20001	-	spliceSite	1124	96773	Pavir.7NG247600	2.08616	33269980	Chr07N_33269980	14	9	33264083	33269128	5046	-	41628972	Pavir.7NG247600.1	Pavir.7NG247600.1.p	PF00171	PTHR11699,PTHR11699:SF166		1.2.1.8	K00130	GO:0055114,GO:0016491,GO:0008152	AT3G48170.1	ALDH10A9	aldehyde dehydrogenase 10A9	LOC_Os04g39020.1	aldehyde dehydrogenase, putative, expressed	5897	852	852	BAD1|OsBADH1		Chr07N	33264083	33269128	GO:0055114,GO:0016491,GO:0008152	AT3G48170	ALDH10A9	aldehyde dehydrogenase 10A9	LOC_Os04g39020	aldehyde dehydrogenase, putative, expressed	33.26
	no	Chr07N	41980678	42000678	20001	-	spliceSite	1134	94749	Pavir.7NG294700	2.07246	41990678	Chr07N_41990678	14	3	41987041	41990735	3695	+	41630274	Pavir.7NG294700.1	Pavir.7NG294700.1.p	PF13639	PTHR14155,PTHR14155:SF75			K19045	GO:0008270,GO:0005515	AT3G63530.2	BB,BB2	RING/U-box superfamily protein	LOC_Os04g48260.1	zinc RING finger protein, putative, expressed	3637	-57	57	OsSIRH2-14		Chr07N	41987041	41990735	GO:0008270,GO:0005515	AT3G63530	BB,BB2	RING/U-box superfamily protein	LOC_Os04g48260	zinc RING finger protein, putative, expressed	41.99
	no	Chr07N	44045061	44065061	20001	-	spliceSite	1136	94918	Pavir.7NG317900	4.75488	44055061	Chr07N_44055061	14	6	44052558	44055242	2685	+	41627632	Pavir.7NG317900.2	Pavir.7NG317900.2.p	PF01698	PTHR36079				GO:0006355,GO:0003677	AT5G61850.1	LFY,LFY3	floral meristem identity control protein LEAFY (LFY)	LOC_Os04g51000.1	transcription factor FL, putative, expressed	2503	-181	181	RFL|APO2|SSC	LFY	Chr07N	44052558	44055242	GO:0006355,GO:0003677	AT5G61850	LFY,LFY3	floral meristem identity control protein LEAFY (LFY)	LOC_Os04g51000	transcription factor FL, putative, expressed	44.05
	no	Chr07N	44045061	44065061	20001	-	spliceSite	1136	97650	Pavir.7NG318200	4.75488	44055061	Chr07N_44055061	14	6	44064574	44068117	3544	-	41628629	Pavir.7NG318200.1	Pavir.7NG318200.1.p	PF00010	PTHR11514,PTHR11514:SF29				GO:0046983	AT2G31210.1		basic helix-loop-helix (bHLH) DNA-binding superfamily protein	LOC_Os04g51070.1	helix-loop-helix DNA-binding domain containing protein, expressed	-9513	-13056	9513	DTD|EAT1		Chr07N	44064574	44068117	GO:0046983	AT2G31210		basic helix-loop-helix (bHLH) DNA-binding superfamily protein	LOC_Os04g51070	helix-loop-helix DNA-binding domain containing protein, expressed	44.06
	no	Chr07N	44352687	44372687	20001	-	spliceSite	1137	97694	Pavir.7NG323200	2.09268	44362687	Chr07N_44362687	14	5	44352668	44355190	2523	-	41630080	Pavir.7NG323200.1	Pavir.7NG323200.1.p	PF13639	PTHR22937,PTHR22937:SF46				GO:0008270,GO:0005515	AT5G10650.2		RING/U-box superfamily protein	LOC_Os04g51400.3	zinc finger, C3HC4 type domain containing protein, expressed	10019	7497	7497	OsRMT1		Chr07N	44352668	44355190	GO:0008270,GO:0005515	AT5G10650		RING/U-box superfamily protein	LOC_Os04g51400	zinc finger, C3HC4 type domain containing protein, expressed	44.35
	no	Chr07N	44354086	44374086	20001	-	spliceSite	1138	97694	Pavir.7NG323200	3.07327	44364086	Chr07N_44364086	14	6	44352668	44355190	2523	-	41630080	Pavir.7NG323200.1	Pavir.7NG323200.1.p	PF13639	PTHR22937,PTHR22937:SF46				GO:0008270,GO:0005515	AT5G10650.2		RING/U-box superfamily protein	LOC_Os04g51400.3	zinc finger, C3HC4 type domain containing protein, expressed	11418	8896	8896	OsRMT1		Chr07N	44352668	44355190	GO:0008270,GO:0005515	AT5G10650		RING/U-box superfamily protein	LOC_Os04g51400	zinc finger, C3HC4 type domain containing protein, expressed	44.35
	no	Chr07N	45114984	45134984	20001	-	spliceSite	1140	94979	Pavir.7NG405500	2.67935	45124984	Chr07N_45124984	14	9	45123207	45126784	3578	+	41625269	Pavir.7NG405500.1	Pavir.7NG405500.1.p	PF02458	PTHR31642,PTHR31642:SF12				GO:0016747	AT3G23840.1		HXXXD-type acyl-transferase family protein	LOC_Os04g52164.1	transferase family protein, putative, expressed	1777	-1800	1777	OsCER2|OsHMS1I		Chr07N	45123207	45126784	GO:0016747	AT3G23840		HXXXD-type acyl-transferase family protein	LOC_Os04g52164	transferase family protein, putative, expressed	45.12
	no	Chr07N	48455955	48475955	20001	-	spliceSite	1147	95390	Pavir.7NG393300	2.15563	48465955	Chr07N_48465955	14	3	48475088	48484646	9559	+	41627222	Pavir.7NG393300.1	Pavir.7NG393300.1.p	PF03465,PF03464,PF03463	PTHR10853,PTHR10853:SF0			K06965	GO:0071025,GO:0070966,GO:0070481	AT4G27650.1	PEL1	Eukaryotic release factor 1 (eRF1) family protein	LOC_Os04g56480.1	pelota, putative, expressed	-9133	-18691	9133	OsPELOTA|LML1|Ospelo		Chr07N	48475088	48484646	GO:0071025,GO:0070966,GO:0070481	AT4G27650	PEL1	Eukaryotic release factor 1 (eRF1) family protein	LOC_Os04g56480	pelota, putative, expressed	48.48
	no	Chr07N	50165532	50185532	20001	-	spliceSite	1154	98411	Pavir.7NG445300	2.0954	50175532	Chr07N_50175532	14	4	50167808	50185432	17625	-	41627130	Pavir.7NG445300.1	Pavir.7NG445300.1.p	PF02254,PF00999	PTHR16254,PTHR16254:SF13	KOG1650			GO:0006813,GO:0055085,GO:0016021,GO:0015299,GO:0006812	AT4G00630.1	ATKEA2,KEA2	K+ efflux antiporter 2	LOC_Os04g58620.1	potasium efflux antiporter protein, putative, expressed	7724	-9900	7724	AM1		Chr07N	50167808	50185432	GO:0006813,GO:0055085,GO:0016021,GO:0015299,GO:0006812	AT4G00630	ATKEA2,KEA2	K+ efflux antiporter 2	LOC_Os04g58620	potasium efflux antiporter protein, putative, expressed	50.17
	no	Chr08K	2966425	2986425	20001	-	intron	1155	92462	Pavir.7KG362580	2.9215	2976425	Chr08K_2976425	15	6					41575769	Pavir.7KG362580.1	Pavir.7KG362580.1.p	PF08244,PF00251	PTHR31953,PTHR31953:SF13		3.2.1.26	K01193		AT1G55120.1	AtcwINV3,ATFRUCT5,FRUCT5	beta-fructofuranosidase 5	LOC_Os09g08072.1	glycosyl hydrolases, putative, expressed				OSINV1		Chr07K	50859127	50862788		AT1G55120	AtcwINV3,ATFRUCT5,FRUCT5	beta-fructofuranosidase 5	LOC_Os09g08072	glycosyl hydrolases, putative, expressed	50.86
	no	Chr08K	8494443	8514443	20001	-	intron	1162	92753	Pavir.7KG359700	3.19591	8504443	Chr08K_8504443	15	6					41572518	Pavir.7KG359700.1	Pavir.7KG359700.1.p	PF04851,PF00271	PTHR10799,PTHR10799:SF726		3.6.4.12		GO:0016787,GO:0005524,GO:0003677	AT5G63950.1	CHR24	chromatin remodeling 24	LOC_Os04g59624.2	SNF2 family N-terminal domain containing protein, expressed				ENL1		Chr07K	52687850	52695028	GO:0016787,GO:0005524,GO:0003677	AT5G63950	CHR24	chromatin remodeling 24	LOC_Os04g59624	SNF2 family N-terminal domain containing protein, expressed	52.69
	no	Chr08K	9554815	9574815	20001	-	spliceSite	1163	101567	Pavir.8KG086900	2.11326	9564815	Chr08K_9564815	15	9	9564709	9576831	12123	-	41640968	Pavir.8KG086900.1	Pavir.8KG086900.1.p	PF07645,PF00069,PF13947	PTHR27005,PTHR27005:SF64	KOG1187	2.7.11.1		GO:0005509,GO:0006468,GO:0005524,GO:0004672,GO:0030247	AT1G21240.1	WAK3	wall associated kinase 3	LOC_Os09g38910.1	OsWAK92 - OsWAK receptor-like protein kinase, expressed	106	-12016	106	OsWAK92		Chr08K	9564709	9576831	GO:0005509,GO:0006468,GO:0005524,GO:0004672,GO:0030247	AT1G21240	WAK3	wall associated kinase 3	LOC_Os09g38910	OsWAK92 - OsWAK receptor-like protein kinase, expressed	9.56
	no	Chr08K	9718270	9738270	20001	+	intron	1164	92822	Pavir.7NG083299	2.10019	9728270	Chr08K_9728270	15	8					41626712	Pavir.7NG083299.1	Pavir.7NG083299.1.p										LOC_Os09g32930.1	retrotransposon protein, putative, SINE subclass, expressed				PAIR2		Chr07N	840216	860957					LOC_Os09g32930	retrotransposon protein, putative, SINE subclass, expressed	0.84
	no	Chr08K	13138576	13158576	20001	-	spliceSite	1169	99261	Pavir.8KG108100	4.18277	13148576	Chr08K_13148576	15	9	13147073	13148724	1652	+	41643700	Pavir.8KG108100.1	Pavir.8KG108100.1.p	PF02747,PF00705	PTHR11352,PTHR11352:SF4	KOG1636		K04802	GO:0006275,GO:0003677,GO:0030337	AT2G29570.1	ATPCNA2,PCNA2	proliferating cell nuclear antigen 2	LOC_Os02g56130.1	PCNA - Putative DNA replicative polymerase clamp, expressed	1503	-148	148	OsPCNA|PCNA		Chr08K	13147073	13148724	GO:0006275,GO:0003677,GO:0030337	AT2G29570	ATPCNA2,PCNA2	proliferating cell nuclear antigen 2	LOC_Os02g56130	PCNA - Putative DNA replicative polymerase clamp, expressed	13.15
	no	Chr08K	16654384	16674384	20001	-	spliceSite	1179	101816	Pavir.8KG155200	2.13311	16664384	Chr08K_16664384	15	9	16659483	16661096	1614	-	41644085	Pavir.8KG155200.1	Pavir.8KG155200.1.p	PF00332	PTHR32227,PTHR32227:SF119		3.2.1.39,3.2.1.73		GO:0005975,GO:0004553	AT4G16260.1		Glycosyl hydrolase superfamily protein	LOC_Os05g31140.1	glycosyl hydrolases family 17, putative, expressed	4901	3288	3288	OsEGL1		Chr08K	16659483	16661096	GO:0005975,GO:0004553	AT4G16260		Glycosyl hydrolase superfamily protein	LOC_Os05g31140	glycosyl hydrolases family 17, putative, expressed	16.66
	no	Chr08K	46397559	46417559	20001	+	spliceSite	1212	102740	Pavir.8KG311800	2.31735	46407559	Chr08K_46407559	15	3	46398118	46402310	4193	-	41642593	Pavir.8KG311800.4	Pavir.8KG311800.4.p	PF00441,PF02770,PF01756	PTHR10909,PTHR10909:SF317		1.3.3.6	K00232	GO:0055114,GO:0016627,GO:0003995,GO:0006635,GO:0005777,GO:0003997	AT5G65110.1	ACX2,ATACX2	acyl-CoA oxidase 2	LOC_Os11g39220.1	acyl-coenzyme A oxidase, putative, expressed	9441	5249	5249	OsACX2		Chr08K	46398118	46402310	GO:0055114,GO:0016627,GO:0003995,GO:0006635,GO:0005777,GO:0003997	AT5G65110	ACX2,ATACX2	acyl-CoA oxidase 2	LOC_Os11g39220	acyl-coenzyme A oxidase, putative, expressed	46.4
	no	Chr08K	54205391	54225391	20001	-	spliceSite	1218	100780	Pavir.8KG386500	2.21441	54215391	Chr08K_54215391	15	8	54212917	54216512	3596	+	41639978	Pavir.8KG386500.2	Pavir.8KG386500.2.p	PF00249	PTHR12374,PTHR12374:SF19					AT5G47390.1		myb-like transcription factor family protein	LOC_Os10g41260.1	MYB family transcription factor, putative, expressed	2474	-1121	1121	OsMYBS2		Chr08K	54212917	54216512		AT5G47390		myb-like transcription factor family protein	LOC_Os10g41260	MYB family transcription factor, putative, expressed	54.21
	no	Chr08N	12583256	12603256	20001	+	spliceSite	1235	105953	Pavir.8NG242902	2.95174	12593256	Chr08N_12593256	16	5	12581899	12587429	5531	-	41632955	Pavir.8NG242902.1	Pavir.8NG242902.1.p		PTHR31776		3.2.1.55			AT5G26120.1	ASD2,ATASD2	alpha-L-arabinofuranosidase 2	LOC_Os11g03730.2	alpha-N-arabinofuranosidase A, putative, expressed	11357	5827	5827	OsARAF3		Chr08N	12581899	12587429		AT5G26120	ASD2,ATASD2	alpha-L-arabinofuranosidase 2	LOC_Os11g03730	alpha-N-arabinofuranosidase A, putative, expressed	12.58
	no	Chr08N	19354888	19374888	20001	-	intron	1238	97457	Pavir.7NG287700	3.82569	19364888	Chr08N_19364888	16	9					41625893	Pavir.7NG287700.10	Pavir.7NG287700.10.p	PF16487,PF16488,PF08699,PF16486,PF02170,PF12764,PF02171	PTHR22891,PTHR22891:SF34			K11593	GO:0005515,GO:0003676	AT1G48410.1	AGO1	Stabilizer of iron transporter SufD / Polynucleotidyl transferase	LOC_Os04g47870.1	PINHEAD, putative, expressed				OsAGO1b		Chr07N	41468313	41483348	GO:0005515,GO:0003676	AT1G48410	AGO1	Stabilizer of iron transporter SufD / Polynucleotidyl transferase	LOC_Os04g47870	PINHEAD, putative, expressed	41.47
	no	Chr08N	31843495	31863495	20001	-	intron	1243	97660	Pavir.7NG320200	2.78003	31853495	Chr08N_31853495	16	9					41629797	Pavir.7NG320200.1	Pavir.7NG320200.1.p	PF13713,PF08381	PTHR22870,PTHR22870:SF190					AT1G31880.1	BRX,NLM9	DZC (Disease resistance/zinc finger/chromosome condensation-like region) domain containing protein	LOC_Os02g47230.1	Disease resistance/zinc finger/chromosome condensation-like region protein, putative, expressed				OsBRXL1		Chr07N	44190959	44197914		AT1G31880	BRX,NLM9	DZC (Disease resistance/zinc finger/chromosome condensation-like region) domain containing protein	LOC_Os02g47230	Disease resistance/zinc finger/chromosome condensation-like region protein, putative, expressed	44.19
	no	Chr08N	31843495	31863495	20001	+	spliceSite	1243	104394	Pavir.8NG251600	2.78003	31853495	Chr08N_31853495	16	9	31863390	31865263	1874	+	41632023	Pavir.8NG251600.1	Pavir.8NG251600.1.p	PF03446,PF00393	PTHR11811,PTHR11811:SF33		1.1.1.44	K00033	GO:0055114,GO:0004616,GO:0050661,GO:0006098	AT5G41670.1		6-phosphogluconate dehydrogenase family protein	LOC_Os11g29400.1	6-phosphogluconate dehydrogenase, decarboxylating, putative, expressed	-9895	-11768	9895	Os6PGDH2		Chr08N	31863390	31865263	GO:0055114,GO:0004616,GO:0050661,GO:0006098	AT5G41670		6-phosphogluconate dehydrogenase family protein	LOC_Os11g29400	6-phosphogluconate dehydrogenase, decarboxylating, putative, expressed	31.86
	no	Chr08N	50300074	50320074	20001	-	intron	1259	98436	Pavir.7NG420700	2.88389	50310074	Chr08N_50310074	16	9					41630057	Pavir.7NG420700.2	Pavir.7NG420700.2.p	PF03081	PTHR12542,PTHR12542:SF33			K07195	GO:0006887,GO:0000145	AT5G03540.1	ATEXO70A1,EXO70A1	exocyst subunit exo70 family protein A1	LOC_Os04g58880.1	exo70 exocyst complex subunit, putative, expressed				RLS2|OsEXO70A1		Chr07N	50420908	50427017	GO:0006887,GO:0000145	AT5G03540	ATEXO70A1,EXO70A1	exocyst subunit exo70 family protein A1	LOC_Os04g58880	exo70 exocyst complex subunit, putative, expressed	50.42
	no	Chr08N	50300074	50320074	20001	+	spliceSite	1259	105243	Pavir.8NG306872	2.88389	50310074	Chr08N_50310074	16	9	50300657	50302112	1456	+	41631121	Pavir.8NG306872.1	Pavir.8NG306872.1.p	PF07762	PTHR33074,PTHR33074:SF3								LOC_Os12g39880.1	expressed protein	9417	7962	7962	HSA1a		Chr08N	50300657	50302112					LOC_Os12g39880	expressed protein	50.3
	no	Chr09K	596846	616846	20001	+	spliceSite	1260	107431	Pavir.9KG021200	3.98674	606846	Chr09K_606846	17	6	612842	618397	5556	+	41597906	Pavir.9KG021200.1	Pavir.9KG021200.1.p	PF12174	PTHR32263,PTHR32263:SF4					AT2G35510.1	SRO1	similar to RCD one 1	LOC_Os03g63770.1	RCD1, putative, expressed	-5996	-11551	5996		SRO1	Chr09K	612842	618397		AT2G35510	SRO1	similar to RCD one 1	LOC_Os03g63770	RCD1, putative, expressed	0.61
	no	Chr09K	4641837	4661837	20001	+	spliceSite	1264	113459	Pavir.9KG306228	3.97956	4651837	Chr09K_4651837	17	8	4644044	4645602	1559	-	41604760	Pavir.9KG306228.1	Pavir.9KG306228.1.p	PF05739,PF00804	PTHR19957,PTHR19957:SF69	KOG0810		K08486	GO:0005515,GO:0016020	AT3G11820.1	AT-SYR1,ATSYP121,ATSYR1,PEN1,SYP121,SYR1	syntaxin of plants 121	LOC_Os03g57310.1	syntaxin, putative, expressed	7793	6235	6235	OsSYP121		Chr09K	4644044	4645602	GO:0005515,GO:0016020	AT3G11820	AT-SYR1,ATSYP121,ATSYR1,PEN1,SYP121,SYR1	syntaxin of plants 121	LOC_Os03g57310	syntaxin, putative, expressed	4.64
	no	Chr09K	11624568	11644568	20001	+	spliceSite	1269	114233	Pavir.9KG046000	2.2332	11634568	Chr09K_11634568	17	9	11634746	11638638	3893	-	41603550	Pavir.9KG046000.2	Pavir.9KG046000.2.p	PF13499,PF07714	PTHR24349,PTHR24349:SF167	KOG0032	2.7.11.1	K13412	GO:0006468,GO:0004672	AT1G74740.1	ATCPK30,CDPK1A,CPK30	calcium-dependent protein kinase 30	LOC_Os03g48270.1	CAMK_CAMK_like.21 - CAMK includes calcium/calmodulin depedent protein kinases, expressed	-178	-4070	178	OsCPK9		Chr09K	11634746	11638638	GO:0006468,GO:0004672	AT1G74740	ATCPK30,CDPK1A,CPK30	calcium-dependent protein kinase 30	LOC_Os03g48270	CAMK_CAMK_like.21 - CAMK includes calcium/calmodulin depedent protein kinases, expressed	11.63
	no	Chr09K	30802356	30822356	20001	+	spliceSite	1295	115626	Pavir.9KG254200	2.07575	30812356	Chr09K_30812356	17	3	30817458	30818063	606	-	41600059	Pavir.9KG254200.1	Pavir.9KG254200.1.p		PTHR11510,PTHR11510:SF8		5.5.1.4		GO:0008654,GO:0006021,GO:0004512	AT4G39800.1	ATIPS1,ATMIPS1,MI-1-P SYNTHASE,MIPS1	myo-inositol-1-phosphate synthase 1	LOC_Os10g22450.1	inositol-3-phosphate synthase, putative, expressed	-5102	-5707	5102	OsINO1-2		Chr09K	30817458	30818063	GO:0008654,GO:0006021,GO:0004512	AT4G39800	ATIPS1,ATMIPS1,MI-1-P SYNTHASE,MIPS1	myo-inositol-1-phosphate synthase 1	LOC_Os10g22450	inositol-3-phosphate synthase, putative, expressed	30.82
	no	Chr09K	52731127	52751127	20001	+	spliceSite	1326	116569	Pavir.9KG092300	2.43405	52741127	Chr09K_52741127	17	4	52728874	52732178	3305	-	41606539	Pavir.9KG092300.2	Pavir.9KG092300.2.p		PTHR23042,PTHR23042:SF62					AT3G47640.1	PYE	basic helix-loop-helix (bHLH) DNA-binding superfamily protein	LOC_Os03g26210.2	helix-loop-helix DNA-binding domain containing protein, expressed	12253	8949	8949	OsIRO3|OsOsbHLH063		Chr09K	52728874	52732178		AT3G47640	PYE	basic helix-loop-helix (bHLH) DNA-binding superfamily protein	LOC_Os03g26210	helix-loop-helix DNA-binding domain containing protein, expressed	52.73
	no	Chr09K	54241723	54261723	20001	+	spliceSite	1328	111096	Pavir.9KG446700	2.0092	54251723	Chr09K_54251723	17	9	54254822	54257467	2646	+	41603343	Pavir.9KG446700.1	Pavir.9KG446700.1.p	PF02731	PTHR12096			K06063	GO:0005681,GO:0000398	AT1G77180.1	SKIP	chromatin protein family	LOC_Os02g52250.1	SKIP/SNW domain containing protein, expressed	-3099	-5744	3099	OsSKIPa		Chr09K	54254822	54257467	GO:0005681,GO:0000398	AT1G77180	SKIP	chromatin protein family	LOC_Os02g52250	SKIP/SNW domain containing protein, expressed	54.25
	no	Chr09K	56638952	56658952	20001	+	spliceSite	1329	111317	Pavir.9KG422700	2.79538	56648952	Chr09K_56648952	17	6	56652716	56658168	5453	+	41606713	Pavir.9KG422700.1	Pavir.9KG422700.1.p	PF00170,PF14144	PTHR22952,PTHR22952:SF220			K14431	GO:0043565,GO:0006355,GO:0003700,GO:0006351	AT3G12250.1	BZIP45,TGA6	TGACG motif-binding factor 6	LOC_Os03g20310.3	transcription factor HBP-1b, putative, expressed	-3764	-9216	3764	OsbZIP28|OsbZIP1		Chr09K	56652716	56658168	GO:0043565,GO:0006355,GO:0003700,GO:0006351	AT3G12250	BZIP45,TGA6	TGACG motif-binding factor 6	LOC_Os03g20310	transcription factor HBP-1b, putative, expressed	56.65
	no	Chr09K	62408999	62428999	20001	+	spliceSite	1335	117617	Pavir.9KG539200	2.30685	62418999	Chr09K_62418999	17	7	62404862	62410695	5834	-	41601341	Pavir.9KG539200.1	Pavir.9KG539200.1.p	PF13947,PF00069	PTHR27005,PTHR27005:SF34	KOG1187	2.7.11.1,2.7.10.2		GO:0030247,GO:0006468,GO:0005524,GO:0004672	AT2G23450.1		Protein kinase superfamily protein	LOC_Os03g12470.1	OsWAK25 - OsWAK receptor-like protein kinase, expressed	14137	8304	8304	OsWAK25		Chr09K	62404862	62410695	GO:0030247,GO:0006468,GO:0005524,GO:0004672	AT2G23450		Protein kinase superfamily protein	LOC_Os03g12470	OsWAK25 - OsWAK receptor-like protein kinase, expressed	62.4
	no	Chr09K	65079633	65099633	20001	+	spliceSite	1340	112216	Pavir.9KG649500	3.07565	65089633	Chr09K_65089633	17	8	65076572	65082766	6195	+	41606636	Pavir.9KG649500.1	Pavir.9KG649500.1.p	PF01486,PF00319	PTHR11945,PTHR11945:SF179	KOG0014			GO:0006355,GO:0005634,GO:0003700,GO:0046983,GO:0003677	AT2G22540.1	AGL22,SVP	K-box region and MADS-box transcription factor family protein	LOC_Os03g08754.1	OsMADS47 - MADS-box family gene with MIKCc type-box, expressed	13061	6867	6867	OsMDP1	SVP	Chr09K	65076572	65082766	GO:0006355,GO:0005634,GO:0003700,GO:0046983,GO:0003677	AT2G22540	AGL22,SVP	K-box region and MADS-box transcription factor family protein	LOC_Os03g08754	OsMADS47 - MADS-box family gene with MIKCc type-box, expressed	65.08
	no	Chr09K	66589171	66609171	20001	+	spliceSite	1342	118116	Pavir.9KG601400	2.2464	66599171	Chr09K_66599171	17	6	66598944	66603696	4753	-	41604399	Pavir.9KG601400.1	Pavir.9KG601400.1.p	PF00070,PF02852	PTHR22912,PTHR22912:SF135		1.8.1.7	K00383	GO:0055114,GO:0016491,GO:0045454	AT3G54660.1	ATGR2,EMB2360,GR	glutathione reductase	LOC_Os03g06740.1	glutathione reductase, putative, expressed	227	-4525	227	OsGR1		Chr09K	66598944	66603696	GO:0055114,GO:0016491,GO:0045454	AT3G54660	ATGR2,EMB2360,GR	glutathione reductase	LOC_Os03g06740	glutathione reductase, putative, expressed	66.6
	no	Chr09K	66615804	66635804	20001	+	spliceSite	1343	118118	Pavir.9KG601201	2.07724	66625804	Chr09K_66625804	17	8	66627030	66631232	4203	-	41600579	Pavir.9KG601201.1	Pavir.9KG601201.1.p	PF08541,PF08392	PTHR31561,PTHR31561:SF13		2.3.1.199,2.3.1.119	K15397	GO:0016747,GO:0008610,GO:0016020,GO:0006633	AT2G26640.1	KCS11	3-ketoacyl-CoA synthase 11	LOC_Os10g28060.1	3-ketoacyl-CoA synthase, putative, expressed	-1226	-5428	1226	ONI2		Chr09K	66627030	66631232	GO:0016747,GO:0008610,GO:0016020,GO:0006633	AT2G26640	KCS11	3-ketoacyl-CoA synthase 11	LOC_Os10g28060	3-ketoacyl-CoA synthase, putative, expressed	66.63
	no	Chr09K	67745165	67765165	20001	+	spliceSite	1344	118241	Pavir.9KG584400	2.06786	67755165	Chr09K_67755165	17	9	67733557	67765038	31482	-	41606496	Pavir.9KG584400.1	Pavir.9KG584400.1.p	PF07159,PF05994	PTHR12195			K05749		AT5G18410.2	ATSRA1,KLK,PIR,PIR121,PIRP,SRA1	transcription activators	LOC_Os03g05020.1	PIR, putative, expressed	21608	-9873	9873	LPL2		Chr09K	67733557	67765038		AT5G18410	ATSRA1,KLK,PIR,PIR121,PIRP,SRA1	transcription activators	LOC_Os03g05020	PIR, putative, expressed	67.73
	no	Chr09K	68776099	68796099	20001	+	spliceSite	1348	118313	Pavir.9KG573300	2.67847	68786099	Chr09K_68786099	17	9	68788235	68790171	1937	-	41597851	Pavir.9KG573300.1	Pavir.9KG573300.1.p	PF03330,PF01357	PTHR31692,PTHR31692:SF4					AT3G45970.1	ATEXLA1,ATEXPL1,ATHEXP BETA 2.1,EXLA1,EXPL1	expansin-like A1	LOC_Os03g04020.1	expansin precursor, putative, expressed	-2136	-4072	2136	EXPLA1		Chr09K	68788235	68790171		AT3G45970	ATEXLA1,ATEXPL1,ATHEXP BETA 2.1,EXLA1,EXPL1	expansin-like A1	LOC_Os03g04020	expansin precursor, putative, expressed	68.79
	no	Chr09K	69015120	69035120	20001	+	spliceSite	1350	118330	Pavir.9KG570900	2.03726	69025120	Chr09K_69025120	17	9	69016010	69016614	605	-	41605182	Pavir.9KG570900.1	Pavir.9KG570900.1.p	PF00304	PTHR33147					AT2G02100.1	LCR69,PDF2.2	low-molecular-weight cysteine-rich 69	LOC_Os03g03810.1	DEF8 - Defensin and Defensin-like DEFL family, expressed	9110	8506	8506	OsDEF8		Chr09K	69016010	69016614		AT2G02100	LCR69,PDF2.2	low-molecular-weight cysteine-rich 69	LOC_Os03g03810	DEF8 - Defensin and Defensin-like DEFL family, expressed	69.02
	no	Chr09K	70184351	70204351	20001	-	intron	1351	105497	Pavir.8NG033900	2.05763	70194351	Chr09K_70194351	17	6					41634092	Pavir.8NG033900.10	Pavir.8NG033900.10.p	PF02887,PF00224	PTHR11817,PTHR11817:SF33	KOG2323	2.7.1.40		GO:0030955,GO:0006096,GO:0004743,GO:0000287	AT3G52990.1		Pyruvate kinase family protein	LOC_Os11g05110.2	pyruvate kinase, putative, expressed				OsPK1		Chr08N	2023987	2029194	GO:0030955,GO:0006096,GO:0004743,GO:0000287	AT3G52990		Pyruvate kinase family protein	LOC_Os11g05110	pyruvate kinase, putative, expressed	2.02
	no	Chr09N	2046381	2066381	20001	+	spliceSite	1359	118766	Pavir.9NG023700	2.74366	2056381	Chr09N_2056381	18	9	2064919	2070540	5622	+	41555124	Pavir.9NG023700.1	Pavir.9NG023700.1.p	PF04715,PF00425	PTHR11236,PTHR11236:SF20		4.1.3.27	K01657	GO:0016833,GO:0009058	AT5G05730.1	AMT1,ASA1,JDL1,TRP5,WEI2	anthranilate synthase alpha subunit 1	LOC_Os03g61120.1	anthranilate synthase component I-1, chloroplast precursor, putative, expressed	-8538	-14159	8538	OASA1		Chr09N	2064919	2070540	GO:0016833,GO:0009058	AT5G05730	AMT1,ASA1,JDL1,TRP5,WEI2	anthranilate synthase alpha subunit 1	LOC_Os03g61120	anthranilate synthase component I-1, chloroplast precursor, putative, expressed	2.06
	no	Chr09N	2512883	2532883	20001	+	spliceSite	1360	124004	Pavir.9NG036400	2.35799	2522883	Chr09N_2522883	18	9	2525064	2525976	913	-	41553345	Pavir.9NG036400.1	Pavir.9NG036400.1.p	PF13912	PTHR26374,PTHR26374:SF169					AT3G46080.1		C2H2-type zinc finger family protein	LOC_Os03g60570.1	ZOS3-22 - C2H2 zinc finger protein, expressed	-2181	-3093	2181	ZFP15		Chr09N	2525064	2525976		AT3G46080		C2H2-type zinc finger family protein	LOC_Os03g60570	ZOS3-22 - C2H2 zinc finger protein, expressed	2.53
	no	Chr09N	2512883	2532883	20001	+	spliceSite	1360	124005	Pavir.9NG036500	2.35799	2522883	Chr09N_2522883	18	9	2529640	2531082	1443	-	41558560	Pavir.9NG036500.1	Pavir.9NG036500.1.p	PF13912	PTHR26374,PTHR26374:SF166					AT3G46070.1		C2H2-type zinc finger family protein	LOC_Os03g60560.1	ZOS3-21 - C2H2 zinc finger protein, expressed	-6757	-8199	6757	ZFP182|ZOS3-21		Chr09N	2529640	2531082		AT3G46070		C2H2-type zinc finger family protein	LOC_Os03g60560	ZOS3-21 - C2H2 zinc finger protein, expressed	2.53
	no	Chr09N	2964016	2984016	20001	+	spliceSite	1363	124045	Pavir.9NG282000	2.67125	2974016	Chr09N_2974016	18	8	2973867	2974917	1051	-	41556275	Pavir.9NG282000.1	Pavir.9NG282000.1.p	PF02365	PTHR31719,PTHR31719:SF16				GO:0006355,GO:0003677	AT5G63790.1	ANAC102,NAC102	NAC domain containing protein 102	LOC_Os03g60080.1	NAC domain-containing protein 67, putative, expressed	149	-901	149	OsNAC19|SNAC1|OsNAC9		Chr09N	2973867	2974917	GO:0006355,GO:0003677	AT5G63790	ANAC102,NAC102	NAC domain containing protein 102	LOC_Os03g60080	NAC domain-containing protein 67, putative, expressed	2.97
	no	Chr09N	7291666	7311666	20001	+	spliceSite	1368	124528	Pavir.9NG048500	3.32833	7301666	Chr09N_7301666	18	3	7305730	7307696	1967	-	41559215	Pavir.9NG048500.1	Pavir.9NG048500.1.p	PF00201	PTHR11926,PTHR11926:SF361	KOG1192	2.4.1.324		GO:0016758,GO:0008152	AT3G02100.1		UDP-Glycosyltransferase superfamily protein	LOC_Os03g55040.1	UDP-glucoronosyl and UDP-glucosyl transferase domain containing protein, expressed	-4064	-6030	4064	GSA1		Chr09N	7305730	7307696	GO:0016758,GO:0008152	AT3G02100		UDP-Glycosyltransferase superfamily protein	LOC_Os03g55040	UDP-glucoronosyl and UDP-glucosyl transferase domain containing protein, expressed	7.31
	no	Chr09N	7291666	7311666	20001	+	spliceSite	1368	124529	Pavir.9NG048600	3.32833	7301666	Chr09N_7301666	18	3	7308863	7309598	736	-	41556754	Pavir.9NG048600.1	Pavir.9NG048600.1.p		PTHR11926,PTHR11926:SF361		2.4.1.202		GO:0016758,GO:0008152	AT3G02100.1		UDP-Glycosyltransferase superfamily protein	LOC_Os03g55040.1	UDP-glucoronosyl and UDP-glucosyl transferase domain containing protein, expressed	-7197	-7932	7197	GSA1		Chr09N	7308863	7309598	GO:0016758,GO:0008152	AT3G02100		UDP-Glycosyltransferase superfamily protein	LOC_Os03g55040	UDP-glucoronosyl and UDP-glucosyl transferase domain containing protein, expressed	7.31
	no	Chr09N	24586958	24606958	20001	-	intron	1390	117880	Pavir.9KG642700	2.72597	24596958	Chr09N_24596958	18	5					41607386	Pavir.9KG642700.1	Pavir.9KG642700.1.p				3.4.19.12			AT3G49600.1	ATUBP26,SUP32,UBP26	ubiquitin-specific protease 26	LOC_Os03g09270.1	ubiquitin carboxyl-terminal hydrolase 26, putative, expressed					UBP26	Chr09K	64583606	64586282		AT3G49600	ATUBP26,SUP32,UBP26	ubiquitin-specific protease 26	LOC_Os03g09270	ubiquitin carboxyl-terminal hydrolase 26, putative, expressed	64.58
	no	Chr09N	24652127	24672127	20001	+	spliceSite	1391	120373	Pavir.9NG308400	2.83573	24662127	Chr09N_24662127	18	5	24668822	24672546	3725	+	41558616	Pavir.9NG308400.1	Pavir.9NG308400.1.p	PF00238	PTHR11761,PTHR11761:SF10	KOG0901		K02894	GO:0006412,GO:0005840,GO:0003735	AT1G04480.1		Ribosomal protein L14p/L23e family protein	LOC_Os10g32920.1	ribosomal protein, putative, expressed	-6695	-10419	6695	HLL		Chr09N	24668822	24672546	GO:0006412,GO:0005840,GO:0003735	AT1G04480		Ribosomal protein L14p/L23e family protein	LOC_Os10g32920	ribosomal protein, putative, expressed	24.67
	no	Chr09N	31302184	31322184	20001	-	intron	1401	118159	Pavir.9KG595900	2.05923	31312184	Chr09N_31312184	18	9					41600490	Pavir.9KG595900.1	Pavir.9KG595900.1.p	PF00570,PF01612	PTHR12124,PTHR12124:SF43		3.1.13.5	K12591	GO:0005622,GO:0003676,GO:0008408,GO:0006139	AT5G35910.1		Polynucleotidyl transferase, ribonuclease H fold protein with HRDC domain	LOC_Os03g06190.1	3-5 exonuclease family protein, putative, expressed					RRP6L2	Chr09K	66990327	66996336	GO:0005622,GO:0003676,GO:0008408,GO:0006139	AT5G35910		Polynucleotidyl transferase, ribonuclease H fold protein with HRDC domain	LOC_Os03g06190	3-5 exonuclease family protein, putative, expressed	66.99
	no	Chr09N	31922844	31942844	20001	+	spliceSite	1403	120647	Pavir.9NG315000	2.46416	31932844	Chr09N_31932844	18	9	31936121	31938388	2268	+	41560599	Pavir.9NG315000.1	Pavir.9NG315000.1.p	PF00067	PTHR24298,PTHR24298:SF66	KOG0156	1.14.13.21		GO:0055114,GO:0020037,GO:0016705,GO:0005506	AT5G09970.1	CYP78A7	cytochrome P450, family 78, subfamily A, polypeptide 7	LOC_Os10g26340.1	cytochrome P450, putative, expressed	-3277	-5544	3277	PLA1		Chr09N	31936121	31938388	GO:0055114,GO:0020037,GO:0016705,GO:0005506	AT5G09970	CYP78A7	cytochrome P450, family 78, subfamily A, polypeptide 7	LOC_Os10g26340	cytochrome P450, putative, expressed	31.94
	no	Chr09N	34130518	34150518	20001	-	intron	1404	113062	Pavir.9KG233961	2.66419	34140518	Chr09N_34140518	18	3					41597509	Pavir.9KG233961.1	Pavir.9KG233961.1.p	PF00320	PTHR10071,PTHR10071:SF208				GO:0043565,GO:0008270,GO:0006355,GO:0003700	AT3G06740.1	GATA15	GATA transcription factor 15	LOC_Os03g61570.2	expressed protein				OsGATA12		Chr09K	1691411	1693223	GO:0043565,GO:0008270,GO:0006355,GO:0003700	AT3G06740	GATA15	GATA transcription factor 15	LOC_Os03g61570	expressed protein	1.69
	no	Chr09N	34130518	34150518	20001	+	spliceSite	1404	126223	Pavir.9NG377600	2.66419	34140518	Chr09N_34140518	18	3	34143889	34145825	1937	-	41551492	Pavir.9NG377600.1	Pavir.9NG377600.1.p	PF02183,PF00046	PTHR24326,PTHR24326:SF247	KOG0483			GO:0043565,GO:0006355,GO:0003700,GO:0003677	AT4G40060.1	ATHB-16,ATHB16,HB16	homeobox protein 16	LOC_Os10g23090.1	homeobox associated leucine zipper, putative, expressed	-3371	-5307	3371		HB16, ATHB16	Chr09N	34143889	34145825	GO:0043565,GO:0006355,GO:0003700,GO:0003677	AT4G40060	ATHB-16,ATHB16,HB16	homeobox protein 16	LOC_Os10g23090	homeobox associated leucine zipper, putative, expressed	34.14
	no	Chr09N	43888363	43908363	20001	-	intron	1405	113221	Pavir.9KG399531	2.19802	43898363	Chr09N_43898363	18	9					41600977	Pavir.9KG399531.1	Pavir.9KG399531.1.p	PF01078,PF13519	PTHR10338,PTHR10338:SF126		6.6.1.1	K03404	GO:0016851,GO:0015995,GO:0015979	AT1G08520.1	ALB-1V,ALB1,CHLD,PDE166,V157	ALBINA 1	LOC_Os03g59640.1	magnesium-chelatase subunit chlD, chloroplast precursor, putative, expressed				Chl1|OsChlD		Chr09K	2940006	2946600	GO:0016851,GO:0015995,GO:0015979	AT1G08520	ALB-1V,ALB1,CHLD,PDE166,V157	ALBINA 1	LOC_Os03g59640	magnesium-chelatase subunit chlD, chloroplast precursor, putative, expressed	2.94
	no	Chr09N	56790593	56810593	20001	+	spliceSite	1417	121487	Pavir.9NG500400	2.8558	56800593	Chr09N_56800593	18	4	56808604	56816625	8022	+	41561365	Pavir.9NG500400.1	Pavir.9NG500400.1.p	PF01204	PTHR23403,PTHR23403:SF1	KOG0602	3.2.1.28	K01194	GO:0005991,GO:0004555	AT4G24040.1	ATTRE1,TRE1	trehalase 1	LOC_Os10g37660.1	trehalase precursor, putative, expressed	-8011	-16032	8011	OsTRE1		Chr09N	56808604	56816625	GO:0005991,GO:0004555	AT4G24040	ATTRE1,TRE1	trehalase 1	LOC_Os10g37660	trehalase precursor, putative, expressed	56.81
	no	Chr09N	63205203	63225203	20001	+	spliceSite	1428	127334	Pavir.9NG576542	2.54144	63215203	Chr09N_63215203	18	8	63206515	63209229	2715	-	41555264	Pavir.9NG576542.1	Pavir.9NG576542.1.p	PF00578	PTHR11592,PTHR11592:SF17	KOG1651	1.11.1.9		GO:0055114,GO:0016491,GO:0016209,GO:0006979,GO:0004602	AT2G48150.1	ATGPX4,GPX4	glutathione peroxidase 4	LOC_Os03g24380.1	glutathione peroxidase domain containing protein, expressed	8688	5974	5974	OsPHGPX		Chr09N	63206515	63209229	GO:0055114,GO:0016491,GO:0016209,GO:0006979,GO:0004602	AT2G48150	ATGPX4,GPX4	glutathione peroxidase 4	LOC_Os03g24380	glutathione peroxidase domain containing protein, expressed	63.21
	no	Chr09N	63205203	63225203	20001	+	spliceSite	1428	121872	Pavir.9NG576900	2.54144	63215203	Chr09N_63215203	18	8	63213798	63227226	13429	+	41552163	Pavir.9NG576900.1	Pavir.9NG576900.1.p	PF04818,PF00855	PTHR12550,PTHR12550:SF43					AT3G63070.1		Tudor/PWWP/MBT domain-containing protein	LOC_Os03g24339.1	PWWP domain containing protein, expressed	1405	-12023	1405		HULK3	Chr09N	63213798	63227226		AT3G63070		Tudor/PWWP/MBT domain-containing protein	LOC_Os03g24339	PWWP domain containing protein, expressed	63.21
	no	Chr09N	63747797	63767797	20001	+	spliceSite	1429	127380	Pavir.9NG592600	2.22699	63757797	Chr09N_63757797	18	5	63740890	63754061	13172	-	41556913	Pavir.9NG592600.1	Pavir.9NG592600.1.p	PF04851,PF00271,PF13892	PTHR10799,PTHR10799:SF757		3.6.4.12	K11665	GO:0016787,GO:0005524,GO:0003677,GO:0016817	AT3G57300.1	ATINO80,INO80	INO80 ortholog	LOC_Os03g22900.1	SNF2 family N-terminal domain containing protein, expressed	16907	3736	3736		INO80	Chr09N	63740890	63754061	GO:0016787,GO:0005524,GO:0003677,GO:0016817	AT3G57300	ATINO80,INO80	INO80 ortholog	LOC_Os03g22900	SNF2 family N-terminal domain containing protein, expressed	63.74
	no	Chr09N	65721302	65741302	20001	-	intron	1431	114347	Pavir.9KG082500	2.59005	65731302	Chr09N_65731302	18	8					41603416	Pavir.9KG082500.1	Pavir.9KG082500.1.p	PF00352	PTHR10126,PTHR10126:SF23	KOG3302		K03120	GO:0006352,GO:0003677	AT1G55520.2	ATTBP2,TBP2	TATA binding protein 2	LOC_Os03g45410.1	TATA-binding protein, putative, expressed				OsTBP2		Chr09K	13522555	13527011	GO:0006352,GO:0003677	AT1G55520	ATTBP2,TBP2	TATA binding protein 2	LOC_Os03g45410	TATA-binding protein, putative, expressed	13.52
	no	Chr09N	65721302	65741302	20001	+	spliceSite	1431	122083	Pavir.9NG604900	2.59005	65731302	Chr09N_65731302	18	8	65734130	65737423	3294	+	41557741	Pavir.9NG604900.1	Pavir.9NG604900.1.p	PF00046	PTHR24326,PTHR24326:SF280				GO:0003677	AT5G17810.2	WOX12	WUSCHEL related homeobox 12	LOC_Os03g20910.2	homeobox domain containing protein, expressed	-2828	-6121	2828	WOX6		Chr09N	65734130	65737423	GO:0003677	AT5G17810	WOX12	WUSCHEL related homeobox 12	LOC_Os03g20910	homeobox domain containing protein, expressed	65.73
	no	Chr09N	66875693	66895693	20001	+	spliceSite	1434	122156	Pavir.9NG675600	2.64424	66885693	Chr09N_66885693	18	9	66874781	66883612	8832	+	41552378	Pavir.9NG675600.1	Pavir.9NG675600.1.p	PF00856	PTHR22884,PTHR22884:SF237	KOG1079	2.1.1.43	K11430	GO:0005515	AT4G02020.1	EZA1,SDG10,SWN	SET domain-containing protein	LOC_Os03g19480.1	SET domain containing protein, expressed	10912	2081	2081	OsiEZ1|OsSET1|SDG718		Chr09N	66874781	66883612	GO:0005515	AT4G02020	EZA1,SDG10,SWN	SET domain-containing protein	LOC_Os03g19480	SET domain containing protein, expressed	66.87
	no	Chr09N	78157644	78177644	20001	+	spliceSite	1451	128722	Pavir.9NG737500	2.63735	78167644	Chr09N_78167644	18	3	78158816	78162970	4155	-	41559840	Pavir.9NG737500.2	Pavir.9NG737500.2.p	PF08541,PF08392	PTHR31561,PTHR31561:SF13		2.3.1.199,2.3.1.119	K15397	GO:0016747,GO:0008610,GO:0016020,GO:0006633	AT2G26640.1	KCS11	3-ketoacyl-CoA synthase 11	LOC_Os10g28060.1	3-ketoacyl-CoA synthase, putative, expressed	8828	4674	4674	ONI2		Chr09N	78158816	78162970	GO:0016747,GO:0008610,GO:0016020,GO:0006633	AT2G26640	KCS11	3-ketoacyl-CoA synthase 11	LOC_Os10g28060	3-ketoacyl-CoA synthase, putative, expressed	78.16
	no	Chr09N	79516111	79536111	20001	+	spliceSite	1453	128871	Pavir.9NG754000	2.27699	79526111	Chr09N_79526111	18	7	79526412	79532967	6556	-	41554863	Pavir.9NG754000.2	Pavir.9NG754000.2.p	PF00005,PF00664	PTHR24223,PTHR24223:SF189		3.6.3.44		GO:0016887,GO:0005524,GO:0055085,GO:0042626,GO:0016021,GO:0006810	AT1G04120.1	ABCC5,ATABCC5,ATMRP5,MRP5	multidrug resistance-associated protein 5	LOC_Os03g04920.1	multidrug resistance-associated protein, putative, expressed	-301	-6856	301	OsMRP5		Chr09N	79526412	79532967	GO:0016887,GO:0005524,GO:0055085,GO:0042626,GO:0016021,GO:0006810	AT1G04120	ABCC5,ATABCC5,ATMRP5,MRP5	multidrug resistance-associated protein 5	LOC_Os03g04920	multidrug resistance-associated protein, putative, expressed	79.53
	no	Chr09N	79516111	79536111	20001	+	spliceSite	1453	128870	Pavir.9NG760500	2.27699	79526111	Chr09N_79526111	18	7	79519005	79521566	2562	-	41553770	Pavir.9NG760500.1	Pavir.9NG760500.1.p	PF02933,PF07724,PF05496,PF02359	PTHR23077,PTHR23077:SF83		3.6.4.6	K13525	GO:0005524,GO:0009378,GO:0006310,GO:0006281	AT5G03340.1		ATPase, AAA-type, CDC48 protein	LOC_Os10g30580.1	cell division control protein 48 homolog E, putative, expressed	7106	4545	4545	OsCDC48E		Chr09N	79519005	79521566	GO:0005524,GO:0009378,GO:0006310,GO:0006281	AT5G03340		ATPase, AAA-type, CDC48 protein	LOC_Os10g30580	cell division control protein 48 homolog E, putative, expressed	79.52
	no	Chr09N	80930202	80950202	20001	+	spliceSite	1458	129008	Pavir.9NG775500	3.12507	80940202	Chr09N_80940202	18	8	80918698	80930943	12246	-	41557405	Pavir.9NG775500.1	Pavir.9NG775500.1.p	PF00400	PTHR19918,PTHR19918:SF1			K03364	GO:0005515	AT4G22910.1	CCS52A1,FZR2	FIZZY-related 2	LOC_Os03g03150.2	WD repeat-containing protein, putative, expressed	21504	9259	9259	OsCCS52A|TAD|TE		Chr09N	80918698	80930943	GO:0005515	AT4G22910	CCS52A1,FZR2	FIZZY-related 2	LOC_Os03g03150	WD repeat-containing protein, putative, expressed	80.92
	no	Chr09N	80930202	80950202	20001	+	spliceSite	1458	123477	Pavir.9NG775900	3.12507	80940202	Chr09N_80940202	18	8	80948875	80957829	8955	+	41556857	Pavir.9NG775900.1	Pavir.9NG775900.1.p	PF01486,PF00319	PTHR11945,PTHR11945:SF208	KOG0014			GO:0006355,GO:0005634,GO:0003700,GO:0046983,GO:0003677	AT2G45660.1	AGL20,ATSOC1,SOC1	AGAMOUS-like 20	LOC_Os10g39130.1	OsMADS56 - MADS-box family gene with MIKCc type-box, expressed	-8673	-17627	8673	OsMADS56	SOC1, AGL20	Chr09N	80948875	80957829	GO:0006355,GO:0005634,GO:0003700,GO:0046983,GO:0003677	AT2G45660	AGL20,ATSOC1,SOC1	AGAMOUS-like 20	LOC_Os10g39130	OsMADS56 - MADS-box family gene with MIKCc type-box, expressed	80.95
	no	Chr09N	82219810	82239810	20001	+	spliceSite	1461	129115	Pavir.9NG809800	2.82479	82229810	Chr09N_82229810	18	5	82218140	82224506	6367	-	41555407	Pavir.9NG809800.1	Pavir.9NG809800.1.p	PF10539,PF01344	PTHR24412,PTHR24412:SF228				GO:0005515	AT5G01660.1			LOC_Os07g35610.1	kelch repeat-containing protein, putative, expressed	11670	5304	5304	DTC1		Chr09N	82218140	82224506	GO:0005515	AT5G01660			LOC_Os07g35610	kelch repeat-containing protein, putative, expressed	82.22
[truncated: 301 more columns]
