# Supplementary material for: The genetic basis for panicle trait variation in switchgrass (Panicum virgatum)
Source: Theor Appl Genet. 2022 Jul 2;135(8):2577–92. doi: 10.1007/s00122-022-04096-x (PMC9325832; doi:10.1007/s00122-022-04096-x)
Supplement: Supplementary file 4 — Supplementary file4 (CSV 106 KB) [file 122_2022_4096_MOESM4_ESM.csv]

chr	QTL	pos_lo	pos_hi	TRAIT	source	start	end	locusName	GO	Best.hit.arabi.name	arabi.symbol	arabi.defline	Best.hit.rice.name	rice.defline	OsGene
Chr02K	2K@77.89	60739957	64045891	PL	phytozomev13	61207339	61210111	Pavir.2KG498900	GO:0006468,GO:0005524,GO:0004672,GO:0030246	AT5G10530		Concanavalin A-like lectin protein kinase family protein	LOC_Os01g57100	expressed protein	NA
Chr02K	2K@77.89	60739957	64045891	PL	phytozomev13	61210369	61211944	Pavir.2KG499000		AT5G19855		Chaperonin-like RbcX protein	LOC_Os07g38230	expressed protein	NA
Chr02K	2K@77.89	60739957	64045891	PL	phytozomev13	61220223	61223176	Pavir.2KG499100	GO:0008270	AT2G41835		zinc finger (C2H2 type, AN1-like) family protein	LOC_Os07g38240	ZOS7-05 - C2H2 zinc finger protein, expressed	OsSAP16
Chr02K	2K@77.89	60739957	64045891	PL	phytozomev13	61614629	61618663	Pavir.2KG504100		AT3G13510		Protein of Unknown Function (DUF239)	LOC_Os07g38590	carboxyl-terminal peptidase, putative, expressed	NA
Chr02K	2K@77.89	60739957	64045891	PL	phytozomev13	61623898	61625700	Pavir.2KG504200	GO:0055114,GO:0020037,GO:0016705,GO:0005506	AT1G64940	CYP89A6	cytochrome P450, family 87, subfamily A, polypeptide 6	LOC_Os10g37100	cytochrome P450, putative, expressed	NA
Chr02K	2K@77.89	60739957	64045891	PL	phytozomev13	61627857	61634209	Pavir.2KG504400	GO:0055085,GO:0016021,GO:0008643,GO:0005351,GO:0000139	AT4G35335		Nucleotide-sugar transporter family protein	LOC_Os07g38610	UAA transporter family domain containing protein, expressed	NA
Chr02K	2K@77.89	60739957	64045891	PL	phytozomev13	61632444	61634186	Pavir.2KG504405	GO:0005524	AT2G17265	DMR1,HSK	homoserine kinase	LOC_Os02g58510	GHMP kinases ATP-binding protein, putative, expressed	NA
Chr02K	2K@77.89	60739957	64045891	PL	phytozomev13	62618376	62624011	Pavir.2KG515900		AT1G08760		Plant protein of unknown function (DUF936)	LOC_Os07g39930	expressed protein	NA
Chr02K	2K@77.89	60739957	64045891	PL	phytozomev13	62624220	62627729	Pavir.2KG516000	GO:0005515	AT1G47765		F-box and associated interaction domains-containing protein	LOC_Os07g13890	OsFBX230 - F-box domain containing protein, expressed	NA
Chr02K	2K@77.89	60739957	64045891	PL	phytozomev13	62628788	62630851	Pavir.2KG516100	GO:0046983	AT2G14760		basic helix-loop-helix (bHLH) DNA-binding superfamily protein	LOC_Os07g39940	helix-loop-helix DNA-binding domain containing protein, expressed	NA
Chr02K	2K@77.89	60739957	64045891	PL	phytozomev13	62852629	62853391	Pavir.2KG520800		AT4G33925			LOC_Os07g40310	expressed protein	NA
Chr02K	2K@77.89	60739957	64045891	PL	phytozomev13	62812398	62814875	Pavir.2KG521100		AT2G14960	GH3.1	Auxin-responsive GH3 family protein	LOC_Os07g40290	OsGH3.8 - Probable indole-3-acetic acid-amido synthetase, expressed	OsGH3.8|OsGH3-8|OsMGH3
Chr02K	2K@77.89	60739957	64045891	PL	phytozomev13	62804987	62809491	Pavir.2KG521300		AT5G48385		FRIGIDA-like protein	LOC_Os07g40270	frigida, putative, expressed	NA
Chr02K	2K@77.89	60739957	64045891	PL	phytozomev13	62793622	62803647	Pavir.2KG521400	GO:0006508,GO:0004190	AT5G43100		Eukaryotic aspartyl protease family protein	LOC_Os07g40260	eukaryotic aspartyl protease domain containing protein, expressed	OsAP65
Chr03N	3N@62.06	24521536	30303640	PL	phytozomev13	24874052	24880660	Pavir.3NG140702	GO:0016598,GO:0004057	AT3G11240	ATATE2,ATE2	arginine-tRNA protein transferase 2	LOC_Os05g37434	arginyl-tRNA--protein transferase 1, putative, expressed	NA
Chr03N	3N@62.06	24521536	30303640	PL	phytozomev13	24993918	25010653	Pavir.3NG140705		AT5G04560	DME	HhH-GPD base excision DNA repair family protein	LOC_Os05g37350	hhH-GPD superfamily base excision DNA repair protein, expressed	DNG701
Chr03N	3N@62.06	24521536	30303640	PL	phytozomev13	26247909	26253276	Pavir.3NG140807		AT3G15000		cobalt ion binding	LOC_Os09g33480	DAG protein, chloroplast precursor, putative, expressed	NA
Chr03N	3N@62.06	24521536	30303640	PL	phytozomev13	26650478	26654986	Pavir.3NG140839		AT1G21740		Protein of unknown function (DUF630 and DUF632)	LOC_Os05g35070	DUF630/DUF632 domains containing protein, putative, expressed	NA
Chr03N	3N@62.06	24521536	30303640	PL	phytozomev13	26824923	26835067	Pavir.3NG140850	GO:0005515,GO:0003677	AT5G63700		zinc ion binding;DNA binding	LOC_Os01g66140	plus-3 domain containing protein, putative, expressed	NA
Chr03N	3N@62.06	24521536	30303640	PL	phytozomev13	26921904	26924372	Pavir.3NG140856		AT1G33780		Protein of unknown function (DUF179)	LOC_Os05g34720	transcriptional regulator, putative, expressed	NA
Chr03N	3N@62.06	24521536	30303640	PL	phytozomev13	26930724	26934163	Pavir.3NG140857	GO:0016788	AT1G71691		GDSL-like Lipase/Acylhydrolase superfamily protein	LOC_Os05g34700	GDSL-like lipase/acylhydrolase, putative, expressed	NA
Chr03N	3N@62.06	24521536	30303640	PL	phytozomev13	24541189	24542573	Pavir.3NG141377		AT5G52390		PAR1 protein			NA
Chr03N	3N@62.06	24521536	30303640	PL	phytozomev13	24546691	24554169	Pavir.3NG141378		AT3G59820		LETM1-like protein	LOC_Os02g39550	calcium-binding mitochondrial protein anon-60Da, putative, expressed	NA
Chr03N	3N@62.06	24521536	30303640	PL	phytozomev13	28142116	28142328	Pavir.3NG141400							NA
Chr03N	3N@62.06	24521536	30303640	PL	phytozomev13	28135546	28137239	Pavir.3NG141500		AT2G30780		Tetratricopeptide repeat (TPR)-like superfamily protein	LOC_Os05g33760	PPR repeat domain containing protein, putative, expressed	NA
Chr04K	4K@26.26	9916183	29613196	PL	phytozomev13	25315602	25318681	Pavir.4KG113105		AT3G50120		Plant protein of unknown function (DUF247)	LOC_Os05g10900	plant protein of unknown function domain containing protein, expressed	NA
Chr04K	4K@26.26	9916183	29613196	PL	phytozomev13	17133817	17134274	Pavir.4KG124405		AT3G25230	ATFKBP62,FKBP62,ROF1	rotamase FKBP 1	LOC_Os04g28420	peptidyl-prolyl isomerase, putative, expressed	rFKBP65|OsFKBP65
Chr04K	4K@26.26	9916183	29613196	PL	phytozomev13	17135385	17142207	Pavir.4KG124410							NA
Chr04K	4K@26.26	9916183	29613196	PL	phytozomev13	17137896	17138202	Pavir.4KG124415							NA
Chr04K	4K@26.26	9916183	29613196	PL	phytozomev13	17146919	17149773	Pavir.4KG124900							NA
Chr04K	4K@26.26	9916183	29613196	PL	phytozomev13	18824337	18841148	Pavir.4KG129600	GO:0006265,GO:0005694,GO:0003916,GO:0003677,GO:0003917	AT4G31210		DNA topoisomerase, type IA, core	LOC_Os06g16980	DNA topoisomerase I family protein, expressed	NA
Chr04K	4K@26.26	9916183	29613196	PL	phytozomev13	18808649	18817294	Pavir.4KG129700	GO:0005515	AT5G66240		Transducin/WD40 repeat-like superfamily protein	LOC_Os07g40030	WD domain, G-beta repeat domain containing protein, expressed	NA
Chr04K	4K@26.26	9916183	29613196	PL	phytozomev13	18813129	18813526	Pavir.4KG129710							NA
Chr04K	4K@26.26	9916183	29613196	PL	phytozomev13	23112736	23113809	Pavir.4KG210100					LOC_Os06g23360	LTPL70 - Protease inhibitor/seed storage/LTP family protein precursor, expressed	NA
Chr04K	4K@26.26	9916183	29613196	PL	phytozomev13	23093734	23097252	Pavir.4KG210200		AT3G61780	emb1703	embryo defective 1703	LOC_Os06g23370	expressed protein	NA
Chr04K	4K@26.26	9916183	29613196	PL	phytozomev13	13539108	13550846	Pavir.4KG225800	GO:0006396,GO:0003723	AT5G23080	TGH	SWAP (Suppressor-of-White-APricot)/surp domain-containing protein	LOC_Os06g29400	surp module family protein, putative, expressed	NA
Chr04K	4K@26.26	9916183	29613196	PL	phytozomev13	13330617	13343885	Pavir.4KG226700		AT5G14720		Protein kinase superfamily protein	LOC_Os06g29120	STE_PAK_Ste20_STLK.5 - STE kinases include homologs to sterile 7, sterile 11 and sterile 20 from yeast, expressed	NA
Chr04K	4K@26.26	9916183	29613196	PL	phytozomev13	13325699	13329561	Pavir.4KG226800	GO:0006468,GO:0004672	AT1G23540	AtPERK12,IGI1	Protein kinase superfamily protein	LOC_Os06g29080	expressed protein	NA
Chr04K	4K@26.26	9916183	29613196	PL	phytozomev13	13314180	13322589	Pavir.4KG226900	GO:0006468,GO:0004672	AT1G48210		Protein kinase superfamily protein	LOC_Os01g20880	OsWAK3 - OsWAK receptor-like cytoplasmic kinase OsWAK-RLCK, expressed	NA
Chr04K	4K@26.26	9916183	29613196	PL	phytozomev13	24252655	24254539	Pavir.4KG231300	GO:0043565,GO:0006355,GO:0003700	AT3G04670	ATWRKY39,WRKY39	WRKY DNA-binding protein 39	LOC_Os05g03900	WRKY109, expressed	NA
Chr04K	4K@26.26	9916183	29613196	PL	phytozomev13	24263601	24266072	Pavir.4KG231305							NA
Chr04K	4K@26.26	9916183	29613196	PL	phytozomev13	28013800	28018254	Pavir.4KG238915					LOC_Os12g18920	expressed protein	NA
Chr04K	4K@26.26	9916183	29613196	PL	phytozomev13	28018255	28020011	Pavir.4KG238920					LOC_Os11g17290	expressed protein	NA
Chr04K	4K@26.26	9916183	29613196	PL	phytozomev13	28020714	28024070	Pavir.4KG238925	GO:0006355	AT3G06250	FRS7	FAR1-related sequence 7	LOC_Os10g24020	transposon protein, putative, unclassified, expressed	NA
Chr04K	4K@26.26	9916183	29613196	PL	phytozomev13	28024608	28025889	Pavir.4KG238930	GO:0043565,GO:0006355,GO:0003700	AT4G01250	AtWRKY22,WRKY22	WRKY family transcription factor	LOC_Os06g30860	WRKY31, expressed	OsWRKY31
Chr05K	5K@76.02	44678143	58488157	PL	phytozomev13	52408905	52410851	Pavir.5KG438200		AT3G43720		Bifunctional inhibitor/lipid-transfer protein/seed storage 2S albumin superfamily protein	LOC_Os01g59870	LTPL65 - Protease inhibitor/seed storage/LTP family protein precursor, expressed	NA
Chr05K	5K@76.02	44678143	58488157	PL	phytozomev13	52411472	52416047	Pavir.5KG438300		AT5G04980		DNAse I-like superfamily protein	LOC_Os05g41000	endonuclease/exonuclease/phosphatase family domain containing protein, expressed	NA
Chr05K	5K@76.02	44678143	58488157	PL	phytozomev13	52417218	52419438	Pavir.5KG438500		AT5G40405		Tetratricopeptide repeat (TPR)-like superfamily protein	LOC_Os01g59890	pentatricopeptide, putative, expressed	NA
Chr05K	5K@76.02	44678143	58488157	PL	phytozomev13	52420576	52423649	Pavir.5KG438700		AT2G37480			LOC_Os01g59900	expressed protein	NA
Chr05K	5K@76.02	44678143	58488157	PL	phytozomev13	46569873	46580414	Pavir.5KG471100					LOC_Os05g45830	expressed protein	NA
Chr05K	5K@76.02	44678143	58488157	PL	phytozomev13	44755977	44756975	Pavir.5KG484400							NA
Chr05K	5K@76.02	44678143	58488157	PL	phytozomev13	44746445	44748181	Pavir.5KG484500	GO:0006355,GO:0003700,GO:0003677	AT1G13260	EDF4,RAV1	related to ABI3/VP1 1	LOC_Os01g49830	B3 DNA binding domain containing protein, expressed	NA
Chr05K	5K@76.02	44678143	58488157	PL	phytozomev13	47092255	47094873	Pavir.5KG519100		AT2G42840	PDF1	protodermal factor 1	LOC_Os01g52690	retrotransposon protein, putative, unclassified, expressed	NA
Chr05K	5K@76.02	44678143	58488157	PL	phytozomev13	47107217	47111775	Pavir.5KG519300	GO:0016757,GO:0047262	AT3G58790	GAUT15	galacturonosyltransferase 15	LOC_Os01g52710	glycosyl transferase 8 domain containing protein, putative, expressed	NA
Chr05K	5K@76.02	44678143	58488157	PL	phytozomev13	47121062	47121865	Pavir.5KG519500		AT1G29640		Protein of unknown function, DUF584	LOC_Os01g52730	DUF584 domain containing protein, putative, expressed	NA
Chr05K	5K@76.02	44678143	58488157	PL	phytozomev13	47125233	47126284	Pavir.5KG519600					LOC_Os01g52740	expressed protein	NA
Chr05K	5K@76.02	44678143	58488157	PL	phytozomev13	47129311	47134674	Pavir.5KG519800	GO:0006508,GO:0004252	AT5G45650		subtilase family protein	LOC_Os01g52750	OsSub3 - Putative Subtilisin homologue, expressed	NA
Chr05K	5K@76.02	44678143	58488157	PL	phytozomev13	47184760	47190136	Pavir.5KG520100		AT5G45660			LOC_Os01g52760	expressed protein	NA
Chr05K	5K@76.02	44678143	58488157	PL	phytozomev13	47192311	47194835	Pavir.5KG520200	GO:0016788	AT5G45670		GDSL-like Lipase/Acylhydrolase superfamily protein	LOC_Os01g52770	GDSL-like lipase/acylhydrolase, putative, expressed	NA
Chr05K	5K@76.02	44678143	58488157	PL	phytozomev13	47194789	47196147	Pavir.5KG520300		AT2G42820	HVA22F	HVA22-like protein F	LOC_Os01g52780	HVA22, putative, expressed	NA
Chr05K	5K@76.02	44678143	58488157	PL	phytozomev13	47196719	47201157	Pavir.5KG520400					LOC_Os01g52780	HVA22, putative, expressed	NA
Chr05K	5K@76.02	44678143	58488157	PL	phytozomev13	47964088	47969074	Pavir.5KG523607	GO:0005525	AT1G56070	LOS1	Ribosomal protein S5/Elongation factor G/III/V family protein	LOC_Os02g32030	elongation factor, putative, expressed	NA
Chr05K	5K@76.02	44678143	58488157	PL	phytozomev13	47970319	47973841	Pavir.5KG528300	GO:0005515,GO:0006468,GO:0004672	AT5G25930		Protein kinase family protein with leucine-rich repeat domain	LOC_Os01g53920	receptor-like protein kinase 5 precursor, putative, expressed	NA
Chr05K	5K@76.02	44678143	58488157	PL	phytozomev13	47974020	47979302	Pavir.5KG528400	GO:0016773,GO:0005975,GO:0005524,GO:0046835,GO:0005536,GO:0004396,GO:0001678	AT4G29130	ATHXK1,GIN2,HXK1	hexokinase 1	LOC_Os01g53930	hexokinase, putative, expressed	OsHXK6
Chr05K	5K@76.02	44678143	58488157	PL	phytozomev13	48310293	48316830	Pavir.5KG537400	GO:0005524	AT4G04910	NSF	AAA-type ATPase family protein	LOC_Os05g44310	vesicle-fusing ATPase, putative, expressed	OsSBN18
Chr05K	5K@76.02	44678143	58488157	PL	phytozomev13	48317470	48320141	Pavir.5KG537500	GO:0005975,GO:0004553	AT2G20680		Glycosyl hydrolase superfamily protein	LOC_Os01g54300	OsMan02 - Endo-Beta-Mannanase, expressed	NA
Chr05K	5K@76.02	44678143	58488157	PL	phytozomev13	48329277	48331393	Pavir.5KG537600		AT4G32480		Protein of unknown function (DUF506)	LOC_Os01g54340	plant-specific domain TIGR01615 family protein, expressed	NA
Chr05K	5K@76.02	44678143	58488157	PL	phytozomev13	48332232	48336189	Pavir.5KG537700	GO:0006468,GO:0004672	AT5G58950		Protein kinase superfamily protein	LOC_Os01g54350	protein kinase domain containing protein, expressed	NA
Chr05K	5K@76.02	44678143	58488157	PL	phytozomev13	48339091	48342012	Pavir.5KG537800	GO:0016787,GO:0019856,GO:0004151	AT4G22930	DHOASE,PYR4	pyrimidin 4	LOC_Os01g54370	dihydropyrimidinase, putative, expressed	NA
Chr05K	5K@76.02	44678143	58488157	PL	phytozomev13	48340488	48343365	Pavir.5KG537900		AT2G27800		Tetratricopeptide repeat (TPR)-like superfamily protein	LOC_Os01g54380	PPR repeat domain containing protein, putative, expressed	NA
Chr05K	5K@76.02	44678143	58488157	PL	phytozomev13	48343417	48348061	Pavir.5KG538000	GO:0003723	AT1G53120		RNA-binding S4 domain-containing protein	LOC_Os01g54390	S4 domain containing protein, putative, expressed	NA
Chr05K	5K@76.02	44678143	58488157	PL	phytozomev13	48719018	48725431	Pavir.5KG543000	GO:0003677,GO:0009725,GO:0006355,GO:0005634	AT2G33860	ARF3,ETT	Transcriptional factor B3 family protein / auxin-responsive factor AUX/IAA-related	LOC_Os01g54990	auxin response factor, putative, expressed	NA
Chr05K	5K@76.02	44678143	58488157	PL	phytozomev13	48730652	48731914	Pavir.5KG543100					LOC_Os01g55000	expressed protein	NA
Chr05K	5K@76.02	44678143	58488157	PL	phytozomev13	48733128	48735772	Pavir.5KG543200		AT1G28395			LOC_Os01g55020	expressed protein	NA
Chr05K	5K@76.02	44678143	58488157	PL	phytozomev13	48739148	48741459	Pavir.5KG543500		AT2G33845		Nucleic acid-binding, OB-fold-like protein	LOC_Os01g55030	DNA-binding protein-related, putative, expressed	NA
Chr05K	5K@76.02	44678143	58488157	PL	phytozomev13	49655749	49658667	Pavir.5KG560200							NA
Chr05K	5K@76.02	44678143	58488157	PL	phytozomev13	49664940	49665734	Pavir.5KG560207							NA
Chr05K	5K@76.02	44678143	58488157	PL	phytozomev13	49666158	49667525	Pavir.5KG560300	GO:0005509	AT3G50770	CML41	calmodulin-like 41	LOC_Os01g56030	EF hand family protein, putative, expressed	NA
Chr05K	5K@76.02	44678143	58488157	PL	phytozomev13	49671744	49672493	Pavir.5KG560400	GO:0008270,GO:0003677	AT2G36320		A20/AN1-like zinc finger family protein	LOC_Os01g56040	zinc finger A20 and AN1 domain-containing stress-associated protein, putative, expressed	NA
Chr05K	5K@76.02	44678143	58488157	PL	phytozomev13	49672494	49674973	Pavir.5KG560500	GO:0055085,GO:0016020,GO:0015297,GO:0015238,GO:0006855	AT1G47530		MATE efflux family protein	LOC_Os01g56050	MATE efflux family protein, putative, expressed	NA
Chr05K	5K@76.02	44678143	58488157	PL	phytozomev13	49675581	49676342	Pavir.5KG560507							NA
Chr05K	5K@76.02	44678143	58488157	PL	phytozomev13	49677281	49678802	Pavir.5KG560600		AT1G19310		RING/U-box superfamily protein	LOC_Os01g56070	RING finger protein, putative, expressed	NA
Chr05K	5K@76.02	44678143	58488157	PL	phytozomev13	50753276	50758683	Pavir.5KG572400	GO:0016021,GO:0015031	AT1G61250	SC3	SBNretory carrier 3	LOC_Os01g57220	SBNretory carrier-associated membrane protein, putative, expressed	NA
Chr05K	5K@76.02	44678143	58488157	PL	phytozomev13	50758719	50761531	Pavir.5KG572500	GO:0005515	AT5G03250		Phototropic-responsive NPH3 family protein	LOC_Os01g57230	BTBN1 - Bric-a-Brac, Tramtrack, Broad Complex BTB domain with non-phototropic hypocotyl 3 NPH3 and coiled-coil domains, expressed	NA
Chr05K	5K@76.02	44678143	58488157	PL	phytozomev13	50765764	50770924	Pavir.5KG572700	GO:0003677	AT4G28190	ULT,ULT1	Developmental regulator, ULTRAPETALA	LOC_Os01g57240	expressed protein	OsULT1
Chr05K	5K@76.02	44678143	58488157	PL	phytozomev13	51357637	51369178	Pavir.5KG579600	GO:0006508,GO:0004252	AT4G10510		Subtilase family protein	LOC_Os01g58240	OsSub6 - Putative Subtilisin homologue, expressed	RSP1
Chr05K	5K@76.02	44678143	58488157	PL	phytozomev13	51375732	51378519	Pavir.5KG579800	GO:0006508,GO:0004252	AT4G10550		Subtilase family protein	LOC_Os01g58240	OsSub6 - Putative Subtilisin homologue, expressed	RSP1
Chr05K	5K@76.02	44678143	58488157	PL	phytozomev13	51506398	51509101	Pavir.5KG583000	GO:0008725,GO:0006284	AT5G44680		DNA glycosylase superfamily protein	LOC_Os01g58550	methyladenine glycosylase, putative, expressed	NA
Chr05K	5K@76.02	44678143	58488157	PL	phytozomev13	51512678	51515499	Pavir.5KG583100	GO:0006508,GO:0004197	AT1G79330	AMC6,ATMC5,ATMCP2B,MC5	metacaspase 5	LOC_Os01g58580	ICE-like protease p20 domain containing protein, putative, expressed	NA
Chr05K	5K@76.02	44678143	58488157	PL	phytozomev13	51516105	51516552	Pavir.5KG583200					LOC_Os01g58590	expressed protein	NA
Chr05K	5K@76.02	44678143	58488157	PL	phytozomev13	51527520	51529072	Pavir.5KG583400		AT5G44860			LOC_Os01g58620	expressed protein	NA
Chr05K	5K@76.02	44678143	58488157	PL	phytozomev13	51560021	51560608	Pavir.5KG584100		AT4G30880		Bifunctional inhibitor/lipid-transfer protein/seed storage 2S albumin superfamily protein	LOC_Os01g58650	LTPL35 - Protease inhibitor/seed storage/LTP family protein precursor, putative	NA
Chr05K	5K@76.02	44678143	58488157	PL	phytozomev13	51561424	51562119	Pavir.5KG584200		AT4G33550		Bifunctional inhibitor/lipid-transfer protein/seed storage 2S albumin superfamily protein	LOC_Os01g58660	LTPL29 - Protease inhibitor/seed storage/LTP family protein precursor, expressed	NA
Chr05K	5K@76.02	44678143	58488157	PL	phytozomev13	51563980	51565067	Pavir.5KG584300		AT5G39250		F-box family protein	LOC_Os01g58670	expressed protein	NA
Chr05K	5K@76.02	44678143	58488157	PL	phytozomev13	51564943	51566923	Pavir.5KG584307							NA
Chr05K	5K@76.02	44678143	58488157	PL	phytozomev13	51567769	51568474	Pavir.5KG584500		AT5G52260	AtMYB19,MYB19	myb domain protein 19	LOC_Os02g02370	myb-like DNA-binding domain containing protein, putative, expressed	NA
Chr05K	5K@76.02	44678143	58488157	PL	phytozomev13	51569364	51574659	Pavir.5KG584600	GO:0006281,GO:0004518	AT2G41460	ARP	apurinic endonuclease-redox protein	LOC_Os01g58680	apurinic endonuclease-redox protein, putative, expressed	NA
Chr05K	5K@76.02	44678143	58488157	PL	phytozomev13	51576531	51578460	Pavir.5KG584607	GO:0006281,GO:0004518	AT2G41460	ARP	apurinic endonuclease-redox protein	LOC_Os01g58690	endonuclease/exonuclease/phosphatase family domain containing protein, expressed	NA
Chr05K	5K@76.02	44678143	58488157	PL	phytozomev13	51606163	51607672	Pavir.5KG585300	GO:0043565,GO:0006355,GO:0003700,GO:0006351	AT2G16770	bZIP23	Basic-leucine zipper (bZIP) transcription factor family protein	LOC_Os05g41540	bZIP transcription factor domain containing protein, expressed	NA
Chr05K	5K@76.02	44678143	58488157	PL	phytozomev13	51605708	51613016	Pavir.5KG585400	GO:0008270,GO:0005515	AT2G40830	RHC1A	RING-H2 finger C1A	LOC_Os01g58780	zinc finger, C3HC4 type domain containing protein, expressed	NA
Chr05K	5K@76.02	44678143	58488157	PL	phytozomev13	51613560	51618947	Pavir.5KG585500	GO:0005524,GO:0050515,GO:0016114	AT2G26930	ATCDPMEK,CDPMEK,ISPE,PDE277	4-(cytidine 5\'-phospho)-2-C-methyl-D-erithritol kinase	LOC_Os01g58790	GHMP kinases ATP-binding protein, putative, expressed	OsCMK
Chr05K	5K@76.02	44678143	58488157	PL	phytozomev13	51621331	51622717	Pavir.5KG585700		AT3G63060	EDL3	EID1-like 3	LOC_Os01g58850	circadian clock coupling factor-related, putative, expressed	NA
Chr05K	5K@76.02	44678143	58488157	PL	phytozomev13	55056562	55057366	Pavir.5KG645014							NA
Chr05K	5K@76.02	44678143	58488157	PL	phytozomev13	55061183	55062077	Pavir.5KG645200	GO:0004857	AT5G64620	ATC/VIF2,C/VIF2	cell wall / vacuolar inhibitor of fructosidase 2	LOC_Os08g01670	invertase/pectin methylesterase inhibitor family protein, putative, expressed	OsPMEI28
Chr05K	5K@76.02	44678143	58488157	PL	phytozomev13	55062547	55065230	Pavir.5KG645207		AT5G48240			LOC_Os11g16480	transposon protein, putative, unclassified, expressed	NA
Chr05K	5K@76.02	44678143	58488157	PL	phytozomev13	55070822	55074226	Pavir.5KG645500		AT1G21480		Exostosin family protein	LOC_Os03g01760	exostosin family domain containing protein, expressed	NA
Chr05K	5K@76.02	44678143	58488157	PL	phytozomev13	56330956	56334401	Pavir.5KG662800	GO:0016020,GO:0006810,GO:0005215	AT1G22540		Major facilitator superfamily protein	LOC_Os01g65190	POT domain containing peptide transporter, putative, expressed	NA
Chr05K	5K@76.02	44678143	58488157	PL	phytozomev13	56334810	56337443	Pavir.5KG662900	GO:0016020,GO:0006810,GO:0005215	AT3G54450		Major facilitator superfamily protein	LOC_Os01g65190	POT domain containing peptide transporter, putative, expressed	NA
Chr05K	5K@76.02	44678143	58488157	PL	phytozomev13	56345825	56348177	Pavir.5KG663000	GO:0016020,GO:0006810,GO:0005215	AT1G22550		Major facilitator superfamily protein	LOC_Os01g65190	POT domain containing peptide transporter, putative, expressed	NA
Chr05K	5K@76.02	44678143	58488157	PL	phytozomev13	56348136	56348640	Pavir.5KG663100							NA
Chr05K	5K@76.02	44678143	58488157	PL	phytozomev13	56351731	56353224	Pavir.5KG663200							NA
Chr05K	5K@76.02	44678143	58488157	PL	phytozomev13	56353554	56358368	Pavir.5KG663300	GO:0016020,GO:0006810,GO:0005215	AT1G22540		Major facilitator superfamily protein	LOC_Os01g65200	proton-dependent oligopeptide transport, putative, expressed	NA
Chr05K	5K@76.02	44678143	58488157	PL	phytozomev13	56418965	56426994	Pavir.5KG668300		AT1G35660			LOC_Os01g65320	expressed protein	NA
Chr05K	5K@76.02	44678143	58488157	PL	phytozomev13	56428341	56437446	Pavir.5KG668400		AT1G34320		Protein of unknown function (DUF668)	LOC_Os01g65330	expressed protein	NA
Chr05K	5K@76.02	44678143	58488157	PL	phytozomev13	56436868	56438514	Pavir.5KG668407							NA
Chr05K	5K@76.02	44678143	58488157	PL	phytozomev13	56577832	56581160	Pavir.5KG670200		AT4G06599		ubiquitin family protein	LOC_Os01g65450	ubiquitin-like domain-containing CTD phosphatase 1, putative, expressed	NA
Chr05K	5K@76.02	44678143	58488157	PL	phytozomev13	56581670	56588820	Pavir.5KG670207	GO:0009341,GO:0005975,GO:0004565,GO:0030246,GO:0004553	AT1G77410	BGAL16	beta-galactosidase 16	LOC_Os05g35360	beta-galactosidase 7 precursor, putative, expressed	NA
Chr05K	5K@76.02	44678143	58488157	PL	phytozomev13	56590738	56597995	Pavir.5KG670700	GO:0030246,GO:0005975,GO:0004553	AT5G63810	BGAL10	beta-galactosidase 10	LOC_Os01g65460	beta-galactosidase precursor, putative, expressed	NA
Chr05K	5K@76.02	44678143	58488157	PL	phytozomev13	57124018	57136884	Pavir.5KG677600	GO:0003677	AT5G08430		SWIB/MDM2 domain;Plus-3;GYF	LOC_Os01g66140	plus-3 domain containing protein, putative, expressed	NA
Chr05K	5K@76.02	44678143	58488157	PL	phytozomev13	57141778	57143698	Pavir.5KG677800		AT4G10080			LOC_Os01g66150	expressed protein	NA
Chr05K	5K@76.02	44678143	58488157	PL	phytozomev13	57145689	57147709	Pavir.5KG677900		AT4G33170		Tetratricopeptide repeat (TPR)-like superfamily protein	LOC_Os01g66160	pentatricopeptide, putative, expressed	NA
Chr05K	5K@76.02	44678143	58488157	PL	phytozomev13	57147413	57150628	Pavir.5KG678000	GO:0016021	AT1G22850		SNARE associated Golgi protein family	LOC_Os01g66170	SNARE associated Golgi protein, putative, expressed	NA
Chr05N	5N@36.27	11735767	47154718	PL	phytozomev13	12039270	12058963	Pavir.5NG140500	GO:0008408,GO:0003677,GO:0000166	AT5G63960	EMB2780	DNA binding;nucleotide binding;nucleic acid binding;DNA-directed DNA polymerases;DNA-directed DNA polymerases	LOC_Os11g08330	POLD1 - Putative DNA polymerase delta catalytic subunit, expressed	NA
Chr05N	5N@36.27	11735767	47154718	PL	phytozomev13	11945670	11950746	Pavir.5NG153000	GO:0016021	AT2G21600	ATRER1B,RER1B	endoplasmatic reticulum retrieval protein 1B	LOC_Os01g01640	Rer1 protein, putative, expressed	NA
Chr05N	5N@36.27	11735767	47154718	PL	phytozomev13	12153527	12155700	Pavir.5NG153600	GO:0006355,GO:0003677	AT3G04070	anac047,NAC047	NAC domain containing protein 47	LOC_Os03g21060	No apical meristem protein, putative, expressed	OsNAP
Chr05N	5N@36.27	11735767	47154718	PL	phytozomev13	12162145	12167775	Pavir.5NG153700		AT3G54360		zinc ion binding	LOC_Os02g55200	expressed protein	NA
Chr05N	5N@36.27	11735767	47154718	PL	phytozomev13	12172821	12176852	Pavir.5NG153900	GO:0006468,GO:0004672	AT1G52310		protein kinase family protein / C-type lectin domain-containing protein	LOC_Os01g01410	TKL_IRAK_C-LEC.1 - TKL_IRAK_C-LEC has homology to C-type lectin receptors, expressed	NA
Chr05N	5N@36.27	11735767	47154718	PL	phytozomev13	12221566	12224025	Pavir.5NG154500	GO:0047750,GO:0016125,GO:0016021	AT1G20050	HYD1	C-8,7 sterol isomerase	LOC_Os01g01369	3-beta-hydroxysteroid-Delta-isomerase, putative, expressed	NA
Chr05N	5N@36.27	11735767	47154718	PL	phytozomev13	12224231	12225766	Pavir.5NG154600		AT1G68490			LOC_Os05g01210	expressed protein	NA
Chr05N	5N@36.27	11735767	47154718	PL	phytozomev13	39567834	39571630	Pavir.5NG155700	GO:0016787,GO:0008152	AT1G51760	IAR3,JR3	peptidase M20/M25/M40 family protein	LOC_Os01g37960	hydrolase, putative, expressed	NA
Chr05N	5N@36.27	11735767	47154718	PL	phytozomev13	13344332	13353383	Pavir.5NG166000	GO:0005515	AT3G16830	TPR2	TOPLESS-related 2	LOC_Os01g15020	lissencephaly type-1-like homology motif, putative, expressed	ASPR1|OsTPR1
Chr05N	5N@36.27	11735767	47154718	PL	phytozomev13	13911132	13913842	Pavir.5NG169800	GO:0046872	AT1G75400		RING/U-box superfamily protein	LOC_Os01g15630	zinc finger, C3HC4 type domain containing protein, expressed	NA
Chr05N	5N@36.27	11735767	47154718	PL	phytozomev13	13914572	13920457	Pavir.5NG169900	GO:0006355,GO:0003677	AT5G17260	anac086,NAC086	NAC domain containing protein 86	LOC_Os01g15640	no apical meristem protein, putative, expressed	NA
Chr05N	5N@36.27	11735767	47154718	PL	phytozomev13	13955212	13982991	Pavir.5NG170300	GO:0046854	AT4G39120	HISN7,IMPL2	myo-inositol monophosphatase like 2	LOC_Os07g09330	inositol-1-monophosphatase, putative, expressed	NA
Chr05N	5N@36.27	11735767	47154718	PL	phytozomev13	14295720	14296446	Pavir.5NG177581							NA
Chr05N	5N@36.27	11735767	47154718	PL	phytozomev13	14296567	14301084	Pavir.5NG177600	GO:0043565	AT2G03780		Translin family protein	LOC_Os01g16100	translin, putative, expressed	NA
Chr05N	5N@36.27	11735767	47154718	PL	phytozomev13	14742062	14743721	Pavir.5NG178981							NA
Chr05N	5N@36.27	11735767	47154718	PL	phytozomev13	14744525	14745419	Pavir.5NG179062					LOC_Os08g09980	retrotransposon protein, putative, unclassified	NA
Chr05N	5N@36.27	11735767	47154718	PL	phytozomev13	14316855	14325486	Pavir.5NG180300		AT5G21160		LA RNA-binding protein	LOC_Os01g16110	la domain containing protein, putative, expressed	NA
Chr05N	5N@36.27	11735767	47154718	PL	phytozomev13	14331505	14332323	Pavir.5NG180500					LOC_Os01g16140	expressed protein	NA
Chr05N	5N@36.27	11735767	47154718	PL	phytozomev13	14352333	14356638	Pavir.5NG180581	GO:0009058,GO:0003824	AT4G02860		Phenazine biosynthesis PhzC/PhzF protein	LOC_Os01g16146	phenazine biosynthesis protein, putative, expressed	NA
Chr05N	5N@36.27	11735767	47154718	PL	phytozomev13	14356618	14359404	Pavir.5NG181000	GO:0016491	AT3G06050	ATPRXIIF,PRXIIF	peroxiredoxin IIF	LOC_Os01g16152	peroxiredoxin, putative, expressed	NA
Chr05N	5N@36.27	11735767	47154718	PL	phytozomev13	15485410	15491341	Pavir.5NG191000	GO:0006491	AT5G56360	PSL4	calmodulin-binding protein	LOC_Os01g16970	glucosidase II beta subunit-like domain containing protein, expressed	OsGAS2
Chr05N	5N@36.27	11735767	47154718	PL	phytozomev13	15576986	15579320	Pavir.5NG191200	GO:0006355,GO:0003677	AT5G39660	CDF2	cycling DOF factor 2	LOC_Os01g15900	expressed protein	RDD1
Chr05N	5N@36.27	11735767	47154718	PL	phytozomev13	15579975	15585637	Pavir.5NG191300	GO:0016021,GO:0015914,GO:0005524,GO:0004012,GO:0000287	AT5G04930	ALA1	aminophospholipid ATPase 1	LOC_Os01g17010	phospholipid-transporting ATPase, putative, expressed	NA
Chr05N	5N@36.27	11735767	47154718	PL	phytozomev13	15587739	15590873	Pavir.5NG191400		AT5G21070			LOC_Os01g17020	glycosyl hydrolases family 17 protein, putative, expressed	NA
Chr05N	5N@36.27	11735767	47154718	PL	phytozomev13	15591075	15599956	Pavir.5NG191500		AT2G41000		Chaperone DnaJ-domain superfamily protein	LOC_Os01g17040	heat shock protein DnaJ, putative, expressed	NA
Chr05N	5N@36.27	11735767	47154718	PL	phytozomev13	18791824	18794041	Pavir.5NG219800	GO:0008270,GO:0005515	AT3G05200	ATL6	RING/U-box superfamily protein	LOC_Os05g29676	RING-H2 finger protein, putative, expressed	NA
Chr05N	5N@36.27	11735767	47154718	PL	phytozomev13	18795786	18802763	Pavir.5NG219900	GO:0008138,GO:0006470	AT5G23720	PHS1	dual specificity protein phosphatase family protein	LOC_Os01g20940	PHS1, putative, expressed	NA
Chr05N	5N@36.27	11735767	47154718	PL	phytozomev13	34617799	34632313	Pavir.5NG225900		AT1G32700		PLATZ transcription factor family protein	LOC_Os01g33370	zinc-binding protein, putative, expressed	NA
Chr05N	5N@36.27	11735767	47154718	PL	phytozomev13	36862019	36864777	Pavir.5NG232100	GO:0050662,GO:0003824	AT1G75290		NAD(P)-binding Rossmann-fold superfamily protein	LOC_Os01g13610	isoflavone reductase homolog IRL, putative, expressed	NA
Chr05N	5N@36.27	11735767	47154718	PL	phytozomev13	36871054	36872928	Pavir.5NG232181		AT5G18190		Protein kinase family protein	LOC_Os03g57940	CK1_CaseinKinase_1a.4 - CK1 includes the casein kinase 1 kinases, expressed	CKI|EL1|Hd16
Chr05N	5N@36.27	11735767	47154718	PL	phytozomev13	39356237	39360181	Pavir.5NG237000		AT2G25950		Protein of unknown function (DUF1000)	LOC_Os01g37832	thioredoxin, putative, expressed	NA
Chr05N	5N@36.27	11735767	47154718	PL	phytozomev13	39347227	39355681	Pavir.5NG237100		AT5G56730		Insulinase (Peptidase family M16) protein	LOC_Os01g37825	M16 domain containing zinc peptidase, putative, expressed	NA
Chr05N	5N@36.27	11735767	47154718	PL	phytozomev13	39041936	39045386	Pavir.5NG239000							NA
Chr05N	5N@36.27	11735767	47154718	PL	phytozomev13	39047259	39048210	Pavir.5NG239081							NA
Chr05N	5N@36.27	11735767	47154718	PL	phytozomev13	37658043	37661500	Pavir.5NG245000	GO:0016020,GO:0006810,GO:0005215	AT2G26690		Major facilitator superfamily protein	LOC_Os01g37590	peptide transporter PTR2, putative, expressed	NA
Chr05N	5N@36.27	11735767	47154718	PL	phytozomev13	37653216	37658921	Pavir.5NG245100		AT1G26540		Agenet domain-containing protein	LOC_Os01g37600	agenet domain containing protein, expressed	NA
Chr05N	5N@36.27	11735767	47154718	PL	phytozomev13	28478240	28490990	Pavir.5NG253481	GO:0050662,GO:0003824	AT5G19440		NAD(P)-binding Rossmann-fold superfamily protein	LOC_Os01g34480	NAD dependent epimerase/dehydratase family protein, putative, expressed	OS-CAD
Chr05N	5N@36.27	11735767	47154718	PL	phytozomev13	26587306	26588160	Pavir.5NG290800	GO:0008234,GO:0006508				LOC_Os05g20320	expressed protein	NA
Chr05N	5N@36.27	11735767	47154718	PL	phytozomev13	26588737	26590224	Pavir.5NG290881							NA
Chr05N	5N@36.27	11735767	47154718	PL	phytozomev13	43646626	43651406	Pavir.5NG318500		AT3G24420		alpha/beta-Hydrolases superfamily protein	LOC_Os01g41240	hydrolase, alpha/beta fold family domain containing protein, expressed	NA
Chr05N	5N@36.27	11735767	47154718	PL	phytozomev13	20157743	20161815	Pavir.5NG340100	GO:0016788	AT1G56670		GDSL-like Lipase/Acylhydrolase superfamily protein	LOC_Os01g22660	GDSL-like lipase/acylhydrolase, putative, expressed	NA
Chr05N	5N@36.27	11735767	47154718	PL	phytozomev13	20403304	20423015	Pavir.5NG342000		AT3G06670		binding	LOC_Os01g23590	suppressor of Mek, putative, expressed	NA
Chr05N	5N@36.27	11735767	47154718	PL	phytozomev13	20325854	20331295	Pavir.5NG343100	GO:0006508,GO:0004185	AT3G17180	scpl33	serine carboxypeptidase-like 33	LOC_Os01g22980	OsSCP3 - Putative Serine Carboxypeptidase homologue, expressed	NA
Chr05N	5N@36.27	11735767	47154718	PL	phytozomev13	19643181	19645101	Pavir.5NG343900	GO:0016757	AT2G41640		Glycosyltransferase family 61 protein	LOC_Os01g31370	glycosyltransferase, putative, expressed	NA
Chr05N	5N@36.27	11735767	47154718	PL	phytozomev13	19646983	19654161	Pavir.5NG344000	GO:0005515	AT1G73720	SMU1	transducin family protein / WD-40 repeat family protein	LOC_Os01g21940	WD domain, G-beta repeat domain containing protein, expressed	NA
Chr05N	5N@36.27	11735767	47154718	PL	phytozomev13	20109700	20118223	Pavir.5NG346500		AT5G15640		Mitochondrial substrate carrier family protein	LOC_Os01g22600	mitochondrial carrier protein, putative, expressed	NA
Chr05N	5N@36.27	11735767	47154718	PL	phytozomev13	20113089	20115539	Pavir.5NG346600		AT3G25720		RNA-directed DNA polymerase (reverse transcriptase)-related family protein	LOC_Os11g05030	expressed protein	NA
Chr05N	5N@36.27	11735767	47154718	PL	phytozomev13	20141487	20147439	Pavir.5NG346800		AT3G17330	ECT6	evolutionarily conserved C-terminal region 6	LOC_Os01g22630	ECT protein, putative, expressed	IAI1
Chr05N	5N@36.27	11735767	47154718	PL	phytozomev13	20148292	20151182	Pavir.5NG346900	GO:0016788	AT1G09390		GDSL-like Lipase/Acylhydrolase superfamily protein	LOC_Os01g22640	GDSL-like lipase/acylhydrolase, putative, expressed	NA
Chr05N	5N@36.27	11735767	47154718	PL	phytozomev13	20242471	20246611	Pavir.5NG347000	GO:0016021	AT1G09330			LOC_Os01g22870	expressed protein	NA
Chr05N	5N@36.27	11735767	47154718	PL	phytozomev13	18941112	18942360	Pavir.5NG347600	GO:0006355,GO:0003700	AT2G47520	HRE2	Integrase-type DNA-binding superfamily protein	LOC_Os01g21120	AP2 domain containing protein, expressed	NA
Chr05N	5N@36.27	11735767	47154718	PL	phytozomev13	27841131	27849509	Pavir.5NG366100		AT4G10180	ATDET1,DET1,FUS2	light-mediated development protein 1 / deetiolated1 (DET1)	LOC_Os01g01484	light-mediated development protein DET1, putative, expressed	OsDET1
Chr05N	5N@36.27	11735767	47154718	PL	phytozomev13	27832851	27836541	Pavir.5NG366300		AT5G13230		Tetratricopeptide repeat (TPR)-like superfamily protein	LOC_Os03g32620	pentatricopeptide, putative, expressed	NA
Chr05N	5N@36.27	11735767	47154718	PL	phytozomev13	41345047	41349468	Pavir.5NG371600	GO:0006457,GO:0003755,GO:0000413	AT4G33060		Cyclophilin-like peptidyl-prolyl cis-trans isomerase family protein	LOC_Os01g40050	peptidyl-prolyl cis-trans isomerase, putative, expressed	NA
Chr05N	5N@36.27	11735767	47154718	PL	phytozomev13	41353059	41354137	Pavir.5NG371681		AT3G47680		DNA binding	LOC_Os08g08130	transposon protein, putative, Pong sub-class, expressed	NA
Chr05N	5N@36.27	11735767	47154718	PL	phytozomev13	42882872	42891221	Pavir.5NG383046	GO:0055114,GO:0016491,GO:0008152	AT3G24503	ALDH1A,ALDH2C4,REF1	aldehyde dehydrogenase 2C4	LOC_Os01g40870	aldehyde dehydrogenase, putative, expressed	NA
Chr05N	5N@36.27	11735767	47154718	PL	phytozomev13	31370287	31371421	Pavir.5NG391362					LOC_Os06g16040	expressed protein	NA
Chr05N	5N@36.27	11735767	47154718	PL	phytozomev13	31373030	31373698	Pavir.5NG391443							NA
Chr06N	6N@54.19	43871788	51935176	PL	phytozomev13	45612437	45613232	Pavir.6NG254300							NA
Chr06N	6N@54.19	43871788	51935176	PL	phytozomev13	45613936	45615263	Pavir.6NG254332							NA
Chr06N	6N@54.19	43871788	51935176	PL	phytozomev13	45603976	45612365	Pavir.6NG268400	GO:0005515	AT1G03370		C2 calcium/lipid-binding and GRAM domain containing protein	LOC_Os08g38440	GRAM and C2 domains containing protein, putative, expressed	NA
Chr06N	6N@54.19	43871788	51935176	PL	phytozomev13	44608872	44610574	Pavir.6NG277800	GO:0055114,GO:0016491	AT2G36690		2-oxoglutarate (2OG) and Fe(II)-dependent oxygenase superfamily protein	LOC_Os08g37456	flavonol synthase/flavanone 3-hydroxylase, putative, expressed	NA
Chr06N	6N@54.19	43871788	51935176	PL	phytozomev13	44622137	44623342	Pavir.6NG277900	GO:0008270,GO:0005515	AT3G05200	ATL6	RING/U-box superfamily protein	LOC_Os08g37760	zinc finger, C3HC4 type domain containing protein, expressed	NA
Chr06N	6N@54.19	43871788	51935176	PL	phytozomev13	44620859	44622018	Pavir.6NG278316							NA
Chr06N	6N@54.19	43871788	51935176	PL	phytozomev13	45043301	45047124	Pavir.6NG287300	GO:0016491,GO:0055114,GO:0018580	AT5G64250		Aldolase-type TIM barrel family protein	LOC_Os08g37874	2-nitropropane dioxygenase family, putative, expressed	NA
Chr06N	6N@54.19	43871788	51935176	PL	phytozomev13	45047693	45051630	Pavir.6NG287400	GO:0016491,GO:0055114,GO:0018580	AT5G64250		Aldolase-type TIM barrel family protein	LOC_Os08g37874	2-nitropropane dioxygenase family, putative, expressed	NA
Chr06N	6N@54.19	43871788	51935176	PL	phytozomev13	45054851	45056298	Pavir.6NG287600		AT5G10310			LOC_Os02g51950	expressed protein	NA
Chr06N	6N@54.19	43871788	51935176	PL	phytozomev13	45057234	45064074	Pavir.6NG287700	GO:0005634,GO:0003677	AT1G22310	ATMBD8,MBD8	methyl-CPG-binding domain 8	LOC_Os08g37920	ZOS8-09 - C2H2 zinc finger protein, expressed	NA
Chr06N	6N@54.19	43871788	51935176	PL	phytozomev13	45064801	45066780	Pavir.6NG287825							NA
Chr06N	6N@54.19	43871788	51935176	PL	phytozomev13	47887035	47892710	Pavir.6NG303200	GO:0008270	AT1G67325		Ran BP2/NZF zinc finger-like superfamily protein	LOC_Os08g41010	zinc finger family protein, putative, expressed	NA
Chr06N	6N@54.19	43871788	51935176	PL	phytozomev13	47893660	47894760	Pavir.6NG303237							NA
Chr06N	6N@54.19	43871788	51935176	PL	phytozomev13	47880182	47881120	Pavir.6NG303300		AT4G31060		Integrase-type DNA-binding superfamily protein	LOC_Os02g51670	ethyPLe-responsive transcription factor, putative, expressed	NA
Chr06N	6N@54.19	43871788	51935176	PL	phytozomev13	47875279	47876160	Pavir.6NG303400	GO:0006355,GO:0003700	AT5G21960		Integrase-type DNA-binding superfamily protein	LOC_Os08g41030	AP2 domain containing protein, expressed	NA
Chr06N	6N@54.19	43871788	51935176	PL	phytozomev13	47783596	47785906	Pavir.6NG310874					LOC_Os02g37230	expressed protein	NA
Chr06N	6N@54.19	43871788	51935176	PL	phytozomev13	47785907	47787683	Pavir.6NG310911					LOC_Os11g31790	hypothetical protein	NA
Chr06N	6N@54.19	43871788	51935176	PL	phytozomev13	49798903	49803735	Pavir.6NG327900	GO:0046983,GO:0003677	AT4G11880	AGL14	AGAMOUS-like 14	LOC_Os08g41960	OsMADS37 - MADS-box family gene with MIKC* type-box, expressed	NA
Chr06N	6N@54.19	43871788	51935176	PL	phytozomev13	49804815	49806612	Pavir.6NG328000	GO:0006810,GO:0005622	AT1G27970	NTF2B	nuclear transport factor 2B	LOC_Os08g42000	nuclear transport factor, putative, expressed	NA
Chr06N	6N@54.19	43871788	51935176	PL	phytozomev13	49808228	49813339	Pavir.6NG328200		AT3G01930		Major facilitator superfamily protein	LOC_Os08g42010	nodulin, putative, expressed	NA
Chr06N	6N@54.19	43871788	51935176	PL	phytozomev13	49815113	49819791	Pavir.6NG328300	GO:0008270,GO:0006355,GO:0006352	AT4G35540		zinc ion binding;transcription regulators	LOC_Os08g42020	zinc ion binding protein, putative, expressed	NA
Chr06N	6N@54.19	43871788	51935176	PL	phytozomev13	49834618	49836527	Pavir.6NG328700		AT1G27950	LTPG1	glycosylphosphatidylinositol-anchored lipid protein transfer 1	LOC_Os08g42040	LTPL80 - Protease inhibitor/seed storage/LTP family protein precursor, expressed	NA
Chr06N	6N@54.19	43871788	51935176	PL	phytozomev13	49839274	49842404	Pavir.6NG328800	GO:0016021,GO:0006810	AT3G07680		emp24/gp25L/p24 family/GOLD family protein	LOC_Os08g42050	emp24/gp25L/p24 family protein, putative, expressed	NA
Chr06N	6N@54.19	43871788	51935176	PL	phytozomev13	49842631	49845063	Pavir.6NG329000							NA
Chr06N	6N@54.19	43871788	51935176	PL	phytozomev13	49846722	49849751	Pavir.6NG329050	GO:0046983	AT1G19260		TTF-type zinc finger protein with HAT dimerisation domain	LOC_Os06g36530	hAT dimerisation domain-containing protein, putative, expressed	NA
Chr06N	6N@54.19	43871788	51935176	PL	phytozomev13	50103173	50107896	Pavir.6NG331900	GO:0006355,GO:0003677	AT2G33480	ANAC041,NAC041	NAC domain containing protein 41	LOC_Os08g42400	no apical meristem protein, putative, expressed	NA
Chr06N	6N@54.19	43871788	51935176	PL	phytozomev13	50578458	50581735	Pavir.6NG335900	GO:0008270	AT3G26935		DHHC-type zinc finger family protein	LOC_Os08g42620	zinc finger DHHC domain-containing protein, putative, expressed	NA
Chr06N	6N@54.19	43871788	51935176	PL	phytozomev13	50589803	50595940	Pavir.6NG336100	GO:0008270,GO:0005515	AT3G05545		RING/U-box superfamily protein	LOC_Os08g42640	zinc finger, C3HC4 type domain containing protein, expressed	OsRFPH2-10
Chr06N	6N@54.19	43871788	51935176	PL	phytozomev13	50975447	50977246	Pavir.6NG338566	GO:0006468,GO:0005524,GO:0004672,GO:0005509	AT2G31500	CPK24	calcium-dependent protein kinase 24	LOC_Os08g42750	CAMK_CAMK_like.37 - CAMK includes calcium/calmodulin depedent protein kinases, expressed	OsCPK21
Chr06N	6N@54.19	43871788	51935176	PL	phytozomev13	50980646	50983864	Pavir.6NG338799		AT5G30495		Fcf2 pre-rRNA processing protein	LOC_Os02g49780	expressed protein	NA
Chr06N	6N@54.19	43871788	51935176	PL	phytozomev13	50985320	50986303	Pavir.6NG339032	GO:0006355	AT5G49470		PAS domain-containing protein tyrosine kinase family protein	LOC_Os11g45280	protein kinase family protein, putative, expressed	NA
Chr06N	6N@54.19	43871788	51935176	PL	phytozomev13	50988966	50995776	Pavir.6NG339265	GO:0006352,GO:0005669	AT5G43130	TAF4,TAF4B	TBP-associated factor 4	LOC_Os02g43750	transcription initiation factor, putative, expressed	NA
Chr06N	6N@54.19	43871788	51935176	PL	phytozomev13	51380798	51382836	Pavir.6NG345500		AT5G52030		TraB family protein	LOC_Os08g43230	TraB family protein, putative, expressed	NA
Chr06N	6N@54.19	43871788	51935176	PL	phytozomev13	46833140	46840497	Pavir.6NG349100	GO:0004842	AT4G12570	UPL5	ubiquitin protein ligase 5	LOC_Os09g31090	HECT-domain domain containing protein, expressed	NA
Chr06N	6N@54.19	43871788	51935176	PL	phytozomev13	46848982	46864924	Pavir.6NG349400	GO:0034508,GO:0000776	AT5G10710			LOC_Os04g21610	expressed protein	NA
Chr06N	6N@54.19	43871788	51935176	PL	phytozomev13	51918477	51922034	Pavir.6NG356100		AT4G35240		Protein of unknown function (DUF630 and DUF632)	LOC_Os08g43730	DUF630/DUF632 domains containing protein, putative, expressed	NA
Chr06N	6N@54.19	43871788	51935176	PL	phytozomev13	51931970	51934659	Pavir.6NG356300		AT2G17080		Arabidopsis protein of unknown function (DUF241)	LOC_Os08g43750	carrier, putative, expressed	NA
Chr09N	9N@38.02	10880731	20831824	PL	phytozomev13	11200472	11210755	Pavir.9NG141400	GO:0016884	AT3G17970	atToc64-III,TOC64-III	translocon at the outer membrane of chloroplasts 64-III	LOC_Os03g50010	toc64, putative, expressed	NA
Chr09N	9N@38.02	10880731	20831824	PL	phytozomev13	11217183	11218542	Pavir.9NG141600							NA
Chr09N	9N@38.02	10880731	20831824	PL	phytozomev13	11230068	11232960	Pavir.9NG141800		AT1G14920	GAI,RGA2	GRAS family transcription factor family protein	LOC_Os03g49990	GRAS family transcription factor domain containing protein, expressed	SLR1|OsGAI
Chr09N	9N@38.02	10880731	20831824	PL	phytozomev13	11608622	11609584	Pavir.9NG148700							NA
Chr09N	9N@38.02	10880731	20831824	PL	phytozomev13	11609920	11614364	Pavir.9NG148800	GO:0005515,GO:0007165,GO:0000155	AT1G66340	AtETR1,EIN1,ETR,ETR1	Signal transduction histidine kinase, hybrid-type, ethyPLe sensor	LOC_Os03g49500	ethyPLe receptor, putative, expressed	ERS1
Chr09N	9N@38.02	10880731	20831824	PL	phytozomev13	11615167	11617747	Pavir.9NG148900					LOC_Os09g25520	expressed protein	NA
Chr09N	9N@38.02	10880731	20831824	PL	phytozomev13	11622683	11625635	Pavir.9NG149000		AT1G44770			LOC_Os03g49490	expressed protein	NA
Chr09N	9N@38.02	10880731	20831824	PL	phytozomev13	12227812	12235562	Pavir.9NG152500	GO:0016020,GO:0008378,GO:0006486,GO:0030246	AT1G74800		Galactosyltransferase family protein	LOC_Os03g48610	galactosyltransferase family protein, putative, expressed	NA
Chr09N	9N@38.02	10880731	20831824	PL	phytozomev13	12220492	12220894	Pavir.9NG152619	GO:0046034,GO:0015992	ATCG00480		ATP synthase subunit beta	LOC_Os10g21266	ATP synthase subunit beta, putative, expressed	NA
Chr09N	9N@38.02	10880731	20831824	PL	phytozomev13	12223805	12224195	Pavir.9NG152692	GO:0016020,GO:0015979,GO:0009539,GO:0009523	ATCG00700		photosystem II reaction center protein N			NA
Chr09N	9N@38.02	10880731	20831824	PL	phytozomev13	12758914	12759778	Pavir.9NG156273							NA
Chr09N	9N@38.02	10880731	20831824	PL	phytozomev13	12759983	12761301	Pavir.9NG156500	GO:0030598,GO:0017148				LOC_Os03g47896	ribosome inactivating protein, putative, expressed	NA
Chr09N	9N@38.02	10880731	20831824	PL	phytozomev13	12762107	12764550	Pavir.9NG156600							NA
Chr09N	9N@38.02	10880731	20831824	PL	phytozomev13	12769179	12775438	Pavir.9NG156800		AT5G22830	ATMGT10,GMN10,MGT10,MRS2-11	magnesium (Mg) transporter 10	LOC_Os03g48000	CorA-like magnesium transporter protein, putative, expressed	NA
Chr09N	9N@38.02	10880731	20831824	PL	phytozomev13	14037600	14040929	Pavir.9NG172100	GO:0016593,GO:0016570,GO:0006368	AT3G22590	CDC73,PHP	PLANT HOMOLOGOUS TO PARAFIBROMIN	LOC_Os03g46190	parafibromin, putative, expressed	NA
Chr09N	9N@38.02	10880731	20831824	PL	phytozomev13	14051914	14052921	Pavir.9NG172300		AT2G48130		Bifunctional inhibitor/lipid-transfer protein/seed storage 2S albumin superfamily protein	LOC_Os03g46180	LTPL71 - Protease inhibitor/seed storage/LTP family protein precursor, expressed	NA
Chr09N	9N@38.02	10880731	20831824	PL	phytozomev13	14903551	14905021	Pavir.9NG181700		AT5G63370		Protein kinase superfamily protein	LOC_Os09g27350	RIO1 family protein, expressed	NA
Chr09N	9N@38.02	10880731	20831824	PL	phytozomev13	14906516	14908586	Pavir.9NG181800		AT5G06380			LOC_Os03g44750	polPL preferential protein, putative, expressed	NA
Chr09N	9N@38.02	10880731	20831824	PL	phytozomev13	14910070	14917705	Pavir.9NG181900	GO:0007275	AT2G26580	YAB5	plant-specific transcription factor YABBY family protein	LOC_Os03g44710	YABBY domain containing protein, putative, expressed	OsSh1
Chr09N	9N@38.02	10880731	20831824	PL	phytozomev13	14958910	14964473	Pavir.9NG182200	GO:0016021,GO:0015116,GO:0008272,GO:0055085,GO:0016020,GO:0008271	AT1G22150	SULTR1;3	sulfate transporter 1;3	LOC_Os03g09970	sulfate transporter, putative, expressed	NA
Chr09N	9N@38.02	10880731	20831824	PL	phytozomev13	14979663	14982938	Pavir.9NG182300		AT3G11760			LOC_Os03g44670	expressed protein	NA
Chr09N	9N@38.02	10880731	20831824	PL	phytozomev13	15478182	15482980	Pavir.9NG188800							NA
Chr09N	9N@38.02	10880731	20831824	PL	phytozomev13	15487293	15494201	Pavir.9NG188900	GO:0005515	AT5G58230	ATMSI1,MEE70,MSI1	Transducin/WD40 repeat-like superfamily protein	LOC_Os03g43890	WD domain, G-beta repeat domain containing protein, expressed	NA
Chr09N	9N@38.02	10880731	20831824	PL	phytozomev13	15915493	15923080	Pavir.9NG191800		AT3G46780	PTAC16	plastid transcriptionally active 16	LOC_Os05g22614	PTAC16, putative, expressed	NA
Chr09N	9N@38.02	10880731	20831824	PL	phytozomev13	16193129	16194972	Pavir.9NG195300							NA
Chr09N	9N@38.02	10880731	20831824	PL	phytozomev13	16197976	16216768	Pavir.9NG195400		AT4G19540	INDL	IND1(iron-sulfur protein required for NADH dehydrogenase)-like	LOC_Os03g42880	nucleotide-binding protein-like, putative, expressed	NA
Chr09N	9N@38.02	10880731	20831824	PL	phytozomev13	18468625	18479812	Pavir.9NG222300		AT3G62010			LOC_Os03g38970	metal ion binding protein, putative, expressed	NA
Chr09N	9N@38.02	10880731	20831824	PL	phytozomev13	18758116	18760716	Pavir.9NG225500	GO:0016788	AT5G55050		GDSL-like Lipase/Acylhydrolase superfamily protein	LOC_Os03g38470	GDSL-like lipase/acylhydrolase, putative, expressed	NA
Chr09N	9N@38.02	10880731	20831824	PL	phytozomev13	18759406	18763754	Pavir.9NG225600		AT1G09900		Pentatricopeptide repeat (PPR-like) superfamily protein	LOC_Os02g21580	PPR repeat containing protein, expressed	NA
Chr09N	9N@38.02	10880731	20831824	PL	phytozomev13	18763846	18768241	Pavir.9NG225700	GO:0043531	AT3G14470		NB-ARC domain-containing disease resistance protein	LOC_Os03g38250	disease resistance RPP13-like protein 1, putative, expressed	NA
Chr09N	9N@38.02	10880731	20831824	PL	phytozomev13	18768333	18771538	Pavir.9NG225773	GO:0055114,GO:0016491,GO:0008270	AT1G72680	ATCAD1,CAD1	cinnamyl-alcohol dehydrogenase	LOC_Os10g11810	dehydrogenase, putative, expressed	NA
Chr09N	9N@38.02	10880731	20831824	PL	phytozomev13	19016362	19019012	Pavir.9NG227300	GO:0071805,GO:0016020,GO:0015079	AT4G13420	ATHAK5,HAK5	high affinity K+ transporter 5	LOC_Os03g37840	potassium transporter, putative, expressed	OsHAK16
Chr09N	9N@38.02	10880731	20831824	PL	phytozomev13	19025223	19027534	Pavir.9NG227373		AT3G42170		BED zinc finger ;hAT family dimerisation domain	LOC_Os07g23210	transposon protein, putative, unclassified, expressed	NA
Chr09N	9N@38.02	10880731	20831824	PL	phytozomev13	19018979	19033692	Pavir.9NG227446							NA
Chr02K	2K@74.02	56436103	63664705	PBN	phytozomev13	56519864	56520714	Pavir.2KG422011					LOC_Os07g48590	retrotransposon protein, putative, unclassified	NA
Chr02K	2K@74.02	56436103	63664705	PBN	phytozomev13	56521291	56523740	Pavir.2KG422016	GO:0005992,GO:0003824	AT4G22590		Haloacid dehalogenase-like hydrolase (HAD) superfamily protein	LOC_Os07g30160	trehalose phosphatase, putative, expressed	NA
Chr02K	2K@74.02	56436103	63664705	PBN	phytozomev13	56525053	56527994	Pavir.2KG422021	GO:0016810,GO:0006807	AT5G64370	BETA-UP,PYD3	beta-ureidopropionase	LOC_Os07g30170	nitrilase, putative, expressed	NA
Chr02K	2K@74.02	56436103	63664705	PBN	phytozomev13	56528155	56533837	Pavir.2KG422026	GO:0003676,GO:0006418,GO:0005524,GO:0004812,GO:0000166,GO:0006421,GO:0005737,GO:0004816	AT4G17300	ATNS1,NS1,OVA8	Class II aminoacyl-tRNA and biotin synthetases superfamily protein	LOC_Os07g30200	tRNA synthetases class II domain containing protein, expressed	NA
Chr02K	2K@74.02	56436103	63664705	PBN	phytozomev13	57294562	57299733	Pavir.2KG428400	GO:0055085,GO:0016020,GO:0015297,GO:0015238,GO:0006855	AT3G23560	ALF5	MATE efflux family protein	LOC_Os07g31884	MATE efflux family protein, putative, expressed	NA
Chr02K	2K@74.02	56436103	63664705	PBN	phytozomev13	57346989	57348878	Pavir.2KG429400	GO:0016758,GO:0008152	AT3G16520	UGT88A1	UDP-glucosyl transferase 88A1	LOC_Os07g32020	UDP-glucoronosyl and UDP-glucosyl transferase domain containing protein, expressed	NA
Chr02K	2K@74.02	56436103	63664705	PBN	phytozomev13	57560221	57560518	Pavir.2KG431605							NA
Chr02K	2K@74.02	56436103	63664705	PBN	phytozomev13	57561186	57566460	Pavir.2KG431700	GO:0060236,GO:0032147,GO:0005874,GO:0005819	AT1G03780	TPX2	targeting protein for XKLP2	LOC_Os07g32390	targeting protein-related, putative, expressed	NA
Chr02K	2K@74.02	56436103	63664705	PBN	phytozomev13	57567234	57576748	Pavir.2KG431800	GO:0006468,GO:0005524,GO:0004672	AT3G15220		Protein kinase superfamily protein	LOC_Os07g32400	STE_PAK_Ste20_MST_like.1 - STE kinases include homologs to sterile 7, sterile 11 and sterile 20 from yeast, expressed	NA
Chr02K	2K@74.02	56436103	63664705	PBN	phytozomev13	56888262	56890035	Pavir.2KG443900	GO:0055114,GO:0020037,GO:0006979,GO:0004601	AT1G30870		Peroxidase superfamily protein	LOC_Os07g31610	peroxidase precursor, putative, expressed	NA
Chr02K	2K@74.02	56436103	63664705	PBN	phytozomev13	56890434	56894664	Pavir.2KG444000		AT2G14530	TBL13	TRICHOME BIREFRINGENCE-LIKE 13	LOC_Os07g31550	powdery mildew resistant protein 5, putative, expressed	NA
Chr02K	2K@74.02	56436103	63664705	PBN	phytozomev13	56941335	56949657	Pavir.2KG444700		AT5G49570	AtPNG1,PNG1	peptide-N-glycanase 1	LOC_Os07g31460	peptide-Nasparagine amidase, putative, expressed	NA
Chr02K	2K@74.02	56436103	63664705	PBN	phytozomev13	56953498	56971314	Pavir.2KG445000	GO:0016787,GO:0005524,GO:0003677,GO:0005515	AT5G44800	CHR4,PKR1	chromatin remodeling 4	LOC_Os07g31450	CHR4/MI-2-LIKE, putative, expressed	CHR729|OsCHD3|CRL6
Chr02K	2K@74.02	56436103	63664705	PBN	phytozomev13	57249994	57251393	Pavir.2KG447600		AT1G47480		alpha/beta-Hydrolases superfamily protein	LOC_Os07g31790	CXE carboxylesterase, putative, expressed	NA
Chr02K	2K@74.02	56436103	63664705	PBN	phytozomev13	57251636	57253218	Pavir.2KG447700	GO:0005515	AT1G48590		Calcium-dependent lipid-binding (CaLB domain) family protein	LOC_Os07g31830	GTPase activating protein, putative, expressed	NA
Chr02K	2K@74.02	56436103	63664705	PBN	phytozomev13	57253276	57259109	Pavir.2KG447800	GO:0005515	AT1G28340	AtRLP4,RLP4	receptor like protein 4	LOC_Os07g31840	leucine-rich repeat family protein, putative, expressed	NA
Chr02K	2K@74.02	56436103	63664705	PBN	phytozomev13	57260993	57268881	Pavir.2KG447900	GO:0008270,GO:0005515	AT2G20650		RING/U-box superfamily protein	LOC_Os07g31850	zinc finger, C3HC4 type domain containing protein, expressed	NA
Chr02K	2K@74.02	56436103	63664705	PBN	phytozomev13	60312654	60314342	Pavir.2KG458800	GO:0016758,GO:0008152	AT3G16520	UGT88A1	UDP-glucosyl transferase 88A1	LOC_Os01g64910	anthocyanidin 5,3-O-glucosyltransferase, putative, expressed	NA
Chr02K	2K@74.02	56436103	63664705	PBN	phytozomev13	59923313	59923972	Pavir.2KG472905					LOC_Os11g30240	expressed protein	NA
Chr02K	2K@74.02	56436103	63664705	PBN	phytozomev13	59927698	59933792	Pavir.2KG473100	GO:0048544,GO:0006468,GO:0004672	AT4G21390	B120	S-locus lectin protein kinase family protein	LOC_Os07g36590	serine/threonine-protein kinase receptor precursor, putative, expressed	NA
Chr02K	2K@74.02	56436103	63664705	PBN	phytozomev13	59935160	59943997	Pavir.2KG473200	GO:0006950	AT1G11360		Adenine nucleotide alpha hydrolases-like superfamily protein	LOC_Os07g36600	universal stress protein domain containing protein, putative, expressed	NA
Chr02K	2K@74.02	56436103	63664705	PBN	phytozomev13	60319348	60320826	Pavir.2KG486000							NA
Chr02K	2K@74.02	56436103	63664705	PBN	phytozomev13	60322853	60325339	Pavir.2KG486100		AT4G28100			LOC_Os07g37156	expressed protein	NA
Chr02K	2K@74.02	56436103	63664705	PBN	phytozomev13	60332046	60337636	Pavir.2KG486200		AT1G11390		Protein kinase superfamily protein	LOC_Os07g37180	ABC1 family domain containing protein, putative, expressed	NA
Chr02K	2K@74.02	56436103	63664705	PBN	phytozomev13	60448942	60450816	Pavir.2KG487900	GO:0007017,GO:0005875	AT4G27360		Dynein light chain type 1 family protein	LOC_Os01g55510	dynein light chain type 1 domain containing protein, expressed	NA
Chr02K	2K@74.02	56436103	63664705	PBN	phytozomev13	60451260	60452430	Pavir.2KG488000							NA
Chr02K	2K@74.02	56436103	63664705	PBN	phytozomev13	61207339	61210111	Pavir.2KG498900	GO:0006468,GO:0005524,GO:0004672,GO:0030246	AT5G10530		Concanavalin A-like lectin protein kinase family protein	LOC_Os01g57100	expressed protein	NA
Chr02K	2K@74.02	56436103	63664705	PBN	phytozomev13	61210369	61211944	Pavir.2KG499000		AT5G19855		Chaperonin-like RbcX protein	LOC_Os07g38230	expressed protein	NA
Chr02K	2K@74.02	56436103	63664705	PBN	phytozomev13	61220223	61223176	Pavir.2KG499100	GO:0008270	AT2G41835		zinc finger (C2H2 type, AN1-like) family protein	LOC_Os07g38240	ZOS7-05 - C2H2 zinc finger protein, expressed	OsSAP16
Chr02K	2K@74.02	56436103	63664705	PBN	phytozomev13	61614629	61618663	Pavir.2KG504100		AT3G13510		Protein of Unknown Function (DUF239)	LOC_Os07g38590	carboxyl-terminal peptidase, putative, expressed	NA
Chr02K	2K@74.02	56436103	63664705	PBN	phytozomev13	61623898	61625700	Pavir.2KG504200	GO:0055114,GO:0020037,GO:0016705,GO:0005506	AT1G64940	CYP89A6	cytochrome P450, family 87, subfamily A, polypeptide 6	LOC_Os10g37100	cytochrome P450, putative, expressed	NA
Chr02K	2K@74.02	56436103	63664705	PBN	phytozomev13	61627857	61634209	Pavir.2KG504400	GO:0055085,GO:0016021,GO:0008643,GO:0005351,GO:0000139	AT4G35335		Nucleotide-sugar transporter family protein	LOC_Os07g38610	UAA transporter family domain containing protein, expressed	NA
Chr02K	2K@74.02	56436103	63664705	PBN	phytozomev13	61632444	61634186	Pavir.2KG504405	GO:0005524	AT2G17265	DMR1,HSK	homoserine kinase	LOC_Os02g58510	GHMP kinases ATP-binding protein, putative, expressed	NA
Chr02K	2K@74.02	56436103	63664705	PBN	phytozomev13	62618376	62624011	Pavir.2KG515900		AT1G08760		Plant protein of unknown function (DUF936)	LOC_Os07g39930	expressed protein	NA
Chr02K	2K@74.02	56436103	63664705	PBN	phytozomev13	62624220	62627729	Pavir.2KG516000	GO:0005515	AT1G47765		F-box and associated interaction domains-containing protein	LOC_Os07g13890	OsFBX230 - F-box domain containing protein, expressed	NA
Chr02K	2K@74.02	56436103	63664705	PBN	phytozomev13	62628788	62630851	Pavir.2KG516100	GO:0046983	AT2G14760		basic helix-loop-helix (bHLH) DNA-binding superfamily protein	LOC_Os07g39940	helix-loop-helix DNA-binding domain containing protein, expressed	NA
Chr02K	2K@74.02	56436103	63664705	PBN	phytozomev13	62852629	62853391	Pavir.2KG520800		AT4G33925			LOC_Os07g40310	expressed protein	NA
Chr02K	2K@74.02	56436103	63664705	PBN	phytozomev13	62812398	62814875	Pavir.2KG521100		AT2G14960	GH3.1	Auxin-responsive GH3 family protein	LOC_Os07g40290	OsGH3.8 - Probable indole-3-acetic acid-amido synthetase, expressed	OsGH3.8|OsGH3-8|OsMGH3
Chr02K	2K@74.02	56436103	63664705	PBN	phytozomev13	62804987	62809491	Pavir.2KG521300		AT5G48385		FRIGIDA-like protein	LOC_Os07g40270	frigida, putative, expressed	NA
Chr02K	2K@74.02	56436103	63664705	PBN	phytozomev13	62793622	62803647	Pavir.2KG521400	GO:0006508,GO:0004190	AT5G43100		Eukaryotic aspartyl protease family protein	LOC_Os07g40260	eukaryotic aspartyl protease domain containing protein, expressed	OsAP65
Chr02N	2N@66.12	50387752	56445418	PBN	phytozomev13	50920809	50923713	Pavir.2NG379400	GO:0006508,GO:0004190	AT5G10770		Eukaryotic aspartyl protease family protein	LOC_Os09g30414	aspartic proteinase nepenthesin-2 precursor, putative, expressed	NA
Chr02N	2N@66.12	50387752	56445418	PBN	phytozomev13	51139204	51144711	Pavir.2NG386700		AT3G57670	NTT,WIP2	C2H2-type zinc finger family protein	LOC_Os08g39390	ZOS8-10 - C2H2 zinc finger protein, expressed	NA
Chr02N	2N@66.12	50387752	56445418	PBN	phytozomev13	51479403	51483920	Pavir.2NG389600	GO:0055085,GO:0016021	AT1G20925		Auxin efflux carrier family protein	LOC_Os09g31478	auxin efflux carrier component, putative, expressed	NA
Chr02N	2N@66.12	50387752	56445418	PBN	phytozomev13	51467228	51471076	Pavir.2NG389700		AT2G33620		AT hook motif DNA-binding family protein	LOC_Os09g31470	AT hook motif domain containing protein, expressed	OsAHL2|AHL2
Chr02N	2N@66.12	50387752	56445418	PBN	phytozomev13	51462866	51466752	Pavir.2NG389800		AT2G17350			LOC_Os09g31466	expressed protein	NA
Chr02N	2N@66.12	50387752	56445418	PBN	phytozomev13	54308697	54317138	Pavir.2NG393800	GO:0005975	AT5G24400	EMB2024,PGL3	NagB/RpiA/CoA transferase-like superfamily protein	LOC_Os09g35970	6-phosphogluconolactonase, putative, expressed	NA
Chr02N	2N@66.12	50387752	56445418	PBN	phytozomev13	54320859	54325734	Pavir.2NG393900		AT5G41940		Ypt/Rab-GAP domain of gyp1p superfamily protein	LOC_Os09g35960	TBC domain containing protein, expressed	NA
Chr02N	2N@66.12	50387752	56445418	PBN	phytozomev13	52608345	52617192	Pavir.2NG420400	GO:0055114,GO:0045300,GO:0006631	AT3G02620		Plant stearoyl-acyl-carrier-protein desaturase family protein	LOC_Os03g30950	acyl-desaturase, chloroplast precursor, putative, expressed	NA
Chr02N	2N@66.12	50387752	56445418	PBN	phytozomev13	52622584	52624965	Pavir.2NG423500		AT3G62870		Ribosomal protein L7Ae/L30e/S12e/Gadd45 family protein	LOC_Os08g23710	ribosomal protein L7Ae, putative, expressed	NA
Chr02N	2N@66.12	50387752	56445418	PBN	phytozomev13	52628624	52628969	Pavir.2NG423503							NA
Chr02N	2N@66.12	50387752	56445418	PBN	phytozomev13	52630891	52631735	Pavir.2NG423506					LOC_Os11g07300	retrotransposon protein, putative, LINE subclass, expressed	NA
Chr02N	2N@66.12	50387752	56445418	PBN	phytozomev13	52617457	52619700	Pavir.2NG423600		AT4G13220			LOC_Os12g17830	expressed protein	NA
Chr02N	2N@66.12	50387752	56445418	PBN	phytozomev13	52620013	52622399	Pavir.2NG423700	GO:0016021,GO:0006810	AT3G07680		emp24/gp25L/p24 family/GOLD family protein	LOC_Os08g42050	emp24/gp25L/p24 family protein, putative, expressed	NA
Chr02N	2N@66.12	50387752	56445418	PBN	phytozomev13	52632138	52632792	Pavir.2NG423800	GO:0009733	AT5G50760		SAUR-like auxin-responsive protein family	LOC_Os09g32984	auxin responsive protein, putative, expressed	NA
Chr02N	2N@66.12	50387752	56445418	PBN	phytozomev13	52640421	52642556	Pavir.2NG423900		AT5G13140		PolPL Ole e 1 allergen and extensin family protein	LOC_Os09g32988	POEI18 - PolPL Ole e I allergen and extensin family protein precursor, expressed	NA
Chr02N	2N@66.12	50387752	56445418	PBN	phytozomev13	52643201	52645062	Pavir.2NG424000		AT5G13170	SAG29	senescence-associated gene 29	LOC_Os08g42350	nodulin MtN3 family protein, putative, expressed	Os8N3|xa13
Chr02N	2N@66.12	50387752	56445418	PBN	phytozomev13	55520369	55521027	Pavir.2NG454703					LOC_Os09g36970	expressed protein	NA
Chr02N	2N@66.12	50387752	56445418	PBN	phytozomev13	55524047	55526038	Pavir.2NG454900	GO:0006888,GO:0005801,GO:0005622	AT2G20930		SNARE-like superfamily protein	LOC_Os09g36976	trafficking protein particle complex subunit, putative, expressed	NA
Chr02N	2N@66.12	50387752	56445418	PBN	phytozomev13	55526363	55528678	Pavir.2NG455000		AT2G20940		Protein of unknown function (DUF1279)	LOC_Os09g36982	protein of unknown function DUF1279 domain containing protein, expressed	NA
Chr02N	2N@66.12	50387752	56445418	PBN	phytozomev13	55530917	55531823	Pavir.2NG455003							NA
Chr02N	2N@66.12	50387752	56445418	PBN	phytozomev13	55531776	55534320	Pavir.2NG455100		AT5G66090			LOC_Os09g36990	expressed protein	NA
Chr02N	2N@66.12	50387752	56445418	PBN	phytozomev13	55608999	55611562	Pavir.2NG456100	GO:0008601,GO:0007165,GO:0000159	AT5G03470	ATB\' ALPHA	Protein phosphatase 2A regulatory B subunit family protein	LOC_Os09g37060	transposon protein, putative, unclassified, expressed	NA
Chr02N	2N@66.12	50387752	56445418	PBN	phytozomev13	55613722	55615594	Pavir.2NG456200		AT1G20300		Pentatricopeptide repeat (PPR) superfamily protein	LOC_Os09g37070	pentatricopeptide, putative, expressed	NA
Chr02N	2N@66.12	50387752	56445418	PBN	phytozomev13	56081203	56084233	Pavir.2NG460500		AT1G19250	FMO1	flavin-dependent monooxygenase 1	LOC_Os09g37620	flavin-containing monooxygenase family protein, putative, expressed	NA
Chr02N	2N@66.12	50387752	56445418	PBN	phytozomev13	56085224	56086557	Pavir.2NG460600					LOC_Os09g37690	flavin-containing monooxygenase family protein, putative, expressed	NA
Chr02N	2N@66.12	50387752	56445418	PBN	phytozomev13	56089445	56092850	Pavir.2NG460800		AT2G45250		Integral membrane protein hemolysin-III homolog	LOC_Os09g37700	proteophosphoglycan ppg4, putative, expressed	NA
Chr02N	2N@66.12	50387752	56445418	PBN	phytozomev13	56093980	56094440	Pavir.2NG460900							NA
Chr02N	2N@66.12	50387752	56445418	PBN	phytozomev13	56097486	56102777	Pavir.2NG461100	GO:0005515	AT1G20640		Plant regulator RWP-RK family protein	LOC_Os09g37710	NIN, putative, expressed	NA
Chr03K	3K@38	13323286	20786505	PBN	phytozomev13	13443787	13445143	Pavir.3KG206826					LOC_Os05g51110	expressed protein	NA
Chr03K	3K@38	13323286	20786505	PBN	phytozomev13	13445309	13449274	Pavir.3KG206853		AT1G70060	SNL4	SIN3-like 4	LOC_Os05g51110	expressed protein	NA
Chr03K	3K@38	13323286	20786505	PBN	phytozomev13	13549138	13587859	Pavir.3KG207015		AT4G39420			LOC_Os01g08750	expressed protein	NA
Chr03K	3K@38	13323286	20786505	PBN	phytozomev13	13600314	13605708	Pavir.3KG207042	GO:0005515,GO:0006468,GO:0005524,GO:0004672	AT2G26730		Leucine-rich repeat protein kinase family protein	LOC_Os01g42294	inactive receptor kinase At2g26730 precursor, putative, expressed	NA
Chr03K	3K@38	13323286	20786505	PBN	phytozomev13	14243671	14253081	Pavir.3KG207900	GO:0008080	AT1G10490		Domain of unknown function (DUF1726) ;Putative ATPase (DUF699)	LOC_Os12g07300	N-acetyltransferase 10, putative, expressed	NA
Chr03K	3K@38	13323286	20786505	PBN	phytozomev13	14254063	14259680	Pavir.3KG208100		AT2G34410		O-acetyltransferase family protein	LOC_Os05g50510	CAS1 domain-containing protein 1 precursor, putative, expressed	NA
Chr03K	3K@38	13323286	20786505	PBN	phytozomev13	14262631	14264638	Pavir.3KG208200		AT2G42900		Plant basic SBNretory protein (BSP) family protein	LOC_Os05g50500	SBNretory protein, putative, expressed	NA
Chr03K	3K@38	13323286	20786505	PBN	phytozomev13	14327925	14333571	Pavir.3KG209400	GO:0016779,GO:0009058	AT1G27680	APL2	ADPGLC-PPase large subunit	LOC_Os05g50380	glucose-1-phosphate adenylyltransferase large subunit, chloroplast precursor, putative, expressed	OsAPL3
Chr03K	3K@38	13323286	20786505	PBN	phytozomev13	14338538	14339663	Pavir.3KG209600					LOC_Os08g04090	expressed protein	NA
Chr03K	3K@38	13323286	20786505	PBN	phytozomev13	14385109	14387816	Pavir.3KG209835		AT2G18290	APC10	anaphase promoting complex 10	LOC_Os05g50360	anaphase-promoting complex subunit 10, putative, expressed	NA
Chr03K	3K@38	13323286	20786505	PBN	phytozomev13	14390308	14391428	Pavir.3KG209862		AT1G75250	ATRL6,RL6,RSM3	RAD-like 6	LOC_Os05g50350	MYB family transcription factor, putative, expressed	NA
Chr03K	3K@38	13323286	20786505	PBN	phytozomev13	14394222	14394647	Pavir.3KG211000		AT1G75250	ATRL6,RL6,RSM3	RAD-like 6	LOC_Os05g50340	MYB family transcription factor, putative, expressed	NA
Chr03K	3K@38	13323286	20786505	PBN	phytozomev13	14413310	14414474	Pavir.3KG211100		AT2G02540	ATHB21,HB21,ZFHD4	homeobox protein 21	LOC_Os05g50310	ZF-HD protein dimerisation region containing protein, expressed	NA
Chr03K	3K@38	13323286	20786505	PBN	phytozomev13	14416331	14417483	Pavir.3KG211200							NA
Chr03K	3K@38	13323286	20786505	PBN	phytozomev13	14859627	14861489	Pavir.3KG217900					LOC_Os05g40500	F-box domain containing protein, expressed	NA
Chr03K	3K@38	13323286	20786505	PBN	phytozomev13	16672229	16676185	Pavir.3KG281400	GO:0016787	AT3G19980	ATFYPP3,EMB2736,FYPP3,STPP	flower-specific, phytochrome-associated protein phosphatase 3	LOC_Os01g49690	Ser/Thr protein phosphatase family protein, putative, expressed	NA
Chr03K	3K@38	13323286	20786505	PBN	phytozomev13	16658086	16659630	Pavir.3KG281500		AT3G18260		Reticulon family protein	LOC_Os05g47690	reticulon domain containing protein, putative, expressed	NA
Chr03K	3K@38	13323286	20786505	PBN	phytozomev13	17182194	17183310	Pavir.3KG286700					LOC_Os01g21160	2-oxo acid dehydrogenases acyltransferase domain containing protein, expressed	NA
Chr03K	3K@38	13323286	20786505	PBN	phytozomev13	15479348	15482900	Pavir.3KG306900					LOC_Os05g49060	uncharacterized protein ycf23, putative, expressed	NA
Chr03K	3K@38	13323286	20786505	PBN	phytozomev13	15477856	15479117	Pavir.3KG307000	GO:0051287	AT4G29120		6-phosphogluconate dehydrogenase family protein	LOC_Os05g49070	dehydrogenase, putative, expressed	NA
Chr03K	3K@38	13323286	20786505	PBN	phytozomev13	15476493	15477520	Pavir.3KG307100		AT1G06475			LOC_Os05g49080	expressed protein	NA
Chr03K	3K@38	13323286	20786505	PBN	phytozomev13	17481327	17484258	Pavir.3KG321435		AT5G56450		Mitochondrial substrate carrier family protein	LOC_Os05g46220	mitochondrial carrier protein, putative, expressed	NA
Chr03K	3K@38	13323286	20786505	PBN	phytozomev13	17484639	17493843	Pavir.3KG321462		AT3G47590		alpha/beta-Hydrolases superfamily protein	LOC_Os05g46210	OsPOP10 - Putative Prolyl Oligopeptidase homologue, expressed	NA
Chr03K	3K@38	13323286	20786505	PBN	phytozomev13	17493943	17501252	Pavir.3KG321489	GO:0005975,GO:0004553	AT1G72990	BGAL17	beta-galactosidase 17	LOC_Os05g46200	beta-galactosidase 8 precursor, putative, expressed	NA
Chr03K	3K@38	13323286	20786505	PBN	phytozomev13	19736315	19749651	Pavir.3KG352900	GO:0005515	AT1G04300		TRAF-like superfamily protein	LOC_Os01g56800	MATH domain containing protein, expressed	NA
Chr03K	3K@38	13323286	20786505	PBN	phytozomev13	19731046	19735766	Pavir.3KG353000	GO:0016301,GO:0005524	AT1G06750		P-loop containing nucleoside triphosphate hydrolases superfamily protein	LOC_Os05g43300	expressed protein	NA
Chr03K	3K@38	13323286	20786505	PBN	phytozomev13	19728372	19730531	Pavir.3KG353100	GO:0006412,GO:0005840,GO:0003735	AT5G09500		Ribosomal protein S19 family protein	LOC_Os07g08660	40S ribosomal protein S15, putative, expressed	NA
Chr03K	3K@38	13323286	20786505	PBN	phytozomev13	19727166	19728061	Pavir.3KG353200	GO:0015979,GO:0009523,GO:0009507	AT2G30570	PSBW	photosystem II reaction center W	LOC_Os05g43310	photosystem II reaction center W protein, chloroplast precursor, putative, expressed	NA
Chr03K	3K@38	13323286	20786505	PBN	phytozomev13	19721699	19726220	Pavir.3KG353300		AT4G02580		NADH-ubiquinone oxidoreductase 24 kDa subunit, putative	LOC_Os05g43360	NADH dehydrogenase flavoprotein 2, mitochondrial precursor, putative, expressed	NA
Chr03K	3K@38	13323286	20786505	PBN	phytozomev13	19702376	19719388	Pavir.3KG353400	GO:0009982,GO:0009451,GO:0003723,GO:0001522	AT3G04820		Pseudouridine synthase family protein	LOC_Os01g56620	pseudouridylate synthase, putative, expressed	NA
Chr03K	3K@38	13323286	20786505	PBN	phytozomev13	19698962	19701893	Pavir.3KG353500		AT3G22760	SOL1	Tesmin/TSO1-like CXC domain-containing protein	LOC_Os05g43380	tesmin/TSO1-like CXC domain containing protein, expressed	OsCPP5
Chr03K	3K@38	13323286	20786505	PBN	phytozomev13	19693508	19698000	Pavir.3KG353600	GO:0006614,GO:0005525,GO:0048500,GO:0008312	AT1G48900		Signal recognition particle, SRP54 subunit protein	LOC_Os01g56600	signal recognition particle 54 kDa protein, putative, expressed	NA
Chr03K	3K@38	13323286	20786505	PBN	phytozomev13	19690476	19692465	Pavir.3KG353827							NA
Chr03K	3K@38	13323286	20786505	PBN	phytozomev13	19518690	19519293	Pavir.3KG355400							NA
Chr03K	3K@38	13323286	20786505	PBN	phytozomev13	19507113	19511236	Pavir.3KG355500		AT4G21070	ATBRCA1,BRCA1	breast cancer susceptibility1	LOC_Os05g43610	ATBARD1/BARD1, putative, expressed	NA
Chr03K	3K@38	13323286	20786505	PBN	phytozomev13	19504592	19507109	Pavir.3KG355600		AT4G21070	ATBRCA1,BRCA1	breast cancer susceptibility1	LOC_Os05g43610	ATBARD1/BARD1, putative, expressed	NA
Chr03K	3K@38	13323286	20786505	PBN	phytozomev13	19501456	19504427	Pavir.3KG355700		AT1G16445		S-adenosyl-L-methionine-dependent methyltransferases superfamily protein	LOC_Os05g43582	tRNA methyltran, putative, expressed	NA
Chr03K	3K@38	13323286	20786505	PBN	phytozomev13	17174577	17177600	Pavir.3KG385100	GO:0005515	AT5G14530		Transducin/WD40 repeat-like superfamily protein	LOC_Os05g46570	WD domain, G-beta repeat domain containing protein, expressed	NA
Chr03K	3K@38	13323286	20786505	PBN	phytozomev13	17177975	17181308	Pavir.3KG385200	GO:0008299	AT5G47770	FPS1	farnesyl diphosphate synthase 1	LOC_Os01g50760	polyprenyl synthetase, putative, expressed	OsFPPS1|FPPS1|FPPS
Chr05K	5K@14.06	4388419	8204815	PBN	phytozomev13	5828633	5832521	Pavir.5KG076400		AT1G06890		nodulin MtN21 /EamA-like transporter family protein	LOC_Os01g07310	transporter-related, putative, expressed	NA
Chr05K	5K@14.06	4388419	8204815	PBN	phytozomev13	5832886	5837051	Pavir.5KG076500		AT2G40550	ETG1	E2F target gene 1	LOC_Os01g07260	expressed protein	NA
Chr05K	5K@14.06	4388419	8204815	PBN	phytozomev13	5837200	5839984	Pavir.5KG076600	GO:0006629	AT3G51730		saposin B domain-containing protein	LOC_Os01g07250	saposin-like type B, region 1 family protein, putative, expressed	NA
Chr05K	5K@14.06	4388419	8204815	PBN	phytozomev13	7242625	7243316	Pavir.5KG092587					LOC_Os01g05210	hypothetical protein	NA
Chr05K	5K@14.06	4388419	8204815	PBN	phytozomev13	7244433	7249681	Pavir.5KG093374							NA
Chr05N	5N@84.04	60974614	65990782	PBN	phytozomev13	65124686	65127993	Pavir.5NG110324		AT5G17620			LOC_Os01g64920	nuclear matrix protein 1, putative, expressed	NA
Chr05N	5N@84.04	60974614	65990782	PBN	phytozomev13	65128092	65131841	Pavir.5NG110325	GO:0016021	AT1G21790		TRAM, LAG1 and CLN8 (TLC) lipid-sensing domain containing protein	LOC_Os01g64930	expressed protein	NA
Chr05N	5N@84.04	60974614	65990782	PBN	phytozomev13	65133053	65134955	Pavir.5NG110326		AT1G44575	NPQ4,PSBS	Chlorophyll A-B binding family protein	LOC_Os01g64960	chlorophyll A-B binding protein, putative, expressed	OsPsbS|psbS1
Chr05N	5N@84.04	60974614	65990782	PBN	phytozomev13	65140284	65145335	Pavir.5NG110328	GO:0006468,GO:0005524,GO:0004672	AT1G10940	ASK1,SNRK2-4,SNRK2.4,SRK2A	Protein kinase superfamily protein	LOC_Os01g64970	CAMK_CAMK_like.11 - CAMK includes calcium/calmodulin depedent protein kinases, expressed	SAPK4|OSPDK
Chr05N	5N@84.04	60974614	65990782	PBN	phytozomev13	65560850	65563616	Pavir.5NG170901	GO:0006950	AT1G44760		Adenine nucleotide alpha hydrolases-like superfamily protein	LOC_Os01g65440	universal stress protein domain containing protein, putative, expressed	NA
Chr05N	5N@84.04	60974614	65990782	PBN	phytozomev13	65564774	65567588	Pavir.5NG170902		AT4G06599		ubiquitin family protein	LOC_Os01g65450	ubiquitin-like domain-containing CTD phosphatase 1, putative, expressed	NA
Chr05N	5N@84.04	60974614	65990782	PBN	phytozomev13	65568487	65569489	Pavir.5NG170903	GO:0005975,GO:0004553	AT5G63800	BGAL6,MUM2	Glycosyl hydrolase family 35 protein	LOC_Os05g35370	expressed protein	NA
Chr05N	5N@84.04	60974614	65990782	PBN	phytozomev13	65569490	65575666	Pavir.5NG170904	GO:0030246,GO:0005975,GO:0004553	AT1G77410	BGAL16	beta-galactosidase 16	LOC_Os05g35360	beta-galactosidase 7 precursor, putative, expressed	NA
Chr05N	5N@84.04	60974614	65990782	PBN	phytozomev13	65575128	65575981	Pavir.5NG170905							NA
Chr05N	5N@84.04	60974614	65990782	PBN	phytozomev13	61545667	61550656	Pavir.5NG559700		AT3G08670			LOC_Os05g40220	transposon protein, putative, unclassified, expressed	NA
Chr07N	7N@54.06	49035214	49904749	PBN	phytozomev13	49077852	49083056	Pavir.7NG431300		AT5G50100		Putative thiol-disulphide oxidoreductase DCC	LOC_Os04g57310	thiol-disulphide oxidoreductase DCC, putative, expressed	NA
Chr07N	7N@54.06	49035214	49904749	PBN	phytozomev13	49083151	49086249	Pavir.7NG431400	GO:0055114,GO:0009916	AT4G22260	IM,IM1	Alternative oxidase family protein	LOC_Os04g57320	immutans protein, putative, expressed	OsIM1
Chr07N	7N@54.06	49035214	49904749	PBN	phytozomev13	49086638	49091203	Pavir.7NG431500		AT1G04985			LOC_Os04g57330	expressed protein	NA
Chr07N	7N@54.06	49035214	49904749	PBN	phytozomev13	49095128	49096552	Pavir.7NG431550					LOC_Os04g28820	retrotransposon protein, putative, unclassified, expressed	NA
Chr07N	7N@54.06	49035214	49904749	PBN	phytozomev13	49101163	49102274	Pavir.7NG431600	GO:0006355,GO:0003700	AT3G20310	ATERF-7,ATERF7,ERF7	ethyPLe response factor 7	LOC_Os04g57340	AP2 domain containing protein, expressed	NA
Chr07N	7N@54.06	49035214	49904749	PBN	phytozomev13	49184776	49191966	Pavir.7NG433000		AT1G50120			LOC_Os06g41440	expressed protein	NA
Chr07N	7N@54.06	49035214	49904749	PBN	phytozomev13	49192366	49198177	Pavir.7NG433100		AT5G67170		SBN-C motif-containing protein / OTU-like cysteine protease family protein	LOC_Os04g57480	OTU-like cysteine protease family protein, putative, expressed	NA
Chr07N	7N@54.06	49035214	49904749	PBN	phytozomev13	49195234	49196051	Pavir.7NG433250							NA
Chr07N	7N@54.06	49035214	49904749	PBN	phytozomev13	49198972	49200676	Pavir.7NG433400	GO:0008234,GO:0006508	AT3G19390		Granulin repeat cysteine protease family protein	LOC_Os04g57490	cysteine protease, putative, expressed	OsCP1
Chr07N	7N@54.06	49035214	49904749	PBN	phytozomev13	49201758	49203503	Pavir.7NG433500		AT5G04490	VTE5	vitamin E pathway gene 5	LOC_Os04g57500	phosphatidate cytidylyltransferase, putative, expressed	NA
Chr07N	7N@54.06	49035214	49904749	PBN	phytozomev13	49204200	49211566	Pavir.7NG433700		AT1G34270		Exostosin family protein	LOC_Os04g57510	exostosin family domain containing protein, expressed	NA
Chr07N	7N@54.06	49035214	49904749	PBN	phytozomev13	49384111	49386725	Pavir.7NG435363		AT3G21865	PEX22	peroxin 22	LOC_Os04g57680	expressed protein	NA
Chr07N	7N@54.06	49035214	49904749	PBN	phytozomev13	49387384	49390058	Pavir.7NG435372		AT4G31080		Protein of unknown function (DUF2296)	LOC_Os04g57690	expressed protein	NA
Chr07N	7N@54.06	49035214	49904749	PBN	phytozomev13	49392968	49394241	Pavir.7NG435381		AT3G47680		DNA binding	LOC_Os10g27370	transposon protein, putative, Pong sub-class, expressed	NA
Chr07N	7N@54.06	49035214	49904749	PBN	phytozomev13	49396996	49397773	Pavir.7NG435390							NA
Chr07N	7N@54.06	49035214	49904749	PBN	phytozomev13	49398184	49403575	Pavir.7NG435400		AT1G10820		Protein of unknown function (DUF3755)	LOC_Os04g57700	expressed protein	NA
Chr07N	7N@54.06	49035214	49904749	PBN	phytozomev13	49746172	49755846	Pavir.7NG439200					LOC_Os04g57040	expressed protein	NA
Chr07N	7N@54.06	49035214	49904749	PBN	phytozomev13	49763158	49767413	Pavir.7NG439400	GO:0030955,GO:0006096,GO:0004743,GO:0000287	AT5G08570		Pyruvate kinase family protein	LOC_Os04g58110	pyruvate kinase, putative, expressed	NA
Chr07N	7N@54.06	49035214	49904749	PBN	phytozomev13	49770234	49774297	Pavir.7NG439500		AT5G23390		Plant protein of unknown function (DUF639)	LOC_Os04g58100	expressed protein	NA
Chr07N	7N@54.06	49035214	49904749	PBN	phytozomev13	49776037	49777138	Pavir.7NG439600		AT5G36970	NHL25	NDR1/HIN1-like 25	LOC_Os04g58090	harpin-induced protein 1 domain containing protein, expressed	NA
Chr07N	7N@54.06	49035214	49904749	PBN	phytozomev13	49780532	49782240	Pavir.7NG439650					LOC_Os01g24840	conserved hypothetical protein	NA
Chr07N	7N@54.06	49035214	49904749	PBN	phytozomev13	49778190	49782946	Pavir.7NG439675							NA
Chr07N	7N@54.06	49035214	49904749	PBN	phytozomev13	49783231	49785162	Pavir.7NG439700	GO:0005515	AT5G23400		Leucine-rich repeat (LRR) family protein	LOC_Os04g58080	polygalacturonase inhibitor 3 precursor, putative, expressed	NA
Chr09N	9N@26.03	7913256	21588445	PBN	phytozomev13	7917381	7920291	Pavir.9NG100700	GO:0005975,GO:0004553	AT5G20950		Glycosyl hydrolase family protein	LOC_Os03g53790	periplasmic beta-glucosidase precursor, putative, expressed	NA
Chr09N	9N@26.03	7913256	21588445	PBN	phytozomev13	7924171	7929434	Pavir.9NG100800	GO:0016020,GO:0015696,GO:0008519,GO:0072488	AT2G38290	AMT2,AMT2;1,ATAMT2	ammonium transporter 2	LOC_Os01g65000	ammonium transporter protein, putative, expressed	NA
Chr09N	9N@26.03	7913256	21588445	PBN	phytozomev13	7930290	7934512	Pavir.9NG100900	GO:0003676	AT5G32450		RNA binding (RRM/RBD/RNP motifs) family protein	LOC_Os03g53770	RNA recognition motif containing protein, putative, expressed	NA
Chr09N	9N@26.03	7913256	21588445	PBN	phytozomev13	8729063	8737693	Pavir.9NG111400		AT2G22475	GEM	GRAM domain family protein	LOC_Os03g52670	GRAM domain containing protein, expressed	NA
Chr09N	9N@26.03	7913256	21588445	PBN	phytozomev13	8731142	8732634	Pavir.9NG111500	GO:0046933,GO:0015986	AT4G09650	ATPD	ATP synthase delta-subunit gene	LOC_Os03g52660	ATP synthase F1, delta subunit family protein, putative, expressed	NA
Chr09N	9N@26.03	7913256	21588445	PBN	phytozomev13	8738772	8740058	Pavir.9NG111573	GO:0005515,GO:0016020	AT1G08560	ATSYP111,KN,SYP111	syntaxin of plants 111	LOC_Os03g52650	syntaxin-related protein, putative, expressed	OsKNOLLE
Chr09N	9N@26.03	7913256	21588445	PBN	phytozomev13	8740002	8745614	Pavir.9NG111600	GO:0031167,GO:0008168	AT3G28460		methyltransferases	LOC_Os03g52640	expressed protein	NA
Chr09N	9N@26.03	7913256	21588445	PBN	phytozomev13	8746218	8746679	Pavir.9NG111700							NA
Chr09N	9N@26.03	7913256	21588445	PBN	phytozomev13	10094889	10097236	Pavir.9NG127900		AT5G43950		Plant protein of unknown function (DUF946)	LOC_Os03g51150	expressed protein	NA
Chr09N	9N@26.03	7913256	21588445	PBN	phytozomev13	10097192	10117601	Pavir.9NG128000	GO:0005515	AT1G64790	ILA	ILITYHIA	LOC_Os03g51140	HEAT repeat family protein, putative, expressed	NA
Chr09N	9N@26.03	7913256	21588445	PBN	phytozomev13	11200472	11210755	Pavir.9NG141400	GO:0016884	AT3G17970	atToc64-III,TOC64-III	translocon at the outer membrane of chloroplasts 64-III	LOC_Os03g50010	toc64, putative, expressed	NA
Chr09N	9N@26.03	7913256	21588445	PBN	phytozomev13	11217183	11218542	Pavir.9NG141600							NA
Chr09N	9N@26.03	7913256	21588445	PBN	phytozomev13	11230068	11232960	Pavir.9NG141800		AT1G14920	GAI,RGA2	GRAS family transcription factor family protein	LOC_Os03g49990	GRAS family transcription factor domain containing protein, expressed	SLR1|OsGAI
Chr09N	9N@26.03	7913256	21588445	PBN	phytozomev13	11608622	11609584	Pavir.9NG148700							NA
Chr09N	9N@26.03	7913256	21588445	PBN	phytozomev13	11609920	11614364	Pavir.9NG148800	GO:0005515,GO:0007165,GO:0000155	AT1G66340	AtETR1,EIN1,ETR,ETR1	Signal transduction histidine kinase, hybrid-type, ethyPLe sensor	LOC_Os03g49500	ethyPLe receptor, putative, expressed	ERS1
Chr09N	9N@26.03	7913256	21588445	PBN	phytozomev13	11615167	11617747	Pavir.9NG148900					LOC_Os09g25520	expressed protein	NA
Chr09N	9N@26.03	7913256	21588445	PBN	phytozomev13	11622683	11625635	Pavir.9NG149000		AT1G44770			LOC_Os03g49490	expressed protein	NA
Chr09N	9N@26.03	7913256	21588445	PBN	phytozomev13	12227812	12235562	Pavir.9NG152500	GO:0016020,GO:0008378,GO:0006486,GO:0030246	AT1G74800		Galactosyltransferase family protein	LOC_Os03g48610	galactosyltransferase family protein, putative, expressed	NA
Chr09N	9N@26.03	7913256	21588445	PBN	phytozomev13	12220492	12220894	Pavir.9NG152619	GO:0046034,GO:0015992	ATCG00480		ATP synthase subunit beta	LOC_Os10g21266	ATP synthase subunit beta, putative, expressed	NA
Chr09N	9N@26.03	7913256	21588445	PBN	phytozomev13	12223805	12224195	Pavir.9NG152692	GO:0016020,GO:0015979,GO:0009539,GO:0009523	ATCG00700		photosystem II reaction center protein N			NA
Chr09N	9N@26.03	7913256	21588445	PBN	phytozomev13	12758914	12759778	Pavir.9NG156273							NA
Chr09N	9N@26.03	7913256	21588445	PBN	phytozomev13	12759983	12761301	Pavir.9NG156500	GO:0030598,GO:0017148				LOC_Os03g47896	ribosome inactivating protein, putative, expressed	NA
Chr09N	9N@26.03	7913256	21588445	PBN	phytozomev13	12762107	12764550	Pavir.9NG156600							NA
Chr09N	9N@26.03	7913256	21588445	PBN	phytozomev13	12769179	12775438	Pavir.9NG156800		AT5G22830	ATMGT10,GMN10,MGT10,MRS2-11	magnesium (Mg) transporter 10	LOC_Os03g48000	CorA-like magnesium transporter protein, putative, expressed	NA
Chr09N	9N@26.03	7913256	21588445	PBN	phytozomev13	14037600	14040929	Pavir.9NG172100	GO:0016593,GO:0016570,GO:0006368	AT3G22590	CDC73,PHP	PLANT HOMOLOGOUS TO PARAFIBROMIN	LOC_Os03g46190	parafibromin, putative, expressed	NA
Chr09N	9N@26.03	7913256	21588445	PBN	phytozomev13	14051914	14052921	Pavir.9NG172300		AT2G48130		Bifunctional inhibitor/lipid-transfer protein/seed storage 2S albumin superfamily protein	LOC_Os03g46180	LTPL71 - Protease inhibitor/seed storage/LTP family protein precursor, expressed	NA
Chr09N	9N@26.03	7913256	21588445	PBN	phytozomev13	14903551	14905021	Pavir.9NG181700		AT5G63370		Protein kinase superfamily protein	LOC_Os09g27350	RIO1 family protein, expressed	NA
Chr09N	9N@26.03	7913256	21588445	PBN	phytozomev13	14906516	14908586	Pavir.9NG181800		AT5G06380			LOC_Os03g44750	polPL preferential protein, putative, expressed	NA
Chr09N	9N@26.03	7913256	21588445	PBN	phytozomev13	14910070	14917705	Pavir.9NG181900	GO:0007275	AT2G26580	YAB5	plant-specific transcription factor YABBY family protein	LOC_Os03g44710	YABBY domain containing protein, putative, expressed	OsSh1
Chr09N	9N@26.03	7913256	21588445	PBN	phytozomev13	14958910	14964473	Pavir.9NG182200	GO:0016021,GO:0015116,GO:0008272,GO:0055085,GO:0016020,GO:0008271	AT1G22150	SULTR1;3	sulfate transporter 1;3	LOC_Os03g09970	sulfate transporter, putative, expressed	NA
Chr09N	9N@26.03	7913256	21588445	PBN	phytozomev13	14979663	14982938	Pavir.9NG182300		AT3G11760			LOC_Os03g44670	expressed protein	NA
Chr09N	9N@26.03	7913256	21588445	PBN	phytozomev13	15478182	15482980	Pavir.9NG188800							NA
Chr09N	9N@26.03	7913256	21588445	PBN	phytozomev13	15487293	15494201	Pavir.9NG188900	GO:0005515	AT5G58230	ATMSI1,MEE70,MSI1	Transducin/WD40 repeat-like superfamily protein	LOC_Os03g43890	WD domain, G-beta repeat domain containing protein, expressed	NA
Chr09N	9N@26.03	7913256	21588445	PBN	phytozomev13	15915493	15923080	Pavir.9NG191800		AT3G46780	PTAC16	plastid transcriptionally active 16	LOC_Os05g22614	PTAC16, putative, expressed	NA
Chr09N	9N@26.03	7913256	21588445	PBN	phytozomev13	16193129	16194972	Pavir.9NG195300							NA
Chr09N	9N@26.03	7913256	21588445	PBN	phytozomev13	16197976	16216768	Pavir.9NG195400		AT4G19540	INDL	IND1(iron-sulfur protein required for NADH dehydrogenase)-like	LOC_Os03g42880	nucleotide-binding protein-like, putative, expressed	NA
Chr09N	9N@26.03	7913256	21588445	PBN	phytozomev13	18468625	18479812	Pavir.9NG222300		AT3G62010			LOC_Os03g38970	metal ion binding protein, putative, expressed	NA
Chr09N	9N@26.03	7913256	21588445	PBN	phytozomev13	18758116	18760716	Pavir.9NG225500	GO:0016788	AT5G55050		GDSL-like Lipase/Acylhydrolase superfamily protein	LOC_Os03g38470	GDSL-like lipase/acylhydrolase, putative, expressed	NA
Chr09N	9N@26.03	7913256	21588445	PBN	phytozomev13	18759406	18763754	Pavir.9NG225600		AT1G09900		Pentatricopeptide repeat (PPR-like) superfamily protein	LOC_Os02g21580	PPR repeat containing protein, expressed	NA
Chr09N	9N@26.03	7913256	21588445	PBN	phytozomev13	18763846	18768241	Pavir.9NG225700	GO:0043531	AT3G14470		NB-ARC domain-containing disease resistance protein	LOC_Os03g38250	disease resistance RPP13-like protein 1, putative, expressed	NA
Chr09N	9N@26.03	7913256	21588445	PBN	phytozomev13	18768333	18771538	Pavir.9NG225773	GO:0055114,GO:0016491,GO:0008270	AT1G72680	ATCAD1,CAD1	cinnamyl-alcohol dehydrogenase	LOC_Os10g11810	dehydrogenase, putative, expressed	NA
Chr09N	9N@26.03	7913256	21588445	PBN	phytozomev13	19016362	19019012	Pavir.9NG227300	GO:0071805,GO:0016020,GO:0015079	AT4G13420	ATHAK5,HAK5	high affinity K+ transporter 5	LOC_Os03g37840	potassium transporter, putative, expressed	OsHAK16
Chr09N	9N@26.03	7913256	21588445	PBN	phytozomev13	19025223	19027534	Pavir.9NG227373		AT3G42170		BED zinc finger ;hAT family dimerisation domain	LOC_Os07g23210	transposon protein, putative, unclassified, expressed	NA
Chr09N	9N@26.03	7913256	21588445	PBN	phytozomev13	19018979	19033692	Pavir.9NG227446							NA
Chr02N	2N@72.03	54556579	60798034	SBN	phytozomev13	56605436	56611647	Pavir.2NG159500		AT1G55110	AtIDD7,IDD7	indeterminate(ID)-domain 7	LOC_Os09g38340	ZOS9-17 - C2H2 zinc finger protein, expressed	NA
Chr02N	2N@72.03	54556579	60798034	SBN	phytozomev13	57270270	57272514	Pavir.2NG391900		AT4G00585			LOC_Os09g38740	expressed protein	NA
Chr02N	2N@72.03	54556579	60798034	SBN	phytozomev13	57267035	57268808	Pavir.2NG392000							NA
Chr02N	2N@72.03	54556579	60798034	SBN	phytozomev13	55520369	55521027	Pavir.2NG454703					LOC_Os09g36970	expressed protein	NA
Chr02N	2N@72.03	54556579	60798034	SBN	phytozomev13	55524047	55526038	Pavir.2NG454900	GO:0006888,GO:0005801,GO:0005622	AT2G20930		SNARE-like superfamily protein	LOC_Os09g36976	trafficking protein particle complex subunit, putative, expressed	NA
Chr02N	2N@72.03	54556579	60798034	SBN	phytozomev13	55526363	55528678	Pavir.2NG455000		AT2G20940		Protein of unknown function (DUF1279)	LOC_Os09g36982	protein of unknown function DUF1279 domain containing protein, expressed	NA
Chr02N	2N@72.03	54556579	60798034	SBN	phytozomev13	55530917	55531823	Pavir.2NG455003							NA
Chr02N	2N@72.03	54556579	60798034	SBN	phytozomev13	55531776	55534320	Pavir.2NG455100		AT5G66090			LOC_Os09g36990	expressed protein	NA
Chr02N	2N@72.03	54556579	60798034	SBN	phytozomev13	55608999	55611562	Pavir.2NG456100	GO:0008601,GO:0007165,GO:0000159	AT5G03470	ATB\' ALPHA	Protein phosphatase 2A regulatory B subunit family protein	LOC_Os09g37060	transposon protein, putative, unclassified, expressed	NA
Chr02N	2N@72.03	54556579	60798034	SBN	phytozomev13	55613722	55615594	Pavir.2NG456200		AT1G20300		Pentatricopeptide repeat (PPR) superfamily protein	LOC_Os09g37070	pentatricopeptide, putative, expressed	NA
Chr02N	2N@72.03	54556579	60798034	SBN	phytozomev13	56081203	56084233	Pavir.2NG460500		AT1G19250	FMO1	flavin-dependent monooxygenase 1	LOC_Os09g37620	flavin-containing monooxygenase family protein, putative, expressed	NA
Chr02N	2N@72.03	54556579	60798034	SBN	phytozomev13	56085224	56086557	Pavir.2NG460600					LOC_Os09g37690	flavin-containing monooxygenase family protein, putative, expressed	NA
Chr02N	2N@72.03	54556579	60798034	SBN	phytozomev13	56089445	56092850	Pavir.2NG460800		AT2G45250		Integral membrane protein hemolysin-III homolog	LOC_Os09g37700	proteophosphoglycan ppg4, putative, expressed	NA
Chr02N	2N@72.03	54556579	60798034	SBN	phytozomev13	56093980	56094440	Pavir.2NG460900							NA
Chr02N	2N@72.03	54556579	60798034	SBN	phytozomev13	56097486	56102777	Pavir.2NG461100	GO:0005515	AT1G20640		Plant regulator RWP-RK family protein	LOC_Os09g37710	NIN, putative, expressed	NA
Chr02N	2N@72.03	54556579	60798034	SBN	phytozomev13	58777278	58795942	Pavir.2NG498600	GO:0016787,GO:0005524,GO:0003677,GO:0005515	AT5G44800	CHR4,PKR1	chromatin remodeling 4	LOC_Os07g31450	CHR4/MI-2-LIKE, putative, expressed	CHR729|OsCHD3|CRL6
Chr02N	2N@72.03	54556579	60798034	SBN	phytozomev13	58801217	58805161	Pavir.2NG498700		AT3G12940		2-oxoglutarate (2OG) and Fe(II)-dependent oxygenase superfamily protein	LOC_Os07g31440	expressed protein	NA
Chr02N	2N@72.03	54556579	60798034	SBN	phytozomev13	58805409	58807652	Pavir.2NG498800	GO:0006412,GO:0005840,GO:0003735	AT2G36170		Ubiquitin supergroup;Ribosomal protein L40e	LOC_Os07g30640	ubiquitin fusion protein, putative, expressed	NA
Chr02N	2N@72.03	54556579	60798034	SBN	phytozomev13	58810061	58811020	Pavir.2NG499000		AT2G36170		Ubiquitin supergroup;Ribosomal protein L40e	LOC_Os09g27930	ubiquitin fusion protein, putative, expressed	UbL401
Chr02N	2N@72.03	54556579	60798034	SBN	phytozomev13	59575419	59578282	Pavir.2NG506800		AT1G24360		NAD(P)-binding Rossmann-fold superfamily protein	LOC_Os12g13930	3-oxoacyl-reductase, chloroplast precursor, putative, expressed	KAR
Chr02N	2N@72.03	54556579	60798034	SBN	phytozomev13	59577963	59583158	Pavir.2NG506900	GO:0006260,GO:0003887,GO:0003677	AT1G67630	POLA2	DNA polymerase alpha 2	LOC_Os12g13950	POLA2 - Putative DNA polymerase alpha complex subunit, expressed	NA
Chr02N	2N@72.03	54556579	60798034	SBN	phytozomev13	59583781	59591378	Pavir.2NG507000		AT1G13270	MAP1B,MAP1C	methionine aminopeptidase 1B	LOC_Os07g32590	peptidase, M24 family protein, putative, expressed	NA
Chr02N	2N@72.03	54556579	60798034	SBN	phytozomev13	60209831	60220901	Pavir.2NG513900	GO:0005515	AT4G21820		binding;calmodulin binding	LOC_Os07g33370	IQ calmodulin-binding motif family protein, expressed	NA
Chr02N	2N@72.03	54556579	60798034	SBN	phytozomev13	60223478	60225660	Pavir.2NG513903							NA
Chr02N	2N@72.03	54556579	60798034	SBN	phytozomev13	60208484	60209637	Pavir.2NG514000		AT3G16730			LOC_Os07g33360	expressed protein	NA
Chr05K	5K@95.5	58583292	60232411	SBN	phytozomev13	58866441	58868816	Pavir.5KG712500		AT3G07350		Protein of unknown function (DUF506)	LOC_Os01g68650	plant-specific domain TIGR01615 family protein, expressed	NA
Chr05K	5K@95.5	58583292	60232411	SBN	phytozomev13	58875783	58876553	Pavir.5KG717200	GO:0004869	AT2G31980	AtCYS2,CYS2	PHYTOCYSTATIN 2	LOC_Os01g68660	cysteine proteinase inhibitor precursor protein, putative, expressed	NA
Chr05K	5K@95.5	58583292	60232411	SBN	phytozomev13	58884698	58888870	Pavir.5KG717400	GO:0046983	AT3G07340		basic helix-loop-helix (bHLH) DNA-binding superfamily protein	LOC_Os01g68700	BHLH transcription factor, putative, expressed	NA
Chr05K	5K@95.5	58583292	60232411	SBN	phytozomev13	58933676	58944445	Pavir.5KG717900	GO:0005515	AT2G41020		WW domain-containing protein	LOC_Os01g68760	WW domain containing protein, expressed	NA
Chr05K	5K@95.5	58583292	60232411	SBN	phytozomev13	58951849	58955270	Pavir.5KG718100	GO:0008430	AT4G14030	SBP1	sePLium-binding protein 1	LOC_Os01g68770	sePLium-binding protein, putative, expressed	OsSBP
Chr09K	9K@51.96	19959778	28697896	SBN	phytozomev13	20836808	20838445	Pavir.9KG157600					LOC_Os10g34700	expressed protein	NA
Chr09K	9K@51.96	19959778	28697896	SBN	phytozomev13	24728006	24731775	Pavir.9KG164100		AT1G72650	TRFL6	TRF-like 6	LOC_Os10g30719	MYB family transcription factor, putative, expressed	NA
Chr09K	9K@51.96	19959778	28697896	SBN	phytozomev13	28454030	28454613	Pavir.9KG165500							NA
Chr09K	9K@51.96	19959778	28697896	SBN	phytozomev13	28009005	28015338	Pavir.9KG168200		AT1G14180		RING/U-box superfamily protein	LOC_Os10g26610	mandelonitrile lyase, putative, expressed	NA
Chr09K	9K@51.96	19959778	28697896	SBN	phytozomev13	27723762	27729840	Pavir.9KG175913	GO:0046983,GO:0008171	AT4G35160		O-methyltransferase family protein	LOC_Os05g43930	O-methyltransferase, putative, expressed	NA
Chr09K	9K@51.96	19959778	28697896	SBN	phytozomev13	24980156	24984096	Pavir.9KG201400	GO:0055085,GO:0016021	AT3G13050		Major facilitator superfamily protein	LOC_Os09g38690	transporter family protein, putative, expressed	NA
Chr09K	9K@51.96	19959778	28697896	SBN	phytozomev13	24988905	24994591	Pavir.9KG201600	GO:0006355,GO:0005667,GO:0003700,GO:0007049	AT5G03415	ATDPB,DPB	Transcription factor DP	LOC_Os03g05760	transcription factor Dp, putative, expressed	NA
Chr09K	9K@51.96	19959778	28697896	SBN	phytozomev13	24984108	24984645	Pavir.9KG201685							NA
Chr09K	9K@51.96	19959778	28697896	SBN	phytozomev13	24999892	25001631	Pavir.9KG201700	GO:0055114,GO:0020037,GO:0016705,GO:0005506	AT5G25140	CYP71B13	cytochrome P450, family 71, subfamily B, polypeptide 13	LOC_Os07g11739	cytochrome P450, putative, expressed	Oscyp71Z2|CYP71Z2
Chr09K	9K@51.96	19959778	28697896	SBN	phytozomev13	25005095	25012219	Pavir.9KG201800	GO:0003676	AT5G09880		Splicing factor, CC1-like	LOC_Os03g05830	transposon protein, putative, CACTA, En/Spm sub-class, expressed	NA
Chr09K	9K@51.96	19959778	28697896	SBN	phytozomev13	24985187	24986907	Pavir.9KG201970							NA
Chr09K	9K@51.96	19959778	28697896	SBN	phytozomev13	25233312	25239153	Pavir.9KG203900		AT1G52950		Nucleic acid-binding, OB-fold-like protein	LOC_Os01g62100	retrotransposon protein, putative, unclassified, expressed	NA
Chr09K	9K@51.96	19959778	28697896	SBN	phytozomev13	25239904	25241116	Pavir.9KG204185							NA
Chr09K	9K@51.96	19959778	28697896	SBN	phytozomev13	25251186	25251887	Pavir.9KG204470		AT3G04600		Nucleotidylyl transferase superfamily protein	LOC_Os12g35570	tRNA synthetase, putative, expressed	NA
Chr09K	9K@51.96	19959778	28697896	SBN	phytozomev13	25926834	25929392	Pavir.9KG207700	GO:0005515	AT5G19000	ATBPM1,BPM1	BTB-POZ and MATH domain 1	LOC_Os10g28780	MBTB35 - Bric-a-Brac, Tramtrack, Broad Complex BTB domain with Meprin and TRAF Homology MATH domain, expressed	NA
Chr09K	9K@51.96	19959778	28697896	SBN	phytozomev13	24710641	24718279	Pavir.9KG215400		AT2G37025	TRFL8	TRF-like 8	LOC_Os10g30719	MYB family transcription factor, putative, expressed	NA
Chr09K	9K@51.96	19959778	28697896	SBN	phytozomev13	26404322	26406294	Pavir.9KG291300	GO:0005515	AT3G06190	ATBPM2,BPM2	BTB-POZ and MATH domain 2	LOC_Os10g29050	MBTB43 - Bric-a-Brac, Tramtrack, Broad Complex BTB domain with Meprin and TRAF Homology MATH domain, expressed	NA
Chr09K	9K@51.96	19959778	28697896	SBN	phytozomev13	26425978	26428909	Pavir.9KG291313							NA
Chr09K	9K@51.96	19959778	28697896	SBN	phytozomev13	26428483	26430008	Pavir.9KG291400	GO:0005515	AT3G06190	ATBPM2,BPM2	BTB-POZ and MATH domain 2	LOC_Os10g28780	MBTB35 - Bric-a-Brac, Tramtrack, Broad Complex BTB domain with Meprin and TRAF Homology MATH domain, expressed	NA
Chr09N	9N@38.02	17684245	19333648	SBN	phytozomev13	18468625	18479812	Pavir.9NG222300		AT3G62010			LOC_Os03g38970	metal ion binding protein, putative, expressed	NA
Chr09N	9N@38.02	17684245	19333648	SBN	phytozomev13	18758116	18760716	Pavir.9NG225500	GO:0016788	AT5G55050		GDSL-like Lipase/Acylhydrolase superfamily protein	LOC_Os03g38470	GDSL-like lipase/acylhydrolase, putative, expressed	NA
Chr09N	9N@38.02	17684245	19333648	SBN	phytozomev13	18759406	18763754	Pavir.9NG225600		AT1G09900		Pentatricopeptide repeat (PPR-like) superfamily protein	LOC_Os02g21580	PPR repeat containing protein, expressed	NA
Chr09N	9N@38.02	17684245	19333648	SBN	phytozomev13	18763846	18768241	Pavir.9NG225700	GO:0043531	AT3G14470		NB-ARC domain-containing disease resistance protein	LOC_Os03g38250	disease resistance RPP13-like protein 1, putative, expressed	NA
Chr09N	9N@38.02	17684245	19333648	SBN	phytozomev13	18768333	18771538	Pavir.9NG225773	GO:0055114,GO:0016491,GO:0008270	AT1G72680	ATCAD1,CAD1	cinnamyl-alcohol dehydrogenase	LOC_Os10g11810	dehydrogenase, putative, expressed	NA
Chr09N	9N@38.02	17684245	19333648	SBN	phytozomev13	19016362	19019012	Pavir.9NG227300	GO:0071805,GO:0016020,GO:0015079	AT4G13420	ATHAK5,HAK5	high affinity K+ transporter 5	LOC_Os03g37840	potassium transporter, putative, expressed	OsHAK16
Chr09N	9N@38.02	17684245	19333648	SBN	phytozomev13	19025223	19027534	Pavir.9NG227373		AT3G42170		BED zinc finger ;hAT family dimerisation domain	LOC_Os07g23210	transposon protein, putative, unclassified, expressed	NA
Chr09N	9N@38.02	17684245	19333648	SBN	phytozomev13	19018979	19033692	Pavir.9NG227446							NA
