# Supplementary material for: The genetic basis for panicle trait variation in switchgrass (Panicum virgatum)
Source: Theor Appl Genet. 2022 Jul 2;135(8):2577–92. doi: 10.1007/s00122-022-04096-x (PMC9325832; doi:10.1007/s00122-022-04096-x)
Supplement: Supplementary file 5 — Supplementary file5 (CSV 2 KB) [file 122_2022_4096_MOESM5_ESM.csv]

Chr	Pos_lo	Pos_hi	inQTLandBF	inBF	notinBF	inQTL	pvalue	Candidate gene
Chr02K	56436103	63664705	214	26981	2671057	18067	0.006622392078504	OsGH3.8|OsGH3-8|OsMGH3
Chr02K	60739957	64045891	95	26981	2671057	7340	0.006220045502497	OsGH3.8|OsGH3-8|OsMGH3
Chr02N	50387752	56445418	174	26981	2671057	15896	0.108286397842648	Os8N3|xa13|OsSWEET11
Chr02N	54556579	60798034	205	26981	2671057	16646	0.00156179301375
Chr03K	13323286	20786505	183	26981	2671057	14189	0.000360660989633
Chr03N	24521536	30303640	187	26981	2671057	14262	0.000143853043551
Chr04K	9916183	29613196	371	26981	2671057	39387	0.873747491430997
Chr05K	4388419	8204815	110	26981	2671057	11957	0.79711709839711
Chr05K	44678143	58488157	391	26981	2671057	34121	0.003472782482005	OsPMEI28
Chr05K	58583292	60232411	54	26981	2671057	5807	0.675326356054476
Chr05N	11735767	47154718	767	26981	2671057	74532	0.203485650306197	CKI|EL1|Hd16; RDD1
Chr05N	60974614	65990782	157	26981	2671057	13372	0.021230900926361
Chr06N	43871788	51935176	218	26981	2671057	23099	0.795763725495045
Chr07N	49035214	49904749	46	26981	2671057	3702	0.062652331601246	OsPK3
Chr09K	19959778	28697896	249	26981	2671057	21824	0.017932739421496
Chr09N	7913256	21588445	417	26981	2671057	38215	0.035028677723844	SLR1|OsGAI; Os_ERS1; OsSh1
Chr09N	10880731	20831824	329	26981	2671057	28960	0.009965367070919	SLR1|OsGAI; Os_ERS1; OsSh1
Chr09N	17684245	19333648	59	26981	2671057	5085	0.113036444782322
